# Supplementary material for: Deep learning of human polyadenylation sites at nucleotide resolution reveals molecular determinants of site usage and relevance in disease
Source: Nat Commun. 2023 Nov 15;14:7378. doi: 10.1038/s41467-023-43266-3 (PMC10651852; doi:10.1038/s41467-023-43266-3)
Supplement: Supplementary file 4 — Supplementary Data 1 [file 41467_2023_43266_MOESM4_ESM.xlsx]

## Sheet: 3'READS Samples
GEO Accession	SRA Run	Fraction	Cell/Tissue	Total Read Count	PASS Read Count		Unique Cells/Tissues	Number of Samples
GSE111134	SRR7786383	total_RNA	HEK293T	8219913	4127801		HEK293T	7
GSE111134	SRR7786384	cytoplasm	HEK293T	7168472	2868627		cerebellum	4
GSE111134	SRR7786385	polysome	HEK293T	6415605	2947589		ESC	7
GSE111134	SRR7786386	cytoplasm	HEK293T	6308692	2940054		HEK293	6
GSE111134	SRR7786387	nucleus	HEK293T	7022347	3282069		HeLa	24
GSE111134	SRR7786388	nucleus	HEK293T	4558386	2016035		HTR8	5
GSE111134	SRR7786416	total_RNA	HEK293T	18670525	4010163		JEG3	5
GSE111134	SRR7786375	total_RNA	cerebellum	21208429	6839786		LNCaP	6
GSE111134	SRR7786376	total_RNA	cerebellum	24996163	8267158		mammary_epithelial	1
GSE111134	SRR7786377	total_RNA	cerebellum	21152231	5421797		MCF10A	1
GSE111134	SRR7786378	total_RNA	cerebellum	31482862	9742055		MCF7	3
GSE111134	SRR7786346	total_RNA	ESC	12224397	4297746		MDA-MB-231	1
GSE111134	SRR7786347	total_RNA	ESC	16823707	6002584		MDA-MB-468	1
GSE111134	SRR7786348	total_RNA	ESC	16291692	5771570		MeWo	6
GSE111134	SRR7786349	total_RNA	ESC	14103152	4677967		NSC	17
GSE111134	SRR7786429	total_RNA	ESC	8078504	2927820		SKBR3	1
GSE111134	SRR7786437	total_RNA	ESC	8902942	4554778		T474	1
GSE111134	SRR7786438	total_RNA	ESC	9234315	5449646		tissue_mix	3
GSE111134	SRR7786338	total_RNA	HEK293	9733254	2251447		U87	4
GSE111134	SRR7786339	total_RNA	HEK293	14450720	5192017
GSE111134	SRR7786421	total_RNA	HEK293	1628709	233448
GSE111134	SRR7786422	total_RNA	HEK293	5556859	2585127
GSE111134	SRR7786423	total_RNA	HEK293	1844990	831041
GSE111134	SRR7786424	total_RNA	HEK293	2903962	1456414
GSE111134	SRR7786334	nucleus	HeLa	12218967	4031370
GSE111134	SRR7786335	nucleus	HeLa	10833485	3499190
GSE111134	SRR7786336	polysome	HeLa	6728332	2302195
GSE111134	SRR7786337	polysome	HeLa	5632724	1748185
GSE111134	SRR7786352	total_RNA	HeLa	13183946	3193901
GSE111134	SRR7786353	total_RNA	HeLa	9400843	3032635
GSE111134	SRR7786354	total_RNA	HeLa	9801509	2791420
GSE111134	SRR7786355	total_RNA	HeLa	16338443	7126072
GSE111134	SRR7786356	total_RNA	HeLa	16636551	6315500
GSE111134	SRR7786357	total_RNA	HeLa	16924095	6808136
GSE111134	SRR7786358	total_RNA	HeLa	19670102	6608202
GSE111134	SRR7786359	total_RNA	HeLa	17966592	5603660
GSE111134	SRR7786360	total_RNA	HeLa	17758220	7582256
GSE111134	SRR7786379	total_RNA	HeLa	4886950	2017643
GSE111134	SRR7786380	total_RNA	HeLa	5375936	1992098
GSE111134	SRR7786381	total_RNA	HeLa	5505321	2434134
GSE111134	SRR7786382	total_RNA	HeLa	60610165	2438174
GSE111134	SRR7786406	total_RNA	HeLa	12001518	5387894
GSE111134	SRR7786407	nucleus	HeLa	14346752	4876618
GSE111134	SRR7786414	total_RNA	HeLa	21389153	7271246
GSE111134	SRR7786415	total_RNA	HeLa	28777592	9691211
GSE111134	SRR7786426	total_RNA	HeLa	13861668	7923012
GSE111134	SRR7786427	total_RNA	HeLa	15919366	3676611
GSE111134	SRR7786428	total_RNA	HeLa	7467512	5047815
GSE111134	SRR7786351	total_RNA	HTR8	13906566	3953133
GSE111134	SRR7786367	total_RNA	HTR8	13677707	7724425
GSE111134	SRR7786368	free_ribosomal	HTR8	14699028	4893497
GSE111134	SRR7786369	monosome	HTR8	22502125	7805006
GSE111134	SRR7786370	polysome	HTR8	21873162	9783322
GSE111134	SRR7786350	total_RNA	JEG3	13233753	4173063
GSE111134	SRR7786371	total_RNA	JEG3	18348417	7064968
GSE111134	SRR7786372	free_ribosomal	JEG3	19429211	5594605
GSE111134	SRR7786373	monosome	JEG3	34254815	8835606
GSE111134	SRR7786374	polysome	JEG3	19817777	7704235
GSE111134	SRR7786408	total_RNA	LNCaP	20648857	6014436
GSE111134	SRR7786409	total_RNA	LNCaP	15651631	5194620
GSE111134	SRR7786410	total_RNA	LNCaP	32862320	2708007
GSE111134	SRR7786411	total_RNA	LNCaP	26066155	3404208
GSE111134	SRR7786412	total_RNA	LNCaP	37556488	3225518
GSE111134	SRR7786413	total_RNA	LNCaP	28385287	3826476
GSE111134	SRR7786340	total_RNA	mammary_epithelial	15353177	8132520
GSE111134	SRR7786341	total_RNA	MCF10A	22461623	13847760
GSE111134	SRR7786434	total_RNA	MCF7	9799749	4680432
GSE111134	SRR7786435	total_RNA	MCF7	6909463	4266720
GSE111134	SRR7786436	total_RNA	MCF7	7131376	3201151
GSE111134	SRR7786344	total_RNA	MDA-MB-231	30262030	18051971
GSE111134	SRR7786345	total_RNA	MDA-MB-468	16896849	10440506
GSE111134	SRR7786361	total_RNA	MeWo	8265886	3464078
GSE111134	SRR7786362	total_RNA	MeWo	8730778	3898787
GSE111134	SRR7786363	total_RNA	MeWo	8702258	3735475
GSE111134	SRR7786364	total_RNA	MeWo	13642284	5812641
GSE111134	SRR7786365	total_RNA	MeWo	10017378	4499910
GSE111134	SRR7786366	total_RNA	MeWo	9491942	3965159
GSE111134	SRR7786389	total_RNA	NSC	10940464	3153052
GSE111134	SRR7786390	total_RNA	NSC	13582033	4235160
GSE111134	SRR7786391	total_RNA	NSC	12810577	4099890
GSE111134	SRR7786392	total_RNA	NSC	9244834	3422915
GSE111134	SRR7786393	total_RNA	NSC	11728289	1720805
GSE111134	SRR7786394	cytoplasm	NSC	12855835	1876006
GSE111134	SRR7786395	cytoplasm	NSC	10113931	1648538
GSE111134	SRR7786396	nucleus	NSC	17509620	2493144
GSE111134	SRR7786397	nucleus	NSC	11076955	2090151
GSE111134	SRR7786398	total_RNA	NSC	11245439	1887635
GSE111134	SRR7786399	total_RNA	NSC	11614823	1943417
GSE111134	SRR7786400	cytoplasm	NSC	12395050	2089807
GSE111134	SRR7786401	cytoplasm	NSC	13083588	1895848
GSE111134	SRR7786402	nucleus	NSC	14944303	1876138
GSE111134	SRR7786403	nucleus	NSC	13531269	1748315
GSE111134	SRR7786404	total_RNA	NSC	12532981	1400756
GSE111134	SRR7786405	total_RNA	NSC	16792355	1436663
GSE111134	SRR7786343	total_RNA	SKBR3	26630112	16798732
GSE111134	SRR7786342	total_RNA	T474	32093346	18898241
GSE111134	SRR7786430	total_RNA	tissue_mix	14453772	5533890
GSE111134	SRR7786431	total_RNA	tissue_mix	14470472	7071957
GSE111134	SRR7786432	total_RNA	tissue_mix	12749928	5075790
GSE111134	SRR7786418	total_RNA	U87	14570679	2683614
GSE111134	SRR7786419	total_RNA	U87	8990794	3850114
GSE111134	SRR7786439	total_RNA	U87	8894388	4104394
GSE111134	SRR7786440	total_RNA	U87	10999181	3520990
