# Supplementary material for: Deep learning of human polyadenylation sites at nucleotide resolution reveals molecular determinants of site usage and relevance in disease
Source: Nat Commun. 2023 Nov 15;14:7378. doi: 10.1038/s41467-023-43266-3 (PMC10651852; doi:10.1038/s41467-023-43266-3)
Supplement: Supplementary file 6 — Supplementary Data 3 [file 41467_2023_43266_MOESM6_ESM.xlsx]

## Sheet: PolyaID Structure
Branch​	Layer​	Parameters​
Input​	One-Hot encoding​	None​
Sequence-Modeling Unit​	1D Convolutional​	512 filters​
		Filter size 8​
		Padding “valid”​
		Strides 1​
		ReLU activation​
	1D MaxPooling​	Pool size 3​
		Strides 3​
	Dropout​	Rate 0.7​
	Bidirectional LSTM​	128 units​
		Return sequences TRUE​
	Dropout​	Rate 0.7​
	Flatten​	​
Classification Branch​	Dense​	256 nodes​
(Starts with the output of the flatten layer)​		ReLU activation​
	Dropout​	Rate 0.7​
	Dense​	256 nodes​
		ReLU activation​
	Dropout​	Rate 0.7​
	Dense​	128 nodes​
		ReLU activation​
	Dropout​	Rate 0.7​
	Dense​	64 nodes​
		ReLU activation​
	Output (dense)​	1 node​
		Sigmoid activation​
Cleavage Branch	Dense​	256 nodes​
(Starts with the output of the flatten layer)​		ReLU activation​
	Dropout​	Rate 0.1​
	Dense​	256 nodes​
		ReLU activation​
	Dropout​	Rate 0.1​
	Dense​	128 nodes​
		ReLU activation​
	Dropout​	Rate 0.1​
	Dense​	64 nodes​
		ReLU activation​
	Output (dense)​	50 nodes​
		Softmax activation​

## Sheet: PolyaStrength Structure
Branch​	Layer​	Parameters​
Input​	One-Hot encoding​	None​
Sequence-Modeling Unit​	1D Convolutional​	64 filters​
		Filter size 8​
		Padding “valid”​
		Strides 1​
		ReLU activation​
	1D MaxPooling​	Pool size 3​
		Strides 3​
	Dropout​	Rate 0.1​
	Bidirectional LSTM​	16 units​
		Return sequences TRUE​
	Dropout​	Rate 0.1​
	Flatten​	​
Strength Branch​	Dense​	128 nodes​
(Starts with the output of the flatten layer)​		ReLU activation​
	Dropout​	Rate 0.1​
	Dense​	64 nodes​
		ReLU activation​
	Output (dense)​	1 node​
		Linear activation​
