# Supplementary material for: Deep learning of human polyadenylation sites at nucleotide resolution reveals molecular determinants of site usage and relevance in disease
Source: Nat Commun. 2023 Nov 15;14:7378. doi: 10.1038/s41467-023-43266-3 (PMC10651852; doi:10.1038/s41467-023-43266-3)
Supplement: Supplementary file 7 — Supplementary Data 4 [file 41467_2023_43266_MOESM7_ESM.xlsx]

## Sheet: Strength Importance Heatmap
Motif	Motif Family	Max Disruption Position	Mean Disruption Position	%GC Content	%A Content	%C Content	%G Content	%U Content	Position Relative to Maximum Cleavage Site (nt)
									-120	-119	-118	-117	-116	-115	-114	-113	-112	-111	-110	-109	-108	-107	-106	-105	-104	-103	-102	-101	-100	-99	-98	-97	-96	-95	-94	-93	-92	-91	-90	-89	-88	-87	-86	-85	-84	-83	-82	-81	-80
UGUAGA	UGUA-Containing	-25	-96.0579	0.333333	0.333333	0	0.333333	0.333333	0.0713893	-0.0215388	0.176824	-0.23295	-0.0956719	0.0543527	0.0842041	-0.0230711	-0.0784771	0.360532	0.194329	0.394411	0.365269	0.105528	0.194946	-0.0248274	-0.0491569	0.306814	-0.161822	0.18803	0.233142	0.528265	0.652865	-0.0239941	0.962542	1.55017	0.306582	0.349028	0.604494	1.22334	0.789857	0.0825907	0.545405	0.653043	0.501202	0.388893	0.461309	0.41488	0.279572	0.17944	-0.00883055
CCUGUA	UGUA-Containing	-24	-74.0855	0.5	0.166667	0.333333	0.166667	0.333333	0.32582	0.415318	0.450807	0.71843	0.871853	0.984333	1.05847	0.745053	0.879823	0.698691	1.38993	0.358669	0.679897	0.664724	0.878702	0.478506	0.452059	0.137298	1.29436	0.907685	0.288487	0.399072	1.07154	0.79349	1.4817	0.667443	0.668651	0.16257	0.0733346	0.524436	0.904195	0.813291	0.813154	0.976923	0.337879	0.596757	0.99662	0.316677	1.03562	0.565635	0.736228
UGUAAG	UGUA-Containing	-38	-70.8027	0.333333	0.333333	0	0.333333	0.333333	0.143255	0.262217	0.30005	0.235212	-0.0520859	0.328092	0.371013	0.926637	0.683949	1.00083	1.20315	0.431376	0.784727	1.55201	1.26322	0.516324	0.502548	0.797217	0.420563	0.353859	0.598555	1.11657	0.741875	0.351775	1.33315	0.849163	1.06535	0.826795	0.751499	1.49738	1.05118	0.892233	2.02584	2.17873	1.2367	1.18911	1.65903	1.44064	1.0636	1.12005	0.75896
AUGUAG	UGUA-Containing	-19	-70.6885	0.333333	0.333333	0	0.333333	0.333333	0.114009	-0.0409192	-0.0844185	0.040459	-0.0322226	0.0694407	0.148745	-0.127226	0.213879	0.0897258	0.223767	0.0189511	0.145269	-0.222591	-0.0570888	-0.283595	-0.0836875	-0.192201	-0.164639	0.065897	-0.071814	0.0120449	-0.0156383	0.258591	0.568081	0.19489	-0.157987	0.283821	0.208378	0.294289	-0.457205	0.0760796	0.232835	0.674242	0.41947	0.608115	0.145905	-0.0694691	0.0394088	0.193351	0.28697
UGUAAC	UGUA-Containing	-39	-69.178	0.333333	0.333333	0.166667	0.166667	0.333333	0.104177	0.256394	0.538326	0.676195	0.679526	0.533713	0.702335	1.26784	1.17933	0.452623	0.982088	1.92627	1.14611	0.985708	1.11605	0.208318	0.994815	0.568036	0.0491355	0.49538	0.285121	1.04384	1.23789	0.890658	1.14046	0.519438	0.844925	1.66833	0.279745	1.32414	1.05603	1.32736	1.52203	2.02697	1.02471	0.986057	1.33956	1.4426	1.2546	2.10991	2.38414
GCUGUA	UGUA-Containing	-43	-66.808	0.5	0.166667	0.166667	0.333333	0.333333	0.0816411	0.859964	1.12808	1.62972	0.166669	0.296521	0.69285	1.40309	0.316645	1.13109	0.509939	0.68402	1.82544	0.538994	0.243721	0.848241	0.932558	0.243446	1.10328	0.217045	1.14462	1.28192	1.24548	1.00262	0.151902	0.921539	0.86608	0.459759	0.981624	0.790996	0.840675	1.0822	1.24982	1.36013	0.58272	1.76405	0.364486	0.439819	0.964852	1.30696	1.82946
CUGUAC	UGUA-Containing	-43	-64.6526	0.5	0.166667	0.333333	0.166667	0.333333	0.756122	1.29534	1.01317	0.722949	0.128177	1.37282	1.20065	1.24424	0.393198	1.02426	2.23426	1.56008	0.359237	1.27905	0.927123	0.765511	1.24845	0.748507	0.61739	1.17719	1.16422	0.705533	1.91262	1.61428	1.0781	0.976072	0.916829	0.78274	0.455032	0.740439	1.0869	1.72333	1.19358	0.707892	0.945703	1.41987	1.50952	1.23419	0.629668	1.01146	0.690476
UGUACC	UGUA-Containing	-39	-64.2089	0.5	0.166667	0.333333	0.166667	0.333333	0.286808	0.321783	0.118201	0.250922	0.539798	0.556858	0.779432	1.26432	0.819883	0.535817	0.896652	1.84322	1.19675	0.690282	1.02776	0.680856	0.244543	0.293626	0.91648	0.965979	0.644283	0.542609	0.940266	0.821353	0.610471	0.346494	0.282742	0.657027	1.01461	0.478235	0.624905	0.534722	0.960222	0.310251	0.629433	0.455783	1.08971	1.14092	0.979905	1.25448	0.447989
AUGUAC	UGUA-Containing	-19	-64.1903	0.333333	0.333333	0.166667	0.166667	0.333333	0.305409	0.298728	0.720891	0.873756	1.34524	1.24914	0.951306	1.1719	0.884546	0.982249	2.00246	1.70444	1.8775	0.148714	1.06196	0.610955	0.719981	0.365429	0.790985	0.539892	0.377774	1.41546	0.628935	0.651405	0.31369	0.571179	0.706976	1.28245	1.52143	1.07443	0.8787	1.60309	1.00334	1.40468	1.1322	2.07657	2.1768	2.90593	1.06787	0.338786	0.824893
UUGUAG	UGUA-Containing	6	-64.1338	0.333333	0.166667	0	0.333333	0.5	-0.134607	0.284151	0.0785243	0.0686964	0.163393	0.159552	-0.156113	0.222822	0.337871	0.238976	0.497011	0.239145	0.152166	0.558807	0.566989	-0.250076	0.0697673	-0.0743155	0.108151	-0.168674	0.184957	0.232388	0.636378	0.828927	1.22174	0.353161	0.467224	0.395899	1.0352	0.324164	0.317347	0.655048	0.554452	0.157849	0.478818	1.1413	0.851337	0.863749	0.564225	0.735224	0.859407
GAUGUA	UGUA-Containing	-25	-62.9962	0.333333	0.333333	0	0.333333	0.333333	0.201339	1.41871	0.881465	0.838965	1.22882	1.17108	0.79677	0.738647	0.850247	1.25362	1.34648	0.798045	0.528519	0.763356	0.278566	0.78813	1.13734	0.458339	0.393186	0.460232	1.48735	0.127856	0.489044	0.529638	0.13768	1.29279	0.981107	1.07254	0.982598	1.65228	1.9591	0.989096	2.01483	0.938359	1.24027	0.569865	0.541645	0.602689	-0.0801908	1.52211	0.405002
UGUACA	UGUA-Containing	-25	-59.8573	0.333333	0.333333	0.166667	0.166667	0.333333	0.350619	1.08054	0.845137	1.14184	1.27798	0.481018	1.64075	2.5797	1.69127	1.14286	1.12641	2.23661	2.1834	1.40757	1.37146	1.36367	1.20145	1.1689	0.179588	0.894587	0.347533	1.65677	1.19007	2.23986	3.32409	1.19535	1.25348	1.88127	2.01672	1.60214	1.33974	0.971608	2.01957	2.3545	1.35932	2.03939	1.78784	1.74442	2.80131	2.24459	1.58747
CUGUAA	UGUA-Containing	-26	-58.4248	0.333333	0.333333	0.166667	0.166667	0.333333	0.353749	0.449173	0.445107	1.37154	1.2332	0.516412	1.57439	1.60544	1.19855	0.901945	1.54414	1.00798	1.13107	1.33874	1.15898	0.522255	1.21739	0.443803	1.09345	0.642882	1.47196	1.66443	1.38132	1.95592	1.4809	1.78389	1.36126	3.02688	1.23155	1.67509	2.4909	1.92881	2.77649	2.9354	1.97457	2.28706	2.45558	2.3767	1.96238	0.815572	2.01551
CAUGUA	UGUA-Containing	-29	-58.4176	0.333333	0.333333	0.166667	0.166667	0.333333	-0.0110033	0.0791878	1.00617	0.0768882	0.533713	0.791413	0.826324	0.878437	1.0192	0.649347	0.349489	0.814215	0.902215	0.926362	0.450465	0.456666	0.172788	0.385567	0.333989	0.712506	0.458958	0.559657	1.04133	0.553659	0.584682	0.995445	0.813633	0.364445	0.780807	1.22928	1.50534	1.30182	0.271036	0.80646	0.694247	0.881877	0.37291	0.778503	0.385611	0.404745	0.618016
ACUGUA	UGUA-Containing	-17	-58.1122	0.333333	0.333333	0.166667	0.166667	0.333333	0.284444	0.874357	0.843267	0.767433	1.39573	2.08677	2.01101	1.32274	1.15843	1.74046	0.429269	1.15251	1.0603	1.43112	0.240637	0.841046	0.804692	1.79492	1.33998	1.16284	1.11197	1.6344	2.00323	1.23471	0.443753	1.1252	0.925663	2.0351	1.70072	1.98893	2.99467	1.88582	1.89394	1.89575	1.64704	1.16058	2.32538	1.27427	1.63855	1.69371	2.20692
UAUGUA	UGUA-Containing	-43	-57.8641	0.166667	0.333333	0	0.166667	0.5	0.298668	0.674261	0.39027	1.58178	0.793357	1.99493	2.16425	2.52816	2.47559	2.52273	2.88916	3.72617	2.92337	1.76298	1.55781	1.06758	1.17888	2.01724	1.39761	1.59919	1.68911	1.59363	1.95151	2.11226	1.25915	1.40906	3.13242	1.93997	2.64676	1.16457	2.28845	2.69735	2.76988	1.35552	2.94382	1.96004	3.29271	2.04404	2.17027	3.15841	2.90996
AUUGUA	UGUA-Containing	-19	-56.8441	0.166667	0.333333	0	0.166667	0.5	0.671914	1.1829	1.09604	0.99543	2.16124	3.75298	1.44025	1.48736	1.97193	2.08501	0.971663	1.3447	2.79706	1.10306	0.918955	1.55195	0.963233	1.33943	1.58746	2.0697	1.68199	2.09396	2.80422	2.4554	1.25927	1.80787	3.13477	3.47924	2.43744	1.91653	3.43156	3.29469	3.53645	3.98657	2.96249	5.94525	4.80649	3.85795	2.7094	4.31556	2.97648
UGUAUA	UGUA-Containing	-25	-53.4147	0.166667	0.333333	0	0.166667	0.5	0.108786	0.419817	0.888284	1.38958	2.17853	2.61103	2.04202	3.09415	3.38539	2.41775	2.73084	2.67217	2.26914	1.78896	3.33118	2.16756	3.00248	3.10529	3.38914	3.66214	2.386	2.9064	1.91885	1.83821	3.53213	2.58122	1.72233	3.59788	3.26066	3.81852	2.68612	2.41433	2.60212	4.39064	2.92818	3.45237	3.08833	4.86053	3.26599	2.86006	3.85352
UUGUAC	UGUA-Containing	-40	-53.3817	0.333333	0.166667	0.166667	0.166667	0.5	0.49377	1.26008	0.560164	1.2716	1.15691	1.98214	2.64955	0.995044	1.05528	1.5946	1.60068	1.69593	0.972747	1.36802	2.73412	0.347994	1.52793	0.662148	1.66592	0.935709	1.51954	1.15698	2.40454	2.61305	1.97728	0.812796	1.54952	2.2261	1.43517	1.90025	1.01614	1.9041	2.09582	2.85069	1.93225	2.19572	2.13232	3.16322	3.35948	2.0323	1.64268
CUGUAU	UGUA-Containing	-66	-52.2851	0.333333	0.166667	0.166667	0.166667	0.5	0.499069	1.41077	1.68021	1.26236	2.59468	2.66601	1.94843	3.05639	3.20358	2.25575	2.12487	1.53806	2.55557	1.7248	1.31962	2.09408	0.852662	2.52818	1.61214	2.67963	1.89319	1.86756	2.04283	3.55587	2.32753	2.18256	1.78045	2.7932	3.02841	2.30742	2.67621	3.71894	2.14415	1.755	2.612	1.5453	2.65962	2.50806	1.98501	2.91874	2.76747
AUGUAU	UGUA-Containing	-13	-50.8978	0.166667	0.333333	0	0.166667	0.5	1.04096	1.62619	2.03602	1.65848	1.79151	1.89853	2.9273	2.96421	4.2174	3.06765	2.69818	3.19281	3.63555	3.74995	2.38166	1.34303	2.5659	2.33792	1.92643	2.62748	3.0065	2.22148	1.7291	1.91836	1.44185	1.33996	2.33712	2.83632	2.47904	2.80474	2.37119	2.68369	3.44841	3.22058	3.85601	3.3974	4.13404	3.87808	2.23851	3.80492	3.19081
GUUGUA	UGUA-Containing	-39	-50.8351	0.333333	0.166667	0	0.333333	0.5	0.362309	0.751689	1.11087	1.28213	0.584922	0.821688	1.80691	0.98663	0.55552	1.54938	0.874024	0.835979	0.426994	1.12239	0.873397	0.635613	0.99956	0.799218	0.848867	1.8418	1.62426	1.28637	0.982944	1.33823	0.349811	2.75886	1.61087	1.25497	1.24783	1.10312	2.32416	2.45215	2.7361	0.585792	1.29879	3.19559	0.91775	0.46065	0.927691	1.9568	1.95634
AUGUAA	UGUA-Containing	-24	-50.7351	0.166667	0.5	0	0.166667	0.333333	0.146092	0.754727	0.656758	1.24525	0.851694	1.42866	1.17568	2.29995	1.9304	1.69125	2.72888	2.26606	2.33605	1.39521	2.01109	0.968426	0.742363	0.711941	1.02088	0.667195	1.21972	1.45043	0.876681	1.81968	1.71403	0.943165	1.56588	3.47319	1.66956	2.12899	3.32142	4.0729	2.2827	1.59487	1.16543	3.22581	2.42425	1.59107	1.86315	1.26334	3.34844
UCUGUA	UGUA-Containing	-28	-48.2288	0.333333	0.166667	0.166667	0.166667	0.5	0.511716	1.24279	1.31427	1.23878	2.11769	1.99833	2.30713	1.86622	2.11251	2.07082	1.61316	2.33182	1.32766	1.12165	2.01937	1.60632	1.0802	1.39665	1.2896	2.36651	2.61083	2.18897	3.59244	3.39045	2.999	1.86007	4.44326	2.7203	2.17012	2.96861	2.75092	3.39246	2.27036	2.50603	3.28783	3.48539	2.3361	2.8394	1.59889	1.89172	3.26881
UGUACU	UGUA-Containing	-41	-47.8903	0.333333	0.166667	0.166667	0.166667	0.5	0.294452	0.734359	1.82625	0.901306	0.801076	1.87363	2.03834	1.43923	1.38168	1.05954	1.70962	1.41096	1.93914	0.971667	0.462147	3.95935	1.63777	1.71244	1.18576	1.61203	1.14778	1.23423	1.43788	2.31617	1.27955	1.59948	1.63786	1.09505	1.87111	2.12717	2.12925	1.43882	3.35192	1.87602	2.43699	1.5263	2.81181	3.11233	3.49327	1.86624	1.35322
UUGUAU	UGUA-Containing	-45	-47.3861	0.166667	0.166667	0	0.166667	0.666667	0.725266	1.31911	2.14237	2.64191	3.59357	2.2474	5.98095	4.20679	3.33918	5.38523	4.58788	2.98816	2.40406	2.84424	3.27732	3.51324	2.61103	4.97997	3.01235	2.73444	3.99463	4.62265	3.18314	4.85245	5.10881	2.07793	4.2215	3.17804	5.46985	3.5295	5.26568	5.27629	6.68508	5.25307	6.13011	4.01805	7.56473	5.95133	3.77731	3.99418	6.3315
CUUGUA	UGUA-Containing	-26	-47.2197	0.333333	0.166667	0.166667	0.166667	0.5	0.0585801	0.827454	0.888191	1.3684	0.55939	1.82961	1.33771	1.19047	1.24519	0.813405	0.552681	1.21076	0.797927	1.29485	0.757671	1.35787	0.564157	0.671426	0.546105	0.698407	1.32753	1.49528	1.71394	1.96417	0.732844	0.902856	1.17748	0.420823	1.37262	1.78183	1.67807	2.33585	1.41762	1.05302	2.32771	1.60175	1.11658	1.11901	1.09671	1.192	0.852298
UUUGUA	UGUA-Containing	-46	-47.0323	0.166667	0.166667	0	0.166667	0.666667	1.17069	2.01612	2.15178	3.36582	2.51661	4.56684	4.62866	4.37926	5.02393	4.82265	5.0957	5.22851	6.2195	4.48719	3.00066	4.43223	4.90281	3.42722	2.96681	4.36927	5.80929	4.99086	5.62013	5.80102	3.38856	5.98322	3.65271	5.64142	4.96208	5.07517	7.64965	9.05455	5.96581	5.88596	4.76919	5.31031	6.17828	6.18266	5.95232	5.75333	5.86291
AAUGUA	UGUA-Containing	-17	-46.4205	0.166667	0.5	0	0.166667	0.333333	0.482566	1.32087	1.39951	1.41557	1.88149	1.54624	2.59652	2.9201	1.9047	3.22593	2.67782	2.72718	1.30432	0.979637	0.164475	1.17594	0.728821	1.15308	1.04179	1.70638	1.19481	1.07095	1.64766	1.58551	0.785628	0.320853	2.20715	2.13391	2.24235	2.05441	2.94675	2.15711	1.41162	2.46514	4.08937	4.71193	3.50755	2.67876	2.71247	2.4736	3.00013
UGUAAA	UGUA-Containing	-25	-46.1673	0.166667	0.5	0	0.166667	0.333333	0.143697	0.856307	0.563152	0.683411	0.85183	1.83998	1.32619	2.16346	3.61793	2.86138	1.67304	2.05522	2.4721	2.44578	4.56163	3.19661	1.61151	2.09971	2.09117	1.70877	1.07116	1.8752	2.51293	3.04477	3.45468	3.53105	2.35981	2.70354	6.14772	2.04936	3.89092	4.85555	5.95583	4.50801	3.69249	2.31275	3.34815	3.41934	2.84444	2.17914	2.55455
UUGUAA	UGUA-Containing	-26	-46.0911	0.166667	0.333333	0	0.166667	0.5	0.602569	0.808577	1.60364	1.35864	1.82476	1.62243	2.61895	3.41191	3.08317	2.52833	2.81124	2.06354	3.98733	4.89057	2.46099	1.46437	3.11225	1.78154	1.42268	1.85774	2.85391	3.673	3.50214	2.79973	3.21714	2.27936	4.48631	3.80301	3.05128	3.96523	3.725	6.46625	7.02773	4.77209	2.58625	4.10026	5.09362	4.20529	3.83079	3.20747	4.50433
UGUAUG	UGUA-Containing	-40	-45.483	0.333333	0.166667	0	0.333333	0.5	0.124446	1.50504	1.18921	1.99671	1.35987	2.79597	2.68302	1.71465	2.47315	1.71044	4.20049	3.03651	3.23104	2.75065	3.49705	2.0672	1.23346	1.98685	2.55191	1.12503	2.6543	2.87532	2.72311	2.49904	1.81641	1.50725	2.53294	1.27725	1.76013	2.94885	1.25746	2.94472	2.40446	3.65117	2.52537	1.96759	1.91624	3.27403	3.2385	1.97039	2.67295
UGUAUC	UGUA-Containing	9	-43.5071	0.333333	0.166667	0.166667	0.166667	0.5	0.023742	0.365111	0.291789	0.559379	0.966985	0.357308	0.864518	1.22275	1.46886	1.25755	1.75549	1.39656	0.447038	1.05676	0.443278	1.0171	0.92399	0.858027	1.48544	0.67125	1.38984	1.78138	1.33511	1.31444	1.37361	1.47654	1.08926	0.947526	0.411724	0.352681	1.68922	1.50098	1.44308	0.996963	0.248067	1.52211	1.01954	1.75349	1.84927	1.84016	1.73632
UGUAGU	UGUA-Containing	7	-43.3833	0.333333	0.166667	0	0.333333	0.5	0.0073799	0.0575688	-0.000265743	0.0862681	0.134949	0.681518	-0.0857112	-0.229542	0.332963	0.549795	0.084012	0.0454813	0.143956	0.260489	0.766597	0.132265	-0.232544	0.0541313	-0.129825	0.0847488	0.274734	0.198055	0.302817	0.591538	1.12864	1.28469	0.146341	0.399595	0.460127	0.151713	0.204053	0.474502	0.446092	-0.0718755	0.748338	0.24121	0.603813	0.312593	0.585784	0.728853	0.84799
AGUGUA	UGUA-Containing	-15	-42.6818	0.333333	0.333333	0	0.333333	0.333333	0.301153	-0.134916	0.175451	-0.424291	0.501374	0.364881	0.28462	0.795052	0.409866	0.163853	0.25901	0.0801997	0.345074	0.118509	0.106189	0.130427	0.415778	0.51426	0.2927	0.382398	0.342084	0.410456	0.624715	0.240283	0.657707	0.142616	0.406152	0.783309	0.641558	0.643379	0.991795	0.0173459	0.286666	0.596505	0.776891	0.37538	0.870158	0.763838	0.885081	0.476687	0.915004
UGUAAU	UGUA-Containing	-23	-42.1991	0.166667	0.333333	0	0.166667	0.5	0.367461	0.369657	1.03976	1.41173	1.53378	2.29912	2.15661	2.01434	1.34283	2.30026	2.4761	2.25503	1.52877	2.80836	2.31338	1.55182	0.771849	2.17522	1.31267	0.926067	1.3478	1.23615	2.26944	1.56799	1.85062	2.54945	2.29111	3.0148	3.31491	1.49824	2.62487	4.63281	5.52543	4.11455	4.3347	2.04227	3.01406	4.31282	3.85889	3.8483	1.88599
GUGUAA	UGUA-Containing	-26	-42.0754	0.333333	0.333333	0	0.333333	0.333333	0.101591	0.405386	0.261066	0.162598	1.30048	0.794085	0.745254	0.0115781	1.68824	1.27034	1.0412	0.95307	0.397712	2.29864	0.239205	0.716379	1.68461	0.857967	0.38902	0.471354	0.347602	1.20328	0.243314	0.703934	0.759198	1.06545	1.05225	0.564953	0.739589	1.20818	2.58774	2.39443	0.90251	1.22842	0.27482	0.446774	1.31497	1.63169	2.14801	2.65998	0.607632
UGUAUU	UGUA-Containing	15	-41.4091	0.166667	0.166667	0	0.166667	0.666667	0.809383	2.10282	2.90541	2.70494	2.38489	3.47828	2.90349	6.44594	4.5823	7.15278	3.12452	3.71353	3.50286	5.08503	5.03224	3.65489	2.50027	1.52009	3.96003	1.92164	3.83323	2.78987	3.85165	3.18937	4.99209	3.72379	1.94201	4.17493	5.38315	5.4985	4.39119	4.17208	6.01498	5.86716	5.38533	5.08498	4.58425	5.7297	5.43046	3.59833	4.04835
GUGUAC	UGUA-Containing	7	-39.396	0.5	0.166667	0.166667	0.333333	0.333333	0.214379	0.404694	0.624897	0.388081	0.0484328	0.842271	1.13003	0.59002	0.654325	0.254347	0.18799	0.743947	0.484287	0.729681	1.03711	1.14819	0.805828	0.843486	0.385886	0.273821	0.539166	0.287985	1.05339	0.731302	0.0236635	0.757074	0.543008	0.776625	1.13212	0.519695	-0.0068989	1.28092	0.935607	0.458304	0.52784	0.487313	0.609832	0.51607	1.13396	0.766687	0.682885
UGUGUA	UGUA-Containing	6	-34.6882	0.333333	0.166667	0	0.333333	0.5	0.38443	0.806299	1.09176	2.10756	1.82181	2.51151	1.14173	2.90223	2.78273	2.27807	1.90791	1.90221	5.36316	2.27653	3.08441	3.77937	1.94885	1.69181	2.10082	1.6228	2.22883	2.49991	2.49913	1.35935	1.73008	3.13621	3.38331	2.45507	2.79216	3.36027	3.23026	4.0346	2.52812	1.26846	1.37668	2.32019	2.58187	5.49162	3.79428	3.20388	5.39589
GUGUAU	UGUA-Containing	7	-30.072	0.333333	0.166667	0	0.333333	0.5	0.645444	0.523372	0.52989	0.955038	1.31378	1.62236	1.1683	1.57232	1.64887	1.51588	1.68377	1.20146	1.80034	3.32995	1.61953	0.998399	1.39987	1.3656	1.76899	1.90102	1.14121	1.08474	1.78731	2.10795	0.591043	1.04757	1.8444	2.1687	1.23775	1.92694	1.76128	0.469316	3.02728	1.02755	0.656384	1.1601	1.41257	1.01109	2.34466	1.46784	2.79359
GGUGUA	UGUA-Containing	6	-26.1792	0.5	0.166667	0	0.5	0.333333	0.099135	0.0746971	0.0775298	0.551511	0.333784	-0.119955	0.191307	-0.0167456	0.259655	0.424714	0.521808	0.273757	0.187976	0.31367	-0.0293677	0.642455	0.0151351	-0.116687	-0.123065	0.221049	0.386152	0.228868	0.958905	0.43415	0.177894	0.272326	0.641884	-0.038837	0.492886	0.20812	0.74978	0.587237	0.0903557	0.395852	0.214547	0.744398	0.276805	0.311878	0.156172	0.476322	0.45968
GUGUAG	UGUA-Containing	7	-24.2917	0.5	0.166667	0	0.5	0.333333	-0.105509	0	-0.37111	0.0713451	-0.258344	0	0.00273377	-0.353524	0.617447	0.457715	0.10005	0.14473	0.0712218	0.124008	0.126027	0.00587418	0.13142	0.212399	0.0843224	0.0510397	0.367954	0.38464	0.0636587	0.590832	0.868918	0.081076	0.554657	0.937326	0.0506424	0.136726	0.0150765	0.424476	-0.222388	0.392355	-0.258841	0.307121	0.224016	0.718568	0.109738	0.136911	0.49898
AAUAAA	AAUAAA	-20	-22.2855	0	0.833333	0	0	0.166667	-1.96872	-5.00392	-5.53029	-3.22415	-4.2056	-1.99289	-2.08726	-2.3691	-1.86324	-3.09314	-5.39681	-3.54134	-8.63455	-5.56612	-1.4162	-2.45994	0.382169	-0.316728	0.402018	0.198357	-1.63364	-2.67392	-4.26103	-2.61398	-1.26613	-2.07758	-5.11479	-4.87834	-4.6514	-7.32742	-6.68486	-6.37737	-5.6491	-2.18069	-4.3178	-4.09574	-4.93808	-2.38414	-6.07924	-5.52281	-2.32508
AUUAAA	AUUAAA	-20	-21.0296	0	0.666667	0	0	0.333333	-1.46091	-2.67303	-5.00958	-4.55951	-2.33554	-1.70618	-0.948978	-0.882858	-2.81894	-2.3919	-2.87675	-1.53227	-2.87155	-4.75519	-3.27151	-3.38527	-1.17438	-0.295603	-1.57801	-2.33157	-1.71205	-2.29794	-2.07693	-1.23255	-1.96371	-3.09121	-2.7854	-2.40231	-3.56623	-2.19619	-3.74131	-3.99848	-3.14386	-3.41632	-3.15963	-4.76667	-4.24672	-4.64833	-3.55704	-1.89751	-4.18365
AAUGAA	Variants	-25	-26.5554	0.166667	0.666667	0	0.166667	0.166667	-0.468983	-1.04332	-0.661399	-1.16624	-0.400951	-0.723296	0.0096801	-0.0986225	-0.162225	-0.473883	-0.575034	-0.859449	-0.532231	-0.590607	-0.404693	0.0326187	-0.406639	-0.767507	-1.10684	-0.96455	-0.700503	-0.325977	-1.06708	-0.440618	-0.560351	-0.555649	-0.184179	-0.548532	-0.254261	0.377131	0.17822	0.00227511	-0.475073	0.335621	0.174431	0.529496	-0.0263469	0.124511	-0.0849504	-0.383036	-0.52785
UAUAAA	Variants	-22	-22.5786	0	0.666667	0	0	0.333333	-0.389915	-2.89135	-1.96866	-0.954781	-1.84057	-1.13004	-1.02573	-0.423565	-0.853764	-0.586991	-0.814006	-0.901753	-1.56635	-0.382894	-0.685955	-0.72964	-0.663756	-0.566743	-0.436889	-1.2359	-0.159352	-0.400711	-0.751984	-0.937973	-1.07151	-1.2103	-1.10871	-1.08665	-0.939501	-0.274491	-0.434452	-0.224277	-0.273382	-1.11943	-0.971793	-1.08219	-1.41387	-2.08187	-1.51623	-1.95308	-0.873223
AGUAAA	Variants	-21	-20.0998	0.166667	0.666667	0	0.166667	0.166667	-0.374255	-1.32437	-2.07316	-0.382178	-1.03745	-0.998207	-0.827285	-1.18234	-1.03089	-0.971836	-1.92051	-0.979735	-0.709268	-1.88043	-1.41266	-1.09548	-1.56294	-1.93246	-1.22023	-1.37678	-1.27049	-0.741105	-1.33148	-0.872708	-0.696805	-1.20461	-0.92976	-1.45444	-1.15647	-2.05222	-1.47772	-2.272	-0.571569	-0.577497	-1.78394	-2.11618	-1.77649	-2.81979	-2.02136	-1.39456	-2.4115
GAUAAA	Variants	-22	-19.7582	0.166667	0.666667	0	0.166667	0.166667	-0.179492	-0.375887	-0.958704	-1.10711	-0.537435	-0.449544	-0.887288	-0.446699	-0.757886	-1.54136	-0.389138	-2.03979	-0.41948	-0.798826	-0.910638	-1.04185	-0.0946359	-0.72965	-0.865335	-0.974352	-0.737532	-1.10931	-0.906007	-0.355113	-0.757784	-0.960917	-1.18465	-0.843744	-0.459332	-1.0822	-0.62038	-0.303756	-0.454743	-0.231769	-0.990131	-0.816679	-1.39342	-1.43838	-0.959902	-1.28451	-1.20364
AAUAUA	Variants	-19	-16.4685	0	0.666667	0	0	0.333333	-0.101105	-1.23585	-0.565661	-1.0254	-1.14945	-1.79733	-0.841566	-0.250928	-1.4307	-0.0579454	-1.2712	-1.47547	-0.896724	-1.27539	-2.7951	-1.57605	-1.27794	-0.749152	-0.522527	-1.02193	-0.9342	-0.424071	-0.939148	-1.01327	-0.733473	-0.873232	-0.818649	-0.662224	-0.880789	-1.62223	-0.850492	-1.22709	-1.19012	-1.58523	-0.219784	-1.94806	-1.41185	-2.31158	-2.63491	-3.09426	-3.19095
UUUAAA	Variants	-26	-16.0979	0	0.5	0	0	0.5	-1.13127	-1.99765	-2.74987	-2.95769	-1.97019	-0.900946	-0.757825	-1.20857	-1.76151	-0.733267	-2.61591	-1.36796	-0.87038	-0.378014	-0.347407	-0.320343	-0.954855	-0.346291	-1.86163	-0.205238	-1.18458	-1.30081	-0.710195	-0.379396	-1.00128	0.0427913	-1.06608	-2.01495	0.180416	-0.04742	0.390635	1.35256	0.0982902	-1.23228	-0.447185	-0.896045	-1.18406	-2.0682	-1.31587	-0.838065	-1.30875
CAUAAA	Variants	-22	-13.235	0.166667	0.666667	0.166667	0	0.166667	-0.995207	-0.744221	-0.921163	-0.964116	-0.901541	-0.513443	-1.28077	-0.466692	-1.01574	-1.24473	-0.720447	-1.51713	-1.1953	-0.265289	-1.61528	-0.0367305	-0.792396	-0.947399	-0.496409	-0.469035	-0.691518	-0.815503	-0.963248	-0.2589	-0.712375	-1.28422	-0.405358	-0.971862	-0.29875	-0.587906	-0.690743	-0.770768	-0.975676	-1.42077	-1.56125	-1.17706	-1.89703	-1.11921	-1.86724	-1.72414	-1.55345
AAUACA	Variants	-19	-3.90693	0.166667	0.666667	0.166667	0	0.166667	-0.423646	-1.56623	-1.30813	-1.82402	-1.12649	-1.35804	-1.51644	-1.9169	-0.609465	-1.44979	-0.854261	-1.77752	-1.02817	-2.44922	-1.36044	-1.45896	-1.00774	-1.07572	-1.1272	-0.483912	-1.28037	-1.70806	-0.859044	-0.746475	-1.24335	-1.4392	-1.12726	-1.27697	-1.82279	-1.03401	-0.747783	-1.16542	-2.2287	-2.14472	-0.882531	-1.94909	-1.65355	-1.29504	-2.19773	-2.32316	-1.97211
AAACAA	A-Rich	-18	-18.0887	0.166667	0.833333	0.166667	0	0	-0.666986	-1.2317	-1.18532	-0.897944	-1.5584	-1.72107	-2.19745	-1.3199	-0.697009	-1.84525	-2.01333	-1.50528	-1.17381	-0.910907	-1.32796	-0.99126	-2.40804	-1.05391	-1.30448	-1.75744	-0.731329	-0.818621	-0.765184	-1.64893	-0.88538	-0.693918	-0.276562	-0.41093	0.0397067	0.0504299	0.230436	-0.156337	-0.118551	-0.42296	-0.464557	-0.436727	-1.27674	-1.42087	-1.37663	-2.02006	-2.12799
AAAGAA	A-Rich	-17	-16.8237	0.166667	0.833333	0	0.166667	0	-0.504557	-1.44868	-1.77146	-1.50302	-1.45538	-3.28434	-1.76693	-2.30963	-1.38464	-1.37782	-2.30012	-1.78396	-1.94362	-1.55367	-2.33177	-1.84984	-0.904852	-1.61548	-2.01574	-1.56472	-1.50768	-1.47268	-2.20899	-2.48227	-0.769305	-1.50121	-0.811361	0.352546	-0.699213	-0.60954	0.0206507	-0.10349	-0.339638	-0.0343357	-0.823903	-0.798337	-1.51888	-1.48499	-1.30534	-1.6631	-2.77802
AAAAAC	A-Rich	-17	-16.1254	0.166667	0.833333	0.166667	0	0	-0.0892783	-1.28831	-1.56674	-1.64572	-0.959056	-1.3459	-1.51251	-1.82476	-1.25344	-0.652705	-1.88793	-1.97049	-2.02136	-1.59267	-0.986892	-0.332039	-0.606234	-1.12516	-0.0339054	-0.924718	-0.58239	-2.79599	-1.6312	-1.15968	-0.746075	-1.05071	-0.743877	-0.284301	-0.948847	-0.45077	-0.486644	0.294807	-0.038223	-0.641511	0.0797814	0.0535284	-0.435675	-1.19287	-2.0947	-1.45332	-2.3779
AAAACA	A-Rich	-17	-15.9685	0.166667	0.833333	0.166667	0	0	-0.644227	-1.46943	-1.60815	-2.08935	-2.83072	-2.66688	-1.22304	-2.28239	-2.14176	-2.53658	-2.23727	-2.50905	-2.63578	-2.04687	-0.833612	-1.22626	-0.089756	-1.10565	-1.83637	-0.5601	-1.27219	-1.6263	-1.9431	-2.39947	-1.48934	-0.713321	-1.36139	-0.885566	-1.4752	-1.8088	-1.66616	-1.05272	-1.71554	-0.603987	-0.244305	-1.39521	-1.58464	-0.809968	-2.92056	-2.42854	-2.39857
AACAAA	A-Rich	-23	-15.9572	0.166667	0.833333	0.166667	0	0	-0.404961	-2.07007	-1.84971	-1.2436	-1.08959	-1.69634	-2.33202	-1.39485	-1.44524	-1.4771	-1.02436	-0.906111	-2.24459	-0.822745	-0.589789	-1.5209	-1.36338	-1.0997	-0.956288	-1.24714	-1.99519	-1.61455	-1.00801	-0.447596	-1.83984	-0.59984	-0.293385	-0.400598	-0.554655	-0.216749	0.496541	-0.0478943	0.27692	-0.654123	-0.711652	-0.395175	-1.40496	-1.75571	-1.52735	-0.86511	-1.17958
AAGAAA	A-Rich	-18	-14.695	0.166667	0.833333	0	0.166667	0	-0.333896	-2.1501	-2.36701	-2.6803	-1.68639	-2.36844	-3.56401	-2.42381	-1.64751	-2.08965	-2.16852	-2.43882	-2.54757	-1.97198	-1.03743	-1.22756	-1.61606	-0.610097	-1.96915	-2.35631	-2.39404	-2.17339	-1.84864	-1.59697	-2.0312	-1.47973	-1.5574	-1.53767	-0.595319	-0.64076	0.0288085	-0.0172731	0.33112	-0.219667	-0.618261	-1.37203	-1.22942	-1.75022	-2.14074	-2.23214	-1.62895
AAAAGA	A-Rich	-17	-12.2844	0.166667	0.833333	0	0.166667	0	-0.912966	-1.32746	-0.948982	-1.67508	-3.25304	-1.09864	-1.72625	-1.11847	-1.96291	-2.85373	-1.87335	-1.44747	-1.61027	-2.02441	-2.24358	-1.1567	-1.20041	-0.832653	-1.66541	-1.9289	-1.59886	-1.30843	-2.26976	-1.18647	-0.830647	-0.799873	-0.936818	-0.814759	-0.38759	-0.780374	-0.376938	-0.455649	-1.35163	-2.06313	-0.360593	-1.21993	-1.75216	-1.47357	-1.11899	-1.55875	-1.81803
AAAAAG	A-Rich	-17	-10.7134	0.166667	0.833333	0	0.166667	0	-1.09532	-1.1475	-3.72323	-2.47074	-3.18015	-2.46081	-2.2708	-2.50528	-2.30518	-2.16777	-2.54833	-2.68295	-1.32583	-2.06173	-0.375158	-1.58658	-0.891351	-1.99407	-1.43698	-1.75239	-1.66961	-2.15985	-1.8651	-1.34294	-1.49818	-0.595046	-0.818057	-0.606069	-1.28516	-0.754847	-0.12443	-1.2746	-0.940697	-0.324851	-1.6696	-1.36124	-1.27186	-1.34747	-1.39615	-2.67511	-1.56037
AAAAAA	A-Rich	-18	-9.23407	0	1	0	0	0	-3.1036	-9.18968	-9.23976	-8.75617	-8.62791	-7.72947	-9.26028	-6.33737	-6.31487	-7.53418	-7.6047	-6.2462	-3.74526	-4.25932	-2.44617	-1.86126	-2.30555	-1.8229	-2.28825	-1.77691	-5.19742	-4.12224	-4.21033	-3.45909	-2.44755	-1.76832	-1.46852	-1.91905	-0.606994	-0.561918	-0.221096	-0.483597	-1.21722	-0.792174	-2.44115	-1.96056	-3.19629	-4.71009	-4.65052	-4.69372	-4.43274
ACAAAA	A-Rich	-23	4.25068	0.166667	0.833333	0.166667	0	0	-0.219605	-1.09421	-1.32325	-1.87039	-0.989526	-2.01678	-1.86478	-2.67352	-1.77425	-1.31048	-1.77717	-1.17217	-1.0725	-1.93496	-0.765633	-1.18585	-0.723038	-0.853336	-2.19018	-1.06203	-1.22286	-1.31743	-1.21415	-1.04423	-0.107723	-0.993579	-0.433218	-0.59067	-0.160753	-0.617528	-0.648571	0.114726	0.716402	-0.101888	-1.35084	-0.833976	-2.01685	-1.69456	-1.44047	-1.85205	-1.45253
AGAAAA	A-Rich	-26	7.00819	0.166667	0.833333	0	0.166667	0	-1.17854	-2.01328	-2.47682	-2.72284	-1.52954	-1.94722	-2.39806	-3.0092	-1.48811	-2.52801	-2.3726	-3.49614	-1.6314	-2.62195	-2.08691	-1.6964	-0.999172	-1.89012	-1.06302	-2.2814	-3.65241	-4.04071	-2.85604	-1.12506	-1.52181	-2.02637	-2.59476	-1.69051	-1.135	-0.221719	-0.463337	0.205436	-0.221369	-0.245991	-1.58089	-3.14842	-2.18317	-1.47602	-1.81676	-1.88004	-2.6547
UUUUGU	U-Rich	18	-31.2663	0.166667	0	0	0.166667	0.833333	0.372444	2.01319	3.44086	2.82282	3.50991	3.88026	5.7691	3.88932	5.02393	5.01558	6.19078	6.22609	6.64577	6.12303	5.03199	5.21102	6.40942	7.47532	8.06021	8.64805	8.39327	6.27239	6.37756	8.51117	6.28894	4.63446	6.95281	6.34776	6.45699	8.02678	10.4555	7.41085	6.02844	8.54531	8.23005	9.60791	6.87885	5.78238	6.49163	9.0554	11.6344
UUUUUU	U-Rich	18	-26.9094	0	0	0	0	1	-0.500312	-1.324	-1.59098	-1.35897	-1.33727	-0.444681	-0.785397	0.862763	3.18441	3.14123	0.932586	3.13973	2.54395	1.87882	2.48062	2.81718	6.40308	6.20197	6.37179	4.70668	3.09999	3.33553	5.50405	5.50179	3.76407	1.92614	3.49703	4.45382	5.46151	5.12045	6.08364	4.53804	4.95245	7.55001	6.55648	5.28892	7.64533	4.95455	4.66222	3.50531	1.70308
UGUUUU	U-Rich	16	-26.4841	0.166667	0	0	0.166667	0.833333	0.680071	1.59085	1.54442	1.5365	2.30527	4.25461	4.97029	2.19031	6.68745	5.84698	4.82369	4.95651	6.13125	6.13342	8.24326	7.88641	8.76807	6.48824	6.52485	8.14597	5.75444	5.3716	6.95989	7.50354	8.52294	6.97969	7.56606	7.70056	9.52742	8.32236	8.2711	11.8728	9.86871	8.28154	7.99165	5.52538	8.31405	9.73281	8.53083	8.60862	6.727
UUUUUG	U-Rich	17	-25.3907	0.166667	0	0	0.166667	0.833333	0.788563	1.14437	1.12624	0.525235	0.627961	1.82218	1.20472	1.74729	1.59619	2.54351	1.89207	3.52813	2.84874	3.25452	3.85458	4.04761	4.20144	4.26408	3.28315	4.17563	3.03104	2.94842	3.16325	3.9057	2.15607	5.08317	5.53594	5.69217	5.60777	4.72075	5.43903	5.71068	5.22928	5.45364	5.67815	4.47018	3.30263	4.40738	4.98484	4.88227	2.79458
UUGUUU	U-Rich	17	-24.8	0.166667	0	0	0.166667	0.833333	1.36497	1.15372	1.12192	0.565899	2.1668	3.4892	2.56116	4.96968	3.72787	2.86231	3.54406	3.86661	4.64492	5.62649	3.86848	6.06729	4.81415	4.68307	5.95261	5.17586	4.57217	4.50543	5.6761	5.67326	4.31212	6.92858	3.20274	6.6702	5.59103	3.69154	6.36308	7.2114	7.03694	6.07592	2.99603	7.31312	8.90062	7.6739	5.7011	6.56715	3.35666
UUUGUU	U-Rich	16	-22.6987	0.166667	0	0	0.166667	0.833333	0.216231	1.00328	-0.113251	1.52078	3.1728	0.853382	3.11005	2.26672	2.50946	2.66438	2.59649	3.82701	3.66025	2.90938	5.96765	3.84444	3.14537	3.46757	4.6221	3.50396	3.25839	5.15817	4.06075	6.058	4.92346	5.02874	4.21156	4.77988	6.08029	5.91079	6.13715	7.00275	6.60403	3.53528	5.62737	7.25467	8.09226	6.10358	4.2016	4.09011	5.6224
UAUUUU	U-Rich	17	-21.0213	0	0.166667	0	0	0.833333	0.424837	-0.262493	0.0789448	1.49317	2.54801	2.47973	3.58153	2.92676	3.52676	4.45445	3.12892	3.40719	2.24609	3.94699	2.46418	5.11259	3.86427	3.38448	2.66847	2.47638	5.37837	3.39908	1.74683	3.50703	3.55547	5.28763	6.03049	4.65648	5.55064	4.60162	3.80019	5.13259	4.0874	4.08438	5.8952	4.76909	4.41593	4.06636	4.85343	2.29889	2.49887
UUUUAU	U-Rich	19	-16.8273	0	0.166667	0	0	0.833333	0.160497	0.603628	1.4496	1.60359	0.0691319	0.960783	1.25577	1.66502	2.933	1.71574	2.64108	2.37758	2.56742	1.56178	1.92136	1.67321	1.64601	3.21027	4.03464	1.76745	2.72427	2.87745	3.37019	2.2564	2.55719	2.86271	4.59339	3.49775	3.13323	2.19978	3.62716	5.28114	4.15132	3.02017	3.65145	3.40855	3.23316	3.9458	2.78657	4.78631	2.25766
UUUUUA	U-Rich	21	-13.2777	0	0.166667	0	0	0.833333	-0.776809	-0.832966	-0.650513	-0.531347	-0.582475	0.315849	1.33508	0.745106	0.196387	1.69217	3.17286	0.727188	1.09723	0.122446	1.05722	1.33023	1.50187	4.80773	1.82282	2.21896	2.05184	3.43674	1.48278	1.92363	2.27831	2.92259	3.72989	2.08482	2.85854	3.16102	2.2412	2.92525	2.29858	2.48122	3.12628	2.99042	2.73998	2.4964	1.38519	2.79956	2.40359
UUUAUU	U-Rich	20	-7.808	0	0.166667	0	0	0.833333	-1.14856	-0.237799	1.1287	0.53402	0.213797	0.639543	0.687232	0.857975	0.756893	2.18694	1.3438	0.888801	1.2571	1.96134	0.866456	1.30161	1.32262	1.0908	1.88049	1.8008	1.29284	0.607659	1.42493	2.68179	2.18927	0.790577	2.91311	4.26686	1.87547	0.0504721	1.53676	1.87933	2.74009	0.30626	0.596626	0.925818	0.772712	0.730542	1.09934	0.59861	2.18416
UUUUCU	U-Rich	18	-4.09701	0.166667	0	0.166667	0	0.833333	0.43138	-0.406673	0.107352	-0.107991	0.089539	-0.456479	0.423486	0.289334	0.660537	0.861713	0.949819	1.8854	0.741065	0.42463	2.31837	2.06655	2.9955	4.16015	3.07367	4.96034	2.70798	3.1383	2.55679	2.71469	4.18553	4.28164	5.48984	3.37995	3.48541	2.88102	3.0397	2.93208	3.39072	3.34929	3.27748	3.38295	2.62313	2.09626	2.90503	1.79644	2.63453
UUAUUU	U-Rich	19	-0.686876	0	0.166667	0	0	0.833333	-0.363126	-0.820691	-0.273716	0.879321	1.26052	0.515731	1.59965	2.08321	1.9743	2.38228	1.0934	0.747448	1.54307	0.961373	2.25768	1.49496	1.39062	0.558466	1.56309	2.33256	2.28569	0.588325	1.72411	1.36663	2.72813	2.4322	2.07863	4.63421	3.5456	3.04176	1.83113	2.30397	2.20965	-0.320983	0.930418	0.803276	1.32195	1.17654	0.422755	2.10036	-0.139774
UUUUUC	U-Rich	17	2.16849	0.166667	0	0.166667	0	0.833333	-0.169975	0.0369283	-0.263205	-0.73686	-0.242806	-0.0451966	-0.346746	0.890462	-0.0301008	0.453099	0.666444	-0.444452	0.956473	0.539179	0.951215	1.24792	2.14963	2.41294	2.07533	1.9553	1.50191	1.51487	1.56408	2.67243	3.15843	2.59543	1.38129	2.3279	2.25031	1.31898	2.19078	3.38068	2.5131	1.54004	1.88128	1.91611	0.930811	1.98553	1.36573	0.802789	1.53093
UCUUUU	U-Rich	16	3.49795	0.166667	0	0.166667	0	0.833333	0.0505088	-0.415679	-0.565866	0.0373415	-0.743221	0.324485	0.565973	0.371102	-0.00391913	0.209418	0.0677676	1.16765	1.33878	0.0267139	0.393747	0.465994	2.33206	1.44677	0.840583	1.32718	1.53734	2.31057	2.6495	2.10704	1.87464	2.3807	2.41574	1.4311	2.49364	2.33773	1.30151	1.18005	1.10468	0.625837	0.920415	0.558624	0.602891	1.28118	1.65449	1.57711	-0.413764
UUCUUU	U-Rich	17	6.68041	0.166667	0	0.166667	0	0.833333	-0.110173	-0.0344641	-0.0796016	-0.228926	-0.265199	0.944988	0.0361601	0.0339168	0.508327	-0.476109	-0.099154	1.13487	1.22346	1.25367	0.692307	1.24046	0.674378	1.65331	1.79241	1.75601	2.6855	1.17819	1.52303	1.77861	2.0025	2.95376	2.96032	2.87462	4.3251	3.08522	1.62584	1.09525	1.47997	1.71847	1.2517	2.58113	1.08923	0.957467	1.30646	-0.0344298	0.423633
UUUCUU	U-Rich	15	8.15206	0.166667	0	0.166667	0	0.833333	0.202422	-0.190612	-0.852516	-0.731605	-0.478129	-0.622957	-1.76591	-0.807379	-0.0561896	1.04947	0.643377	0.356848	0.344869	0.342996	-0.119652	0.994812	1.4204	0.842455	1.70346	2.65627	2.20021	2.04095	2.37007	2.52713	3.51405	2.33827	3.46611	3.97964	3.29641	1.82948	1.86921	2.22076	1.91005	1.31815	0.554539	0.881252	1.51214	0.60104	0.772649	-0.0756386	0.0358321
UACUGU	GU/CU-Rich	3	-48.4907	0.333333	0.166667	0.166667	0.166667	0.5	0.218692	0.746059	1.33392	1.13135	2.42125	1.75633	0.971372	1.89162	2.19714	2.24204	1.44803	2.52523	1.37898	1.54956	1.35814	0.748577	1.68844	2.18712	1.36972	1.76354	2.00247	1.69896	2.61652	0.646738	1.43111	1.25957	1.74438	2.24876	2.74038	1.93105	2.14849	3.01342	1.01072	3.67365	2.94848	1.74942	1.19862	1.32422	2.62641	2.00201	3.88217
ACUGUU	GU/CU-Rich	-14	-38.262	0.333333	0.166667	0.166667	0.166667	0.5	0.0656608	0.136142	0.311854	0.974227	1.25733	0.814978	0.299477	0.875933	0.25934	1.49962	1.39014	2.20185	2.32681	1.55853	1.78388	1.62391	1.85805	1.79857	2.03686	1.36546	1.69095	0.989572	1.98098	1.71799	1.20942	1.35742	1.04479	1.69227	2.18885	1.58074	1.28676	2.46426	3.32463	1.9207	2.59166	2.87905	1.68932	2.01285	1.72336	1.81139	1.07114
UGUGGA	GU/CU-Rich	-5	-37.5631	0.5	0.166667	0	0.5	0.333333	0.961183	1.08748	0.464845	0.705969	0.54322	0.908687	1.37815	0.936537	1.01573	0.847096	1.63355	1.77114	1.03979	1.39992	1.10653	2.14569	0.914299	0.848949	0.574089	0.860125	0.992617	0.751202	1.86588	0.874973	1.79395	1.47032	1.5013	0.907141	2.31506	2.5754	1.19641	2.78361	0.760728	1.2319	2.4868	1.07029	1.94675	3.34531	1.31708	1.24349	1.45909
UGCUGU	GU/CU-Rich	6	-37.4022	0.5	0	0.166667	0.333333	0.5	0.533019	1.13457	0.942082	0.836036	0.726866	2.5757	2.7445	0.981447	1.63906	1.02991	1.61523	3.30814	2.20372	2.10102	2.81857	1.84428	1.91282	2.59243	2.4839	3.70717	3.50627	3.97999	3.65169	2.50348	2.45878	3.36238	1.65256	1.79453	3.29926	3.29254	4.46711	2.82073	4.00146	1.84956	2.91378	2.31773	3.12464	3.14048	5.77488	4.56111	2.47985
UUGUGA	GU/CU-Rich	-26	-34.1806	0.333333	0.166667	0	0.333333	0.5	0.131614	0.450127	0.941358	0.495024	1.01431	1.68051	1.07159	2.07897	0.928228	1.03623	1.61673	1.78041	1.44775	1.1278	2.16627	2.2013	2.44052	0.951981	1.66153	1.4922	1.26462	2.62548	1.82177	1.18947	1.00927	2.85497	2.39537	2.47108	2.73731	1.92118	2.1483	2.76023	2.68899	3.34131	2.95763	2.18518	3.47707	2.87386	2.52983	3.40902	2.61369
CCCUGU	GU/CU-Rich	4	-34.168	0.666667	0	0.5	0.166667	0.333333	0.393885	0.908091	1.26049	0.985417	1.17452	0.797813	1.30176	2.50238	1.21247	0.961881	1.49531	1.87036	0.868654	1.17273	1.31399	0.66349	0.507748	1.68164	1.28564	0.688507	-0.417291	1.21005	1.09941	1.38163	1.04859	-0.0307995	0.867004	0.614571	0.835101	0.311221	0.586329	0.588639	1.01243	1.15188	1.20324	1.32799	0.200958	1.90682	1.04555	2.04152	2.57145
AUCUGU	GU/CU-Rich	-16	-33.6495	0.333333	0.166667	0.166667	0.166667	0.5	0.567994	1.00002	0.526722	1.71741	1.29807	1.01621	1.70955	2.11942	1.68269	1.1647	1.27357	1.38147	1.67527	1.21453	1.11154	0.905937	0.74882	1.05843	1.56172	1.61149	2.47167	2.70024	0.921485	1.17117	1.80863	0.588645	0.790041	2.09933	2.09156	1.63568	1.26704	2.67092	1.89202	1.87392	1.9344	1.92783	1.89512	2.1247	1.45976	1.72649	1.9593
AUUGUG	GU/CU-Rich	-14	-33.4252	0.333333	0.166667	0	0.333333	0.5	0.603795	0.578099	0.639741	1.15095	1.0164	1.84846	1.85295	1.54767	1.2461	1.6101	2.08452	2.31439	2.08183	2.3224	2.73195	1.48265	1.16319	1.78132	1.29439	1.0707	1.50892	0.952172	1.20003	3.49109	1.24164	2.42662	2.82136	2.46847	2.76162	1.45888	2.52855	2.84251	1.87785	3.00236	2.91912	2.41669	2.95524	1.80257	4.42662	2.03992	2.45115
GAUGUG	GU/CU-Rich	4	-32.7067	0.5	0.166667	0	0.5	0.333333	0.251682	0.708366	0.251788	0.411415	0.593218	1.3345	1.86002	1.16723	1.57738	1.97089	1.67048	0.680317	0.643305	1.06129	0.912284	0.498045	0.453522	0.569121	0.170606	0.839473	0.753843	1.53344	0.566672	1.00868	1.19424	0.812546	1.0682	1.12729	1.47919	0.229459	1.20749	0.813361	1.30144	0.764956	1.18774	1.80068	1.43622	0.793718	1.8893	0.79126	1.60787
UGUGAU	GU/CU-Rich	15	-31.2952	0.333333	0.166667	0	0.333333	0.5	0.114416	0.475304	0.390414	0.419935	0.741889	1.10991	1.77908	1.52165	2.16102	0.958255	1.04869	2.02319	2.74185	1.73015	1.60805	2.55541	1.59046	2.01202	1.27889	0.780391	1.66235	1.90307	3.3046	2.31919	1.70536	0.32978	2.73873	2.57474	2.55306	3.26165	2.14934	4.24707	1.91182	2.19103	3.04553	1.99412	2.4728	1.53903	3.02676	3.83381	1.34722
GCUGUU	GU/CU-Rich	11	-30.639	0.5	0	0.166667	0.333333	0.5	0.064842	0.519052	0.00400542	0.674507	0.393776	0.413444	1.67109	0.671008	0.430118	1.15188	0.453432	0.84899	1.33857	0.989274	0.88202	0.93317	0.944718	1.38067	1.90401	1.67006	1.667	1.72543	1.76125	1.68182	1.45795	1.15689	2.02736	0.634778	1.85278	1.46911	1.52828	1.79974	1.55579	1.23474	0.778131	1.78769	1.84093	2.32248	1.59407	2.63981	1.90076
CUGUUA	GU/CU-Rich	17	-30.519	0.333333	0.166667	0.166667	0.166667	0.5	-0.192252	-0.155739	-0.30623	-0.0876545	0.167038	0.299575	-0.123824	-0.0652045	0.0902846	0.139198	0.237191	0.533192	0.380952	0.912916	0.186127	0.268331	0.594114	0.391886	0.0152105	0.443165	0.271594	0.537242	0.496398	1.11496	1.28673	0.4651	0.371199	0.460733	0.533044	0.393399	1.27557	0.564933	0.378454	1.33137	0.648882	1.1113	1.299	0.509179	0.744991	0.330468	0.749139
UUGUGC	GU/CU-Rich	7	-30.3208	0.5	0	0.166667	0.333333	0.5	0.410851	0.505741	0.567094	0.468672	0.762407	0.856124	0.709164	1.12854	0.811801	1.20718	0.797457	0.964009	1.11458	0.584557	1.05138	0.767167	0.563703	0.729567	0.818179	1.62654	1.13906	1.35676	2.46117	1.81102	1.19633	0.799921	1.29535	1.13588	0.547397	1.80913	0.908186	1.88024	1.33683	2.52019	2.0624	0.996998	2.32532	2.92937	2.06584	2.39612	2.97765
UAUCUG	GU/CU-Rich	11	-30.3117	0.333333	0.166667	0.166667	0.166667	0.5	0.0880748	0.171853	0.356709	1.08427	0.618264	0.484718	0.704018	0.65484	0.820003	0.707882	1.34505	0.54718	0.983	0.835496	0.633695	0.120532	0.325481	1.05717	0.838703	1.15311	0.826019	0.484267	0.74442	1.10456	0.452191	0.726477	0.71389	1.53423	0.479917	0.926251	1.82536	0.871209	1.37218	0.947653	1.48702	0.813679	1.18683	0.599411	1.14995	1.498	0.394411
CUGUUG	GU/CU-Rich	4	-29.7352	0.5	0	0.166667	0.333333	0.5	0.732744	0.973945	1.2528	0.481052	0.919792	0.862403	0.485307	0.720941	1.35536	0.480583	1.23243	1.1043	2.03684	2.06491	2.03055	2.03798	1.5324	1.69987	1.69691	1.94727	1.33782	2.61738	1.94301	2.31101	2.14479	2.15854	1.60646	1.22475	2.41911	1.96162	1.18881	2.5339	2.14655	3.20156	1.59938	2.19802	2.17448	1.48423	2.45139	1.70736	1.6977
UUGUCA	GU/CU-Rich	-26	-27.8733	0.333333	0.166667	0.166667	0.166667	0.5	0.119661	0.210465	0.338746	0.425882	0.0735928	0.512063	0.0488752	0.661138	0.785208	0.424316	-0.218095	0.638319	0.40306	0.532987	0.49797	0.331975	0.413123	0.695447	0.607468	0.794051	1.37981	0.288167	1.68979	1.37958	0.817482	1.65536	0.407647	1.55611	1.66641	1.52718	0.803518	0.77144	1.12108	1.09564	0.944443	1.53339	1.62133	1.27724	1.10247	1.65254	1.25905
UAUGUG	GU/CU-Rich	11	-27.2318	0.333333	0.166667	0	0.333333	0.5	0.486469	1.06577	1.13027	-0.0452836	0.404583	0.964691	1.50481	1.41478	0.765624	2.36278	1.95135	1.21038	0.94289	2.18153	1.49973	2.08624	1.40498	1.35875	1.32786	0.95385	2.00033	1.20381	1.75814	1.31817	1.71663	0.855336	0.421364	2.3509	1.29519	2.26641	1.22755	1.73022	2.44501	0.975197	2.10319	2.41332	2.01532	2.13625	3.11615	2.59781	1.88842
AUUCUG	GU/CU-Rich	0	-26.6211	0.333333	0.166667	0.166667	0.166667	0.5	-0.051203	0.965296	0.660397	1.08048	0.742058	1.02878	0.244968	0.19971	1.27145	0.945819	0.336627	0.963427	1.07035	1.83292	0.637983	0.276231	0.664631	0.967003	1.30855	1.71612	1.44047	1.27238	0.86137	1.35008	1.86553	1.17077	1.14669	2.93338	1.34586	1.97835	1.41956	1.51589	1.90624	1.22989	1.78797	0.607497	1.5929	1.16389	1.48606	2.58166	1.36324
GUUGUG	GU/CU-Rich	8	-26.1421	0.5	0	0	0.5	0.5	0.188763	0.841401	0.169579	0.614327	1.31173	1.08489	0.73582	0.894371	0.803568	0.579652	1.10349	1.42641	0.941178	0.841549	0.645003	0.897302	0.908124	1.253	0.452721	0.320783	1.39349	2.3611	1.06582	0.423026	1.06377	0.619628	1.19603	0.442016	2.54609	2.04537	1.20109	1.58664	1.6381	2.9635	0.732415	1.7876	1.33379	2.68725	2.29137	2.88196	0.707468
CCUGUU	GU/CU-Rich	14	-26.1403	0.5	0	0.333333	0.166667	0.5	0.0797243	0.230244	0.0711858	0.400474	1.07997	0.198183	0.50324	1.45393	1.01949	1.49747	1.30297	1.10656	1.90972	1.34299	0.767691	1.73467	1.68202	0.898216	0.705816	0.503602	1.6225	1.07506	1.28838	1.07288	1.2298	0.607097	1.4227	0.885088	1.25785	1.48094	2.12697	1.26927	1.43482	0.973595	0.941626	1.18046	1.68958	1.28466	1.21039	0.936032	1.47159
GUUCUG	GU/CU-Rich	13	-25.8432	0.5	0	0.166667	0.333333	0.5	-0.0860645	0.16939	0.241512	0.908122	0.769974	0.789343	0.729174	0.452556	0.726835	1.99027	1.4931	1.92691	2.14619	1.03925	1.22451	1.5851	1.36826	1.20547	1.25088	0.744429	1.77204	0.417852	1.28342	0.959221	1.63002	2.24006	0.77906	0.800699	1.06059	1.63723	1.26415	2.99369	1.49699	3.1847	1.01876	1.60793	0.843807	0.791232	1.32603	0.999695	1.27853
CGUGUU	GU/CU-Rich	7	-25.3424	0.5	0	0.166667	0.333333	0.5	0.00796631	0.173145	0.078488	0.207162	0.291362	0.0113589	0.0342139	0.150601	1.47448	0.710115	1.01408	0.328041	-0.142728	0.508516	0	0.371642	0	0.36351	0.0632464	0.0518968	0.0905353	0.278619	0.60342	0.292635	0.402223	0.876501	0	0.50569	0.185099	0.061329	0.909565	0.101814	1.11115	0.100515	0.981171	0	0.855075	0	0.502749	0.304685	0.98883
AUUGUC	GU/CU-Rich	6	-24.4096	0.333333	0.166667	0.166667	0.166667	0.5	0.00269368	0.147501	0.274921	0.0996477	0.456353	0.155986	0.819846	0.321819	0.82361	0.3391	0.577605	0.509941	0.335972	0.757794	0.181325	0.538934	0.473162	0.573899	0.801532	0.600259	0.674276	1.58857	0.987957	0.775517	0.740988	0.850511	0.494314	1.22985	0.621177	0.555564	0.675172	0.693466	0.801021	0.388185	1.05917	1.49029	1.19912	1.45494	1.40518	1.25505	1.10891
GCUGUG	GU/CU-Rich	7	-24.1549	0.666667	0	0.166667	0.5	0.333333	0.636091	0.98696	0.549014	1.12382	1.35703	1.5932	1.49653	3.35518	1.05441	1.07536	1.0595	2.01595	2.64379	1.70533	1.70584	1.71018	0.400953	1.48768	0.503622	1.13213	1.73882	2.65105	2.57139	1.60518	1.68719	1.52074	1.07296	1.16939	1.229	2.04354	3.30244	2.41789	2.03484	1.83395	1.61186	0.561023	1.57764	1.45604	1.40084	3.40417	2.3645
AUGUGU	GU/CU-Rich	5	-23.9268	0.333333	0.166667	0	0.333333	0.5	-0.0250539	0.615294	1.60666	0.75869	0.886488	1.98692	1.38044	3.21817	2.24049	2.84597	1.98572	3.92905	0.965552	3.2587	2.92861	2.29814	2.23393	2.47031	1.73724	2.5534	1.88677	1.07646	3.39618	3.2382	3.69332	2.31932	1.75933	2.60978	3.73104	2.09773	2.75248	3.22424	2.46823	3.16193	2.56102	3.20261	3.56248	3.41544	1.93319	4.0847	3.11585
UUCUGU	GU/CU-Rich	15	-23.7323	0.333333	0	0.166667	0.166667	0.666667	0.177152	0.748311	1.96451	1.17	2.54929	2.37011	2.90016	1.82205	2.16606	3.57818	2.26526	2.06157	3.51922	4.86867	3.60698	2.98748	2.20365	1.8016	3.74801	4.50228	2.90606	3.97703	3.51995	3.64862	4.53995	6.07104	3.73345	4.71117	5.68817	2.81731	3.84965	3.63787	4.50759	3.8559	4.19256	4.37961	4.1881	4.4834	3.38142	4.03557	6.8401
AUGUGG	GU/CU-Rich	-17	-23.4833	0.5	0.166667	0	0.5	0.333333	0.570272	0.327524	0.705503	0.316137	0.441926	0.488483	0.691168	0.103874	0.955464	1.13708	1.12945	0.989695	1.61869	0.716804	0.67945	0.832152	0.684137	-0.231165	0.542983	0.195972	0.156365	1.50485	0.480532	1.12358	0.99957	1.36123	0.453003	1.04626	1.41436	1.32459	0.670703	0.110757	0.633515	1.20312	0.544591	0.449029	1.586	0.645414	0.741021	1.75545	1.77679
AGUGUU	GU/CU-Rich	-13	-23.3335	0.333333	0.166667	0	0.333333	0.5	0.115393	0.262527	-0.332723	0.0398987	0.360486	0.930066	1.9499	0.295792	2.13788	0.377038	0.770919	1.32324	0.434199	0.312906	1.12965	0.710326	0.742534	0.70107	0.745473	0.484755	0.783421	0.733637	1.09543	0.494992	1.14524	0.86612	0.404389	1.34796	1.36761	1.09524	2.01663	1.40481	0.422059	1.19183	1.61936	1.71589	1.10964	0.737234	0.571167	1.15787	1.0569
CUGUUC	GU/CU-Rich	18	-22.9737	0.5	0	0.333333	0.166667	0.5	0.591126	0.911456	0.366355	0.414503	0.177301	1.60097	0.510925	1.81017	0.651379	1.06267	0.61728	1.62332	0.296679	2.06371	1.64051	0.847785	0.93324	1.52031	1.17989	1.87438	1.10193	0.510382	0.802313	1.62286	0.247797	1.12462	1.77486	0.634682	1.32987	1.62171	0.371229	1.67953	1.24121	2.0146	1.45593	0.524286	1.67077	2.23188	1.30598	1.17798	1.21749
UGUGCU	GU/CU-Rich	9	-22.2791	0.5	0	0.166667	0.333333	0.5	0.222554	0.419503	0.89648	1.2392	1.43437	1.17093	1.06067	0.966522	1.39408	3.18379	2.52847	2.75199	3.59288	1.27157	2.03298	1.82617	2.73282	0.458828	0.600686	2.00828	2.09481	1.32307	1.67048	2.91812	1.30015	2.12289	0.800204	1.99507	2.70563	1.08793	1.60881	1.72972	2.31918	1.55536	1.24558	1.34571	2.57446	2.68116	3.14397	1.39265	1.86112
UCCUGU	GU/CU-Rich	10	-22.1168	0.5	0	0.333333	0.166667	0.5	0.542008	0.222547	0.86389	1.68175	1.25545	1.86237	1.006	0.999332	1.41732	1.69807	0.8643	1.3878	1.56592	1.27907	1.1583	1.16961	0.150234	1.42127	1.04868	2.72503	1.17425	1.6182	1.70385	3.22155	2.62287	1.59889	1.39929	0.821045	2.6429	1.66436	1.37937	0.956181	1.49111	1.45717	2.71359	1.90785	1.91243	1.5177	1.36512	1.49802	1.37087
CUGUUU	GU/CU-Rich	15	-21.7952	0.333333	0	0.166667	0.166667	0.666667	0.565265	0.914466	0.264481	-0.229915	1.62473	1.53336	2.48854	0.9702	2.80844	1.06896	2.80585	3.76141	2.79826	3.53347	2.41065	2.57765	3.31188	3.69189	3.28902	2.58092	3.67403	4.68782	3.43588	3.9285	3.40021	4.18474	2.85598	4.09213	3.81541	4.39438	4.53286	3.33748	5.08026	3.96913	2.78509	3.24044	2.46865	4.64843	4.11358	2.89184	3.64427
GUGUUA	GU/CU-Rich	7	-21.7592	0.333333	0.166667	0	0.333333	0.5	0.00774754	-0.130252	0.094264	-0.304515	0.0629076	0.168381	0.274395	0.74867	0.523134	0.570037	0.377286	0.398357	-0.0699327	0.205689	0.735245	0.393191	0.700601	0.315954	0.275845	0.193887	0.475515	1.14852	0.749414	0.310319	0.982222	1.52409	1.38196	0.130776	0.581353	0.208424	0.963883	0.929618	0.574457	0.856983	0.158205	0.260199	0.779593	1.80573	1.05083	-0.297308	0.486888
GUGUUG	GU/CU-Rich	7	-21.2168	0.5	0	0	0.5	0.5	0.104978	0.4125	0.44856	0.448888	0.200201	1.33623	0.734071	2.08579	0.399982	1.77106	0.579679	1.14371	1.23039	1.04169	0.672036	0.74953	1.8189	1.51471	1.65986	0.876691	0.971941	1.12458	1.03035	2.00505	0.590231	1.53886	0.801787	1.0923	1.58132	0.970244	1.37147	2.51467	1.94071	2.11842	1.15907	1.43142	1.44166	1.26112	-0.117838	1.86731	1.44265
CUUGUG	GU/CU-Rich	6	-20.3923	0.5	0	0.166667	0.333333	0.5	-0.0361014	0.223754	1.19581	0.481258	1.68935	1.20621	1.36449	1.51223	1.26209	1.87595	1.75547	1.87788	0.635074	1.58737	1.15794	1.07551	1.19801	0.923859	0.766292	0.297562	2.2856	1.43884	1.64427	1.44919	2.06452	2.22579	1.3331	0.792457	1.33885	1.75528	0.941477	1.09501	1.28211	3.50729	1.25959	1.80246	2.39421	2.24007	2.50615	1.20673	1.69069
UGUCAU	GU/CU-Rich	14	-20.2827	0.333333	0.166667	0.166667	0.166667	0.5	0.0480359	0.341339	0.506031	0.313972	0.182607	0.150634	0.0368141	-0.104129	0.492355	0.8031	1.13696	0.243642	0.669855	0.290515	0.678589	0.377306	0.579327	0.401118	0.240263	0.679467	0.309642	1.11053	1.8616	0.884993	1.92651	1.56066	2.07953	1.01011	0.771866	1.22124	1.08773	1.20616	0.835701	0.0644549	0.831871	0.793387	1.20091	1.19069	0.727036	0.716215	1.39119
UGUCUA	GU/CU-Rich	7	-20.1703	0.333333	0.166667	0.166667	0.166667	0.5	-0.0628816	-0.0998978	-0.0220329	0.289439	0.0721934	0.0495481	0.196311	-0.0232721	-0.13127	0.494605	0.21058	0.371365	0.65509	0.201113	0.426111	0.152435	0.240344	0.907824	0.170794	0.405636	0.253608	0.38913	1.39856	0.679352	0.616071	1.7667	1.29405	0.297448	0.184219	1.20198	1.18331	0.548005	0.166703	0.422315	0.743388	0.796627	1.24285	1.01311	1.0652	0.442867	1.51221
UAGUGU	GU/CU-Rich	6	-19.9274	0.333333	0.166667	0	0.333333	0.5	0.127206	-0.0799735	-0.0520992	0.175679	0.0426645	0.0620729	0.800015	0.979356	-0.222208	-0.0844811	0.038207	0.359837	-0.0113408	-0.0887565	-0.0159022	0.0560723	0.601589	0.206116	0.23873	0.553763	0.0191039	0.576802	0.365477	0.381865	0.292444	0.223745	0.368182	0.479401	0.62926	1.19149	0.94845	0.364526	0.0407928	0.810529	0.0789193	0.40243	0.436244	0.289029	0.897139	0.219717	1.33144
UUGUCC	GU/CU-Rich	18	-19.0965	0.5	0	0.333333	0.166667	0.5	0.293341	0.440272	0.426036	0.361482	0.559914	0.981581	0.610086	0.4467	0.723633	0.139065	1.94729	1.06052	0.653346	0.144915	0.311484	0.959999	0.74524	0.200022	1.07716	0.984517	0.417855	0.493899	1.12156	0.360071	0.60616	0.581357	0.425523	0.599965	0.379351	0.990535	0.630505	0.370854	0.100119	0.371436	0.702836	0.979863	0.892384	0.617862	0.559564	0.388749	1.93366
UUCUGA	GU/CU-Rich	-26	-19.0336	0.333333	0.166667	0.166667	0.166667	0.5	-0.194747	0.118725	-0.0701986	-0.0268492	0.324645	0.168597	0.0903112	-0.269079	-0.477927	0.381883	0.835379	0.464923	0.474515	1.25136	1.14606	0.370698	0.57656	1.27727	0.725738	0.981111	0.705823	1.73377	1.01601	1.63012	1.05763	1.42016	1.57964	1.43713	1.25016	1.08893	2.03888	0.365713	0.590194	1.12486	2.66689	0.751535	1.48045	1.03345	0.782783	1.24344	0.884465
UAUGUC	GU/CU-Rich	18	-19.0195	0.333333	0.166667	0.166667	0.166667	0.5	0.128625	-0.11629	0.0748403	0.0173481	0.307224	0.249371	0.441493	0.449681	1.33252	0.567287	0.704612	0.458894	0.399689	0.344181	0.0371116	0.0884297	0.119814	0.134687	0.236225	0.624476	0.866109	0.496637	1.00265	0.917325	0.587857	0.665307	0.327641	0.60444	0.601777	0.371613	0.461398	0.119272	0.601129	0.483014	0.556054	0.399828	0.595041	0.634298	0.351448	1.46273	1.18362
UUUGUG	GU/CU-Rich	18	-18.4051	0.333333	0	0	0.333333	0.666667	0.502532	1.03638	1.18472	1.25423	1.42165	1.29259	2.23351	2.32197	0.592608	1.76784	2.24934	2.18571	2.63471	3.7482	3.22457	1.35916	1.12801	2.56925	3.39998	4.52365	4.51272	5.23155	4.29276	2.55753	5.76589	3.19154	2.56108	4.62907	2.76974	4.58472	3.63058	4.172	5.55891	3.4112	2.94198	7.57918	5.0237	4.17155	4.53447	5.5796	3.79652
AUGUCU	GU/CU-Rich	-13	-18.3292	0.333333	0.166667	0.166667	0.166667	0.5	0.0942984	-0.141725	-0.432851	0.0798233	-0.253136	0.404251	0.696359	0.777218	1.95529	1.19882	0.954112	1.32158	1.49347	0.766373	0.67845	1.02305	0.735039	0.829985	0.322756	1.34263	1.002	1.10318	1.09031	1.45094	1.50457	1.07283	1.03865	1.74916	1.52566	0.589624	0.319133	0.424843	0.863581	1.24625	0.584529	0.890762	1.74593	2.15551	1.58453	1.09297	1.62374
CUCUGU	GU/CU-Rich	15	-18.208	0.5	0	0.333333	0.166667	0.5	0.154222	-0.0785873	0.660485	1.18533	1.72129	1.84584	1.30475	1.22239	1.24651	2.65074	2.32236	1.58426	1.74672	1.82807	2.73013	1.36433	2.29461	1.73593	2.50984	2.19239	2.08672	3.01919	3.72587	2.36603	2.10725	2.46893	4.38829	1.48319	2.56268	2.83912	1.95979	2.64554	2.82998	1.96613	1.43949	1.9038	1.33907	0.848496	1.9614	1.4629	1.5565
UUGUGG	GU/CU-Rich	9	-18.0709	0.5	0	0	0.5	0.5	0.331291	-0.0288902	0.237743	0.547313	0.587084	1.50462	0.96536	1.0951	1.14298	0.575326	1.42667	0.608113	1.37046	1.2315	1.97122	1.63535	0.167595	0.660971	1.44565	0.854025	0.729491	2.24234	0.856864	1.73197	1.61873	0.819084	1.25431	2.24547	1.2585	1.01535	1.73391	0.613988	1.76069	1.8501	2.76213	1.02874	2.88783	1.52127	2.17377	1.81658	2.28009
CCGUCU	GU/CU-Rich	5	-17.7226	0.666667	0	0.5	0.166667	0.333333	0.0628921	0.25327	-0.328123	0.159463	0.192585	0.631166	0.323106	0.411131	0.254293	0.540293	0.207942	0.272091	0.116767	0.0491387	0.0949876	0.463977	0.685048	0.383916	0.0684363	0.182484	-0.0579726	0.657089	0.0338945	0	0	0.0552344	0.112603	0.105796	0.0996264	0.0412793	-0.00875956	-0.0749465	0.0304778	0.12433	0.0296077	0.102654	0	0.126117	-0.0137383	0.5612	-0.147024
GUGUUC	GU/CU-Rich	14	-17.703	0.5	0	0.166667	0.333333	0.5	0.118766	0.376597	0.450417	0.327151	0.521515	0.133285	0.659435	0.0784443	0.304685	1.51383	1.6421	0.982113	1.70199	1.34038	0.418464	0.969062	0.838105	1.35382	1.05478	0.775847	1.58908	0.12737	1.23559	1.62745	0.783062	1.11446	1.59552	1.11331	1.32652	1.58333	0.873107	2.27009	1.73365	1.26118	0.481687	0.702337	1.16668	1.27044	0.234549	0.728549	1.3121
UUGUGU	GU/CU-Rich	9	-17.3139	0.333333	0	0	0.333333	0.666667	0.497514	0.821814	1.00928	1.62441	1.64904	1.2339	3.2811	2.08901	3.39027	1.36451	2.27001	3.53986	3.57201	3.43566	3.63176	3.28143	1.97929	1.95408	2.99179	1.79919	2.47823	3.20807	4.99106	3.07894	4.46003	5.49038	3.78941	2.42701	4.30887	4.06898	4.64084	2.3534	3.79045	2.74594	5.27257	3.28253	4.58475	4.35147	4.6777	5.9738	3.8203
GUGUGA	GU/CU-Rich	12	-16.3908	0.5	0.166667	0	0.5	0.333333	0.00644147	-0.0595683	-0.0875664	0.339216	0.780938	0.355727	0.475339	0.451633	0.543162	1.24307	1.39004	1.92522	2.18284	0.43281	0.418506	0.321361	1.25435	0.50004	0.857529	0.956925	0.890898	1.22434	0.643775	0.757813	0.836137	1.37655	0.76597	1.12163	0.95357	1.2998	0.68257	0.449237	1.76897	1.41632	1.4879	1.97949	0.991465	0.477954	0.999571	0.383806	0.567351
UCGUGU	GU/CU-Rich	9	-16.1338	0.5	0	0.166667	0.333333	0.5	0.161413	0.0562791	0.118636	0.0103419	0.129693	0.190886	0.228449	0.0986228	1.83199	0.519658	0.386559	0.700205	0.776111	0.279606	0.471056	0.312032	0.304141	0.200806	0.313883	0.0936626	0	0.326201	0.661964	0.453637	0.186323	0.0541142	0.461917	0.281626	0	0.0100135	0.325076	0.466547	0.174341	0.350247	0.290531	0.260308	0.38835	0.156824	0.269275	0.47782	0.0128851
GUUGUC	GU/CU-Rich	5	-16.0287	0.5	0	0.166667	0.333333	0.5	0.0583272	0.0319763	0.0912332	0.381825	0.466526	-0.0590541	0.188067	0.523599	0.286461	1.31014	0.254245	0.252034	0.878456	0.406188	0.505738	0.512188	0.176148	0.568106	0.504106	0.462909	0.493684	0.80377	0.333003	0.453992	1.72376	0.772035	0.487644	0.727568	0.0436698	0.813926	0.800356	0.694589	0.808628	0.337861	0.499144	1.24836	0.644663	0.997836	0.666784	1.19304	0.760608
UCUGUU	GU/CU-Rich	16	-15.7027	0.333333	0	0.166667	0.166667	0.666667	0.466119	0.730796	-0.0961994	0.607951	0.870506	1.9082	1.43644	1.78309	1.15772	1.59704	3.60702	1.0072	2.26247	2.6346	1.83816	1.83769	2.2953	1.04577	1.63025	2.47192	2.75078	2.82532	3.15714	2.24922	4.10882	3.6456	1.50196	4.31603	2.93052	2.45885	2.6375	3.11033	3.40168	1.87943	2.29433	2.66675	3.52117	3.3026	1.96831	2.30746	1.41436
UCUGAU	GU/CU-Rich	16	-15.5993	0.333333	0.166667	0.166667	0.166667	0.5	0.180515	-0.127846	0.00676381	-0.0051998	0.180219	0.385012	-0.120863	0.261217	0.454229	0.0718998	0.269978	0.357395	0.556841	0.575362	0.793262	0.3346	0.265849	0.469378	0.960476	0.188821	0.811583	0.691829	1.22134	0.532152	0.686769	0.726112	0.424398	0.97162	0.705516	1.25857	1.1195	0.955951	0.264305	0.519947	0.68516	1.19766	1.18858	0.562123	1.23499	0.582449	0.246721
UGUCCC	GU/CU-Rich	22	-15.5351	0.666667	0	0.5	0.166667	0.333333	0.0699039	0.224196	0.91844	1.29061	0.483121	0.703722	1.0529	1.08068	0.838481	2.02564	0.26457	0.63265	0.987223	1.13155	0.862173	0.868342	0.760248	0.797752	0.377194	0.887024	0.677893	1.12908	0.264886	1.10232	0.603619	0.167405	0.22383	0.989946	0.813011	0.848669	0.230586	0.679876	0.562129	0.137931	-0.180458	1.07738	0.700257	0.227734	0.509981	0.693089	0.352438
CCUGUC	GU/CU-Rich	3	-15.3265	0.666667	0	0.5	0.166667	0.333333	-0.0893099	0.760816	0.729438	0.618809	0.407183	0.438323	1.12951	1.4606	0.715989	0.817281	1.21696	0.506844	1.19836	0.99445	1.36098	1.05095	0.257058	0.263455	1.03238	0.372737	0.94527	0.561219	0.950207	0.360244	0.864963	0.486845	0.407524	0.401315	0.465946	0.734971	0.167988	0.123942	0.107286	0.519283	0.538617	0.885899	0.42914	1.39024	1.0479	0.430018	1.68108
CUGUGG	GU/CU-Rich	8	-14.9905	0.666667	0	0.166667	0.5	0.333333	-0.0229018	1.07473	0.968244	0.682497	2.10081	1.7833	2.23375	1.77702	1.47248	2.19046	1.35473	0.995096	1.71748	0.791734	2.24749	1.04557	1.13467	0.20043	0.557031	0.776014	0.673452	1.59348	1.04862	1.70985	2.08586	0.612859	1.35116	0.928809	1.9564	2.49179	2.67104	2.58237	1.52416	2.45022	0.376821	1.26514	1.28425	1.69747	1.37346	1.03246	2.268
UUUCUG	GU/CU-Rich	18	-14.5212	0.333333	0	0.166667	0.166667	0.666667	0.507811	1.12076	1.05158	0.946	0.920875	2.03135	1.08918	1.4113	2.10693	0.940979	1.68496	3.44211	3.34951	1.39435	2.53498	2.34157	1.861	4.2379	2.90121	1.78857	3.47678	3.22643	4.02255	2.85752	3.84752	4.27047	2.35353	3.40202	3.67041	4.33673	2.79831	2.55257	3.55519	4.41359	3.32071	5.65054	3.35338	3.78335	2.57203	3.72424	2.66821
CUGUGU	GU/CU-Rich	4	-14.1416	0.5	0	0.166667	0.333333	0.5	0.752125	0.837384	1.67231	0.927979	1.59205	1.69332	3.45784	3.56589	2.54064	3.83474	2.11892	2.49243	3.52037	2.98428	3.43218	3.05292	2.84024	1.70665	2.14692	1.7085	1.98302	2.97782	2.37883	3.59491	3.73007	3.09117	2.13883	2.39736	3.69281	4.40668	2.36281	4.36459	1.82674	3.4104	3.16188	2.71201	2.46768	2.46076	1.38611	4.80882	4.7458
CUUGUC	GU/CU-Rich	6	-14.1311	0.5	0	0.333333	0.166667	0.5	0.119872	0.637703	0.0388797	0.733826	0.285357	0.225163	0.432962	0.893302	0.350006	0.624016	0.282647	0.769107	0.0906003	0.400736	0.329259	1.02665	0.606393	0.697269	0.539388	0.714997	0.44488	0.983453	0.669027	1.02469	-0.0203132	0.915987	0.835603	0.681305	0.93313	0.607607	0.328964	0.658876	0.288159	0.817176	0.922055	1.02569	0.973199	0.7621	0.90997	1.15423	0.923859
UUCUGC	GU/CU-Rich	16	-14.0206	0.5	0	0.333333	0.166667	0.5	0.183021	0.432911	0.235491	1.01966	0.576529	0.632144	0.3186	0.233705	0.505178	0.743617	2.01125	0.740988	1.90949	0.644746	0.157914	0.852	1.19351	0.546213	1.44202	1.20833	1.20488	1.03882	0.274321	1.13096	0.311876	0.883315	2.38428	0.617633	1.0497	1.56287	1.73408	1.66491	1.27841	0.774519	1.78952	1.20316	1.328	0.496298	2.21628	0.37869	0.843895
UGUGUU	GU/CU-Rich	13	-14.0115	0.333333	0	0	0.333333	0.666667	0.232085	0.585101	1.0046	1.21156	1.70182	0.870399	2.0605	1.16182	2.78516	3.61615	2.5755	4.16699	4.15452	3.12697	4.0719	3.21566	4.60392	4.51068	1.71983	3.37667	2.77763	3.52729	3.45375	4.84523	5.79459	5.28726	2.89841	3.59401	3.5445	4.72262	5.77248	5.05804	5.68981	4.23741	3.09584	3.54992	4.73558	2.4209	3.61851	1.8176	5.81057
CUUCUG	GU/CU-Rich	18	-13.3885	0.5	0	0.333333	0.166667	0.5	0.0361372	0.404525	0.919431	1.07846	1.35554	0.0437319	0.189006	1.06683	1.32872	1.40035	0.53965	1.20796	1.43559	1.87625	0.43915	1.72374	0.977899	0.63643	1.46929	1.09375	2.03768	1.09479	1.21772	1.31741	1.33358	1.88294	3.19585	0.944356	1.28387	1.98558	1.1162	0.829103	0.495839	2.78308	0.831801	1.56422	0.852674	1.92689	1.39005	2.67293	1.73927
GGCUGU	GU/CU-Rich	6	-12.5762	0.666667	0	0.166667	0.5	0.333333	0.526583	0.820328	0.934122	0.942533	1.64963	0.785852	2.32848	0.749968	1.38266	0.498109	1.351	2.72904	0.656319	0.89438	0.850608	0.520209	0.908588	0.896229	0.363899	1.75438	1.95206	1.30436	0.566924	0.671535	0.977057	0.155899	0.910021	0.935155	0.505177	1.02332	0.291008	0.777346	0.0226654	0.75863	1.1314	0.432316	0.592778	0.851213	0.698318	0.976546	0.991898
CUGUCC	GU/CU-Rich	8	-12.5232	0.666667	0	0.5	0.166667	0.333333	0.650245	0.580533	1.49828	0.829696	1.55951	0.718747	0.646646	1.02235	1.61356	0.503821	0.684182	1.35161	0.993375	1.15431	0.80849	1.62101	1.28948	0.936034	1.07839	0.655554	0.830949	1.17273	1.02511	1.37176	0.50296	0.284462	0.436129	0.705842	0.146494	-0.000885503	0.88294	0.489648	0.221172	0.153181	0.848138	1.29796	0.851605	0.827242	1.93894	0.348804	0.352063
CUCUGC	GU/CU-Rich	9	-12.094	0.666667	0	0.5	0.166667	0.333333	0.0972388	0.569922	0.741736	0.442304	0.491884	0.314276	0.643229	0.946819	0.939503	0.910374	1.26585	1.06687	0.645454	1.03306	0.622135	0.291591	0.9637	0.795884	0.0692915	1.55902	0.56336	1.02214	2.62562	0.719688	0.616032	0.458625	1.07481	0.622463	1.15164	1.45438	0.73306	1.37214	0.462225	1.00604	1.41802	0.526051	1.32607	1.82696	1.99845	2.33389	0.571775
UCUGCU	GU/CU-Rich	10	-11.1988	0.5	0	0.333333	0.166667	0.5	0.474324	0.538549	0.389071	0.378406	0.405234	0.440918	0.521668	0.169705	0.454596	1.07872	0.615337	1.1031	0.676356	1.44597	1.02103	0.765496	0.965216	0.896149	0.222476	1.07337	1.89355	1.01299	1.27842	1.53706	0.760948	1.04856	1.4381	3.20945	1.6591	1.05204	1.97505	1.03634	2.17784	0.716622	1.08036	0.955558	2.06135	2.95896	1.03501	1.53445	0.986849
UCUGUG	GU/CU-Rich	9	-11.1713	0.5	0	0.166667	0.333333	0.5	0.296507	0.650721	0.986053	1.06417	0.559945	1.95907	1.03441	2.39545	2.22445	2.04972	2.30059	2.94105	1.767	3.16756	3.94446	3.5148	2.08871	1.79744	2.27594	2.65556	3.57403	2.85979	3.14481	1.96944	1.15436	4.02211	3.66936	3.2691	4.27374	3.6293	2.29965	1.6968	4.36257	3.93591	2.72319	1.77622	2.16125	1.11646	3.4269	1.31208	3.62751
UUUGUC	GU/CU-Rich	16	-11.0422	0.333333	0	0.166667	0.166667	0.666667	0.0583974	0.474391	0.255512	0.738927	0.864166	0.196704	0.39725	1.64655	0.288257	0.733414	1.7003	0.221732	0.499023	0.872389	1.19633	1.26043	0.862923	1.41324	1.8367	2.32547	0.928234	2.42667	2.17827	1.31306	3.29767	0.390813	1.37449	2.01777	3.74209	0.691617	1.68255	1.08471	1.60404	1.24812	2.40738	1.41857	0.578458	1.31631	1.80422	1.35451	1.08885
GUGUUU	GU/CU-Rich	14	-10.5907	0.333333	0	0	0.333333	0.666667	0.228823	0.170065	0.417969	0.144528	0.510363	1.99338	0.926638	2.46819	0.970899	3.92072	2.82522	2.69735	3.64974	2.70713	3.03829	3.9534	2.28875	2.73135	4.79198	1.22598	1.75578	2.28183	2.25856	2.96082	3.89133	3.27527	3.54625	1.69868	2.9261	3.98208	3.9191	3.43141	3.14012	3.86574	3.33475	3.27134	2.05753	2.75784	2.54393	3.60156	0.799373
AGUGUG	GU/CU-Rich	5	-10.5084	0.5	0.166667	0	0.5	0.333333	0.0800929	1.06674	0.396059	0.491022	0.0822139	0.529934	0.554361	1.15499	1.59509	0.838573	1.07366	1.70477	0.200037	0.311572	0.203226	0.638008	0.421797	1.59065	0.411432	0.0584438	0.807129	0.546456	0.336395	0.893152	1.79753	-0.106904	0.590058	0.917967	0.62422	0.241925	0.778917	0.595852	-0.238914	-0.130503	1.08452	0.828769	0.278031	0.358615	0.619768	1.20289	0.763275
UGUCGU	GU/CU-Rich	9	-10.3807	0.5	0	0.166667	0.333333	0.5	0.171899	0.016087	-0.0308485	0.0651098	0.0678372	0.205475	0.112718	-0.0670498	0.979278	-0.00765819	0.0549373	0.00684582	0.246189	0.00696775	0.296116	0.249286	0.0129345	0.220392	-0.0463878	0.0571428	0.18064	0.279281	0	0.154439	0	0	0.343608	0.526683	0.0105968	0.0731144	0.00360351	0.202103	0.0793403	0.0378889	0.398633	0.135581	0.089674	0.189701	-0.138604	0.49567	0.0418749
GUCUAU	GU/CU-Rich	8	-10.3485	0.333333	0.166667	0.166667	0.166667	0.5	0.164909	-0.0714035	-0.089929	0.0748488	-0.0426821	-0.0478736	-0.0580136	0.228281	-0.0140164	-0.0978649	0.0128006	-0.293242	0.0565409	0.196446	-0.0701639	0.330475	-0.069566	0.583333	0.884726	0.23724	0.519823	0.173641	0.0906462	0.448861	0.379136	0.0878462	0.838611	0	0.226434	0.412102	0.0168949	0.177698	-0.26837	-0.529239	0.210849	0.125211	-0.136477	0.564465	-0.296114	-0.512649	0.76559
UGUGGC	GU/CU-Rich	7	-10.0512	0.666667	0	0.166667	0.5	0.333333	0.031628	0.622341	0.305994	0.462573	0.664369	0.913135	0.653834	1.40543	0.715643	2.1142	0.651241	1.36479	1.25833	1.73191	0.226461	0.884857	1.54287	0.538754	0.237715	0.370653	0.454098	0.562254	0.95822	0.92373	1.11378	0.902045	0.444857	0.483686	0.961596	0.818214	0.822354	1.02876	0.714295	1.01194	1.02299	0.650799	0.394619	0.72663	0.806629	2.65292	0.954596
UGGUGU	GU/CU-Rich	5	-9.89024	0.5	0	0	0.5	0.5	0.143214	0.579974	0.763961	1.19965	0.120912	0.346843	1.03207	1.1814	1.57121	0.849333	1.16167	0.776504	1.65168	0.971171	1.8504	0.424136	0.885854	0.789707	1.41624	1.08028	1.44542	3.03627	1.31011	1.74484	1.62173	2.07255	1.88464	1.03775	0.968791	1.17143	1.26155	0.955795	1.23968	1.2756	1.47377	1.55289	1.05055	2.13946	1.00758	1.9324	0.977251
GUCUUG	GU/CU-Rich	9	-9.85119	0.5	0	0.166667	0.333333	0.5	0.0746151	0.0513798	-0.0536173	0.461276	0.585156	0.249987	0.363775	0.023248	1.04226	0.381384	1.52522	1.10838	0.665211	0.570954	-0.228741	0.62594	0.720968	1.01259	0.36187	0.418771	1.10806	0.539884	0.725986	1.09041	2.42922	0.623178	0.899358	0.806784	1.2381	0.148766	0.357866	0.00893183	0.885497	0.0381325	0.296783	1.30635	0.616435	0.27903	1.06945	1.26232	1.81584
UGUGAG	GU/CU-Rich	12	-9.3691	0.5	0.166667	0	0.5	0.333333	-0.0541078	-0.183912	0.0108313	0.180843	0.213482	0.0238301	0.126245	0.722327	0.270497	0.183437	0.685258	1.37453	1.51168	1.13698	0.630906	0.359881	0.309415	0.902532	0.676301	0.345432	0.222967	0.668825	0.623344	0.327183	0.98566	0.625713	1.16168	0.976742	0.497374	0.0491526	1.25901	0.612606	1.07668	0.88303	0.800995	0.765369	0.75569	0.44551	0.880199	0.676532	1.671
CGUGUG	GU/CU-Rich	5	-8.69306	0.666667	0	0.166667	0.5	0.333333	0.0908678	0.0598377	0.0495733	0.0932093	-0.0599741	0.0865945	1.09519	0.17247	0.491957	1.53362	1.4258	1.26001	1.28904	0.803926	0.396485	-0.141282	0.396554	0.205953	0.092401	-0.0632864	1.28744	0.799773	0.721595	0.987824	0.296248	0.18057	0	0.604775	0.242774	0.255576	0.159356	0.186547	0.269476	0.172914	-0.0108965	-0.140858	0.339067	0.502642	0.423758	0.355186	1.06349
CUGUCU	GU/CU-Rich	4	-8.52765	0.5	0	0.333333	0.166667	0.5	0.325177	-0.0643024	0.076607	0.569916	0.364201	0.0496602	0.9587	0.927827	1.02517	0.981809	1.19008	1.88766	1.58798	1.68655	1.65658	1.65914	1.48467	0.272465	2.30312	1.29222	1.36216	2.70558	2.83742	1.82926	2.04349	1.11998	1.73567	0.174087	1.31957	1.23607	1.46261	0.475866	1.00401	1.72625	0.781903	1.35922	1.62126	0.631207	1.14426	2.28476	1.60381
GUGUGC	GU/CU-Rich	6	-8.35513	0.666667	0	0.166667	0.5	0.333333	0.264937	0.342578	1.33382	0.574834	0.148768	0.504597	-0.0988878	0.608468	1.53129	1.46474	2.00048	2.12978	0.393708	0.832814	0.690344	0.397529	1.62475	0.548948	0.976092	0.51426	0.420523	1.27433	1.13655	-0.313182	0.56812	-0.165176	0.996202	1.36396	0.699838	0.312109	0.13469	0.700513	0.431769	0.773634	0.619673	0.771802	1.1479	1.52717	1.35016	0.685361	0.495157
CCUCUG	GU/CU-Rich	8	-7.93926	0.666667	0	0.5	0.166667	0.333333	0.534833	0.657544	0.919983	0.755715	0.491208	1.01551	0.993737	1.47647	1.24212	1.23826	0.678492	1.0265	1.60895	1.99572	0.919492	0.841577	0.697335	0.963767	0.616714	0.664905	2.1082	1.5253	1.23745	0.909917	0.133942	1.57365	0.881273	1.01052	1.32595	1.01977	2.22981	1.58	0.519837	1.36876	0.76031	0.920781	0.772571	1.20119	0.706532	1.49987	1.85549
UCUGUC	GU/CU-Rich	11	-7.90808	0.5	0	0.333333	0.166667	0.5	0.320313	0.335035	-0.142168	0.669941	0.0112345	0.917467	1.14645	1.20387	0.40658	1.21031	0.984351	1.45785	0.835012	1.64487	1.25861	1.10404	0.984243	1.38813	0.751615	1.62634	1.43329	1.49738	1.85866	1.31596	0.666706	2.03842	0.677802	1.24818	1.02231	1.33672	0.650323	1.21142	1.64257	1.48247	0.999689	1.10281	0.462458	0.958991	1.43166	1.4973	1.43238
UGUGGU	GU/CU-Rich	9	-7.84752	0.5	0	0	0.5	0.5	-0.169443	0.192484	0.371219	0.0462545	0.405897	0.929924	0.325477	0.858439	0.495329	1.05858	0.868284	0.93464	0.890949	1.62293	0.658227	1.69899	0.764291	0.788383	0.0664877	1.368	0.97353	1.60651	1.66343	0.781063	3.0534	2.10436	1.28989	0.330702	1.8228	1.51555	2.20179	1.89025	1.04988	1.60548	1.82847	1.54887	1.02906	1.84899	1.06032	0.970707	1.05908
UUGUCU	GU/CU-Rich	6	-7.5006	0.333333	0	0.166667	0.166667	0.666667	0.162805	0.249354	0.156222	-0.19075	0.915729	0.280655	0.324739	0.830812	1.15021	0.863167	0.470897	0.95113	0.869727	0.562362	1.19578	1.14754	1.55098	1.20085	1.78368	1.8895	1.99187	1.26432	2.69052	2.10268	1.74472	2.72913	1.84033	0.469474	2.62117	2.36636	1.25617	1.60093	1.33355	1.82513	1.56172	2.60071	2.37705	1.43587	3.06847	2.02832	0.787287
UGUCCU	GU/CU-Rich	9	-7.33264	0.5	0	0.333333	0.166667	0.5	0.277148	0.918339	0.354366	1.20162	0.313112	0.786087	0.697374	0.248486	1.05471	1.26672	1.12818	1.55178	0.761544	1.18885	0.627219	2.21941	1.88176	1.75709	0.685024	2.67991	1.26768	0.938037	1.33166	1.16816	0.726888	0.529482	0.892074	0.986068	1.46887	0.0473242	1.08672	0.965612	0.560467	0.171074	0.482092	0.636923	1.11373	1.42401	1.35622	2.02196	1.43941
UCUCUG	GU/CU-Rich	14	-7.21571	0.5	0	0.333333	0.166667	0.5	0.0219321	0.637486	0.171114	0.485001	1.18237	0.657569	0.86402	0.487373	1.74778	0.0834519	2.3651	2.53371	0.937499	0.78191	2.05815	1.70176	1.12097	1.08702	3.1832	1.99804	1.14528	2.70556	1.18098	1.41821	2.00229	3.28559	1.18775	2.25234	3.49726	2.14685	1.2036	1.8998	1.75214	2.07673	1.34789	1.8627	1.45261	0.709246	1.77528	1.10088	1.33455
CGUCUU	GU/CU-Rich	16	-7.04496	0.5	0	0.333333	0.166667	0.5	0	0.115453	0.0619254	0.0495361	-0.0442897	0.139553	0.353798	0.0644749	0.177442	0	-0.0786153	0	0	0.873822	0.00120525	0.55604	0.44949	0	0.0781086	0.172466	0.10907	0	0.0598801	0.255321	0.00272015	0.145132	0.30759	-0.114844	0	0.0892862	0	0.134554	0	0.06756	0.0581644	0.0315952	0.219167	0.0322448	0.208311	0.182886	-0.195232
GAGUGU	GU/CU-Rich	7	-6.73044	0.5	0.166667	0	0.5	0.333333	0.12507	0.0779654	-0.0272583	0.014486	0.596741	1.2239	0.491829	1.51285	0.216344	0.00247491	1.01897	0.527833	0.587403	0.330078	0.480592	0.068182	0.783502	0.386634	0.207066	0.101585	0.31701	0.277826	0.540797	1.02346	-0.111117	0.541297	0.249633	0.261651	0.175512	0.344838	0.0823943	0.00655743	0.0295185	0.162169	0.281532	0.062554	-0.22684	0.233008	1.65404	1.05476	0.820386
GUCUGU	GU/CU-Rich	8	-6.39254	0.5	0	0.166667	0.333333	0.5	0.188137	0.680967	0.772528	0.316559	1.5431	0.632449	0.792785	0.267436	1.47973	1.34747	2.54398	0.421909	1.27933	1.40058	0.632863	1.32496	0.343007	1.40138	1.03542	1.82501	1.97195	2.01808	1.14206	0.948878	2.59065	1.44515	1.78119	1.33993	0.683679	0.929795	2.29739	1.62516	0.266984	0.621384	1.52721	0.439422	0.900375	0.979971	1.12553	1.28217	2.16873
UGUCUU	GU/CU-Rich	13	-5.90642	0.333333	0	0.166667	0.166667	0.666667	0.357011	0.179548	0.351809	-0.139603	-0.176078	0.563496	0.679115	1.05138	1.35907	2.48835	2.44942	1.1173	1.077	1.69566	0.662104	2.14835	1.77669	2.36543	1.22219	2.28976	3.23561	2.98245	2.6923	2.7403	3.25447	2.43904	2.17699	2.68737	1.28358	1.80221	1.13903	1.98354	1.00982	1.44303	2.83191	1.26947	2.39069	2.955	1.97579	2.46451	0.726618
GGUGUU	GU/CU-Rich	11	-5.69004	0.5	0	0	0.5	0.5	-0.063846	-0.0954005	-0.325417	0.14983	0.903725	0.567151	0.65248	0.306974	0.294778	0.483764	0.587716	0.382447	0.168769	0.800208	0.303695	1.13393	0.538585	1.03036	0.0816717	0.865189	0.892304	0.822448	1.5729	0.628407	0.418029	0.572063	0.361665	0.87943	1.5746	0.956118	0.699207	0.840696	0.647502	0.0456773	0.359572	0.163106	1.20167	0.495402	1.51169	0.946717	1.24606
UGUCUG	GU/CU-Rich	7	-5.33112	0.5	0	0.166667	0.333333	0.5	0.0900337	0.492322	0.0508872	0.0361571	0.366253	1.26036	-0.472288	1.36661	2.26518	2.65406	0.661737	1.58061	2.19702	1.15114	1.27969	0.818129	1.14502	1.3281	3.31307	1.51892	1.8599	1.41033	1.15739	2.68531	2.42037	2.25237	1.62228	1.94601	1.78349	2.30019	2.03329	0.681153	0.249426	2.04817	1.45933	1.28752	2.14575	2.72064	1.3678	1.87652	3.81182
CGUCUC	GU/CU-Rich	9	-3.79169	0.666667	0	0.5	0.166667	0.333333	-0.091055	-0.03893	-0.0212729	0.0792347	0.0221812	0.519279	0.272503	0	0.588667	0.221606	0.558438	0.135441	0.0123186	0.164842	0	0.127998	0.311581	0.680664	0.195838	0.215375	0.122891	0.0268285	0.299937	0.0252402	0.171277	0.183099	-0.179532	0.311236	0	0	0.0766482	0.0279519	0	0.0816748	0.206667	0.116726	0.0782548	0	0.202029	-0.105395	0.392957
UCUGCC	GU/CU-Rich	10	-3.75878	0.666667	0	0.5	0.166667	0.333333	0.336308	0.307083	0.0306785	0.4019	0.0448091	0.324698	0.512909	0.0980505	0.386274	1.51355	0.371596	1.12709	0.993478	0.957825	0.956745	0.0544358	0.541729	0.884034	0.392976	0.939593	1.00842	0.783117	1.12339	0.90475	0.553201	0.394808	0.444841	0.56474	0.641924	0.775719	0.638203	1.37268	1.49199	0.522007	0.163908	0.720663	0.682175	0.293927	0.637264	1.51196	0.93213
GCGUGU	GU/CU-Rich	5	-3.48807	0.666667	0	0.166667	0.5	0.333333	0.0409003	-0.0789298	0.0756828	0.197608	0.0609755	0.636315	0.279768	0.0999517	0.169424	0.626175	0.193043	0.31986	0.270853	0.389785	-0.233218	0.321901	-0.0344561	0.221324	0.382392	0.434136	0.290001	0.14756	0	0.14625	0.287563	0.120148	0.166185	0.0707969	-0.0891016	0.291162	-0.0307298	0	0.0436843	0.0998262	-0.0463593	0.669773	0.0919084	0.0621279	0.516614	0.69232	-0.147638
UGUGUC	GU/CU-Rich	5	-3.2158	0.5	0	0.166667	0.333333	0.5	0.251667	0.27358	0.0228115	0.423476	-0.450584	0.072533	0.482678	1.41939	1.44372	2.24129	0.339608	0.860434	0.670459	1.39424	1.23926	1.56602	2.00992	0.692896	1.55238	1.95912	1.73763	1.05365	1.37693	4.21007	1.90698	2.17065	2.91196	0.864243	1.57819	2.26262	1.4139	1.17083	1.00357	1.89247	2.08177	1.37742	1.28609	1.28239	1.01995	2.29068	2.80651
UCGUCU	GU/CU-Rich	18	-2.8894	0.5	0	0.333333	0.166667	0.5	0	0.0189532	0.117862	-0.0353933	0.453318	0.37346	0.134643	0.341809	0	0.586845	0	0.16972	0.128336	0.27772	0.118124	-0.02077	0.304072	0.0525696	0.0886962	0	0	0.0811849	0.263122	0	0.156352	0.0941454	0.0664606	0	0.302917	0	0.141713	0	0.437957	-0.0160622	0.109768	0	0.0675721	0.266529	0.136318	0.0218374	0.401045
UUCUGG	GU/CU-Rich	20	-2.88336	0.5	0	0.166667	0.333333	0.5	0.582257	0.673581	0.414579	0.344015	0.174821	0.711339	0.757213	0.270928	0.748188	0.237975	0.095913	0.378783	0.796884	0.73307	1.58795	0.986845	1.99403	0.6886	0.476207	1.0664	0.766117	1.19406	1.43752	1.29413	1.40314	0.964383	1.77955	1.14089	0.568322	1.26006	2.10015	0.602557	1.12573	1.63526	1.56915	0.608201	1.72049	1.23586	1.68726	0.985041	0.706539
GUCUUC	GU/CU-Rich	17	-2.45359	0.5	0	0.333333	0.166667	0.5	0.0771099	0.169068	0.335678	0.085212	-0.00894085	0.00741861	0.453667	0.0375883	0.370019	0.261879	1.04605	0.474656	0.796777	-0.0169254	0.901421	-0.00161572	0.583842	0.433596	1.16437	0.136877	1.08892	1.11821	1.07748	0.544779	0.250577	0.989925	0.93928	0.429073	0.0227775	-0.0398522	0.349458	0.185247	0.645548	0.107757	0.635157	0.610888	0.103507	0.985649	0.829331	0.107144	0.320916
UGUGCG	GU/CU-Rich	14	-2.26992	0.666667	0	0.166667	0.5	0.333333	0.0583665	0.362438	0.176296	0.0684716	0	0	0.354586	-0.134982	0.0977989	1.50273	0.260599	0.683757	0	-0.0370941	0.702408	0.496448	0.0740882	0.0667009	-0.143087	0.105773	0.378639	0.0589669	0.243104	0.111222	0.792605	0.241311	-0.0675098	-0.00789609	0.154638	-0.0181113	-0.114504	0.122989	0	0.316434	0.26984	0.626876	0.608719	-0.603453	0.598655	0.14998	0
UCUGGU	GU/CU-Rich	12	-1.7918	0.5	0	0.166667	0.333333	0.5	0.209555	0.287035	0.161756	0.0969687	0.460407	0.299905	0.0256367	0.570127	0.0136063	0.545898	0.94922	0.184116	0.0320683	0.758483	0.196242	0.396144	0.387205	1.16403	0.339923	0.450915	1.54662	0.393441	1.20616	1.03256	0.607397	1.62368	0.120587	1.18704	0.397624	0.251271	0.147388	0.113991	0.733801	-0.18292	0.442017	0.848697	0.683405	0.352886	0.957759	1.0295	0.278508
UGUCUC	GU/CU-Rich	7	-1.59647	0.5	0	0.333333	0.166667	0.5	-0.0335211	0.128611	-0.148546	-0.321139	0.0685503	-0.207807	-0.340511	0.928747	0.876066	0.868962	0.543276	1.48593	0.890037	0.961384	1.08362	1.12976	1.1336	0.896534	0.774443	1.74617	1.27957	1.51717	1.68068	2.3931	1.66512	1.99371	0.619874	1.22275	0.140134	0.918934	1.07712	0.596222	0.890245	0.619877	0.975032	0.493378	1.09442	1.61808	1.22243	2.00767	1.57174
GUCUUU	GU/CU-Rich	14	-0.0485924	0.333333	0	0.166667	0.166667	0.666667	0.192008	0.293307	0.32396	-0.212479	0.358363	-0.281829	0.215548	0.844333	0.607727	0.188818	0.495138	1.28597	-0.312986	0.339548	1.27373	0.504084	1.0865	1.06206	0.755759	0.509076	0.937945	1.60131	1.4107	1.55462	1.35145	2.22797	1.21727	1.12085	1.37802	0.600447	1.34719	1.22529	1.20643	0.724083	1.10126	1.15233	1.07746	0.747668	1.75555	0.41402	1.17526
UGGUCU	GU/CU-Rich	6	0.118792	0.5	0	0.166667	0.333333	0.5	-0.0602902	0.0410422	0.257146	0.0796613	-0.124217	-0.24197	0.64442	0.232078	-0.023928	0.352617	0.538201	1.00976	-0.226384	0.00995533	0.540205	1.39515	0.757538	0.717282	0.469619	1.31785	1.06744	0.717223	1.3509	0.683665	2.04587	0.232455	0.790218	0.285512	0.704076	0.568072	0.317608	0.784795	0.0737871	1.11426	0.466082	0.757213	0.389708	-0.0967476	0.987872	0.294277	0.883697
AGUCUU	GU/CU-Rich	9	0.572494	0.333333	0.166667	0.166667	0.166667	0.5	0.0413916	-0.079416	-0.605751	-0.204069	-0.355227	0.142249	-0.593462	0.0791659	-0.725905	0.177943	-0.246631	-1.31447	-0.70214	-1.04824	-0.215079	0.00281516	-0.170998	0.253852	-0.171264	0.140927	-0.0449552	0.114765	0.238288	0.72613	0.503815	-0.201729	-0.0365617	0.284798	-0.0356407	0.376134	0.418907	0.0150771	0.13904	-0.0777299	-0.321584	0.153314	-0.121011	-0.31273	-0.241978	0.364452	-0.131068
GUGUCU	GU/CU-Rich	6	0.84712	0.5	0	0.166667	0.333333	0.5	-0.0567306	-0.102465	0.272449	0.138355	0.257327	-0.612773	0.723925	1.15393	1.58439	0.670556	1.9454	0.0829276	-0.13528	0.719712	1.07081	0.170481	1.52368	3.00701	1.16822	1.84127	1.65742	1.62535	1.23585	2.14419	3.06555	0.641666	1.21458	0.705416	0.690244	0.611911	1.03199	0.494142	0.969945	0.741617	0.746947	2.1173	2.01214	0.92733	0.754229	1.75232	1.0841
AGGUGU	GU/CU-Rich	-15	2.66953	0.5	0.166667	0	0.5	0.333333	0.109355	-0.232435	0.104777	-0.52838	-0.176834	0.331252	-0.435845	0.380591	0.275177	-0.00938988	-0.0251033	-0.366047	0.0652027	-0.759948	0.0269075	-0.0340834	-0.149387	-0.153872	0.110115	0.343218	-0.02807	0.534001	0.461774	0.474759	0.135948	0.561008	0.0667539	0.0538195	0.327404	-0.0921351	0.204668	-0.0511437	-0.241002	-0.142243	0.384627	-0.479246	-0.155489	0.172074	-0.0757672	0.307528	0.455862
GUCUCC	GU/CU-Rich	6	3.0497	0.666667	0	0.5	0.166667	0.333333	0.142062	0.00116104	0.0144702	-0.0847301	-0.399636	-0.309363	-0.135698	0.071113	0.481168	0.989309	0.306531	0.700008	0.607383	-0.00114941	0.52202	-0.0260621	0.75706	0.361012	0.935183	0.672551	0.484698	0.652674	0.22785	0.978201	0.505553	0.639659	1.17852	0.164532	0.449336	-0.106365	0.268027	0.259607	0.261984	-0.0191498	0.26566	0.397884	0.382711	0.723811	0.555926	1.16552	1.16963
GUCUUA	GU/CU-Rich	14	3.44336	0.333333	0.166667	0.166667	0.166667	0.5	-0.344157	-0.321362	-0.0885336	-0.482988	-0.286966	-0.351892	-0.140944	-0.486581	-0.167047	-0.0552768	-0.0608401	-0.16816	-0.361561	-0.775223	-0.130016	-0.163248	0.479178	0.137266	0.238257	0.127607	0.0354753	0.551195	0.122909	0.735831	0.400318	0.318112	0.0498458	0.311389	0.433714	0.355089	-0.241133	0.325824	-0.416478	0.194546	-0.221527	-0.407584	-0.289423	0.604378	-0.348788	0.0693102	0.307857
GUCUCU	GU/CU-Rich	6	3.60596	0.5	0	0.333333	0.166667	0.5	-0.150802	-0.123805	-0.0660521	0.141253	-0.040619	0.412921	-0.281405	-0.0743311	0.122061	1.3231	0.746048	0.641026	0.710224	1.45468	0.100365	0.961924	0.807305	1.29443	0.567941	0.43453	1.48937	0.486511	0.667155	1.15938	1.82092	0.794952	0.734006	1.08709	0.674069	-0.00260572	0.412124	0.506461	0.705491	0.596482	0.224633	0.514021	0.22397	0.148634	0.453128	-0.573299	0.0637637
GUGUGG	GU/CU-Rich	8	4.09313	0.666667	0	0	0.666667	0.333333	0.304205	0.143703	0.374144	0.53005	1.17774	0.265342	1.35101	0.558941	1.87427	1.17271	0.961857	2.42517	2.3218	0.612393	3.17318	0.530147	0.0552431	0.147865	1.07961	0.75864	0.866883	0.450585	0.576901	1.09164	0.831272	1.2552	0.151624	2.78617	0.471567	0.337459	2.01981	-0.242001	-1.03739	0.17538	0.575542	0.82845	0.849822	1.14694	0.39544	-0.0489835	0.627939
GGUGUG	GU/CU-Rich	7	5.04874	0.666667	0	0	0.666667	0.333333	0.125328	0.40949	0.450887	0.242827	0.0527829	-0.0569644	0.0886589	1.1701	0.814147	1.6001	0.775143	1.63862	0.592946	2.47246	0.870977	0.823784	-0.0624102	0.0456868	1.25045	1.14144	0.937351	0.585731	0.127625	0.562124	2.03212	1.20982	1.89922	0.123368	0.741946	0.705212	-0.175553	0.917847	0.77972	0.214804	0.10243	0.0905486	0.180746	0.76572	0.421245	-0.468282	0.316
GGUGUC	GU/CU-Rich	6	6.53264	0.666667	0	0.166667	0.5	0.333333	0.0907657	0.206652	0.173971	-0.0114658	0.157389	0.23445	0.291359	0.15238	0.766063	-0.0149212	0.262406	0.011571	0.220187	0.358779	0.126945	0.305884	0.18571	0.476182	0.281669	0.575345	0.559987	0.618401	0.771374	0.409924	0.40207	0.448074	0.614811	0.313499	0.0360786	-0.194775	-0.198231	-0.223917	-0.000261306	0.38159	0.452815	0.856216	-0.0426222	0.392189	0.63984	-0.049939	0.495134
UGUGGG	GU/CU-Rich	22	6.94227	0.666667	0	0	0.666667	0.333333	1.24036	0.447693	0.59851	0.767658	0.943467	1.28696	1.94919	0.882301	0.919875	1.95968	1.97253	0.439655	2.12669	2.44556	1.1924	2.48778	0.848018	0.139347	-0.363143	1.09586	0.0446322	0.247074	0.910697	0.501747	0.44148	1.0542	1.41288	1.61255	1.63903	0.840541	1.55252	1.07456	1.14839	-0.964068	0.258215	1.02051	-0.0277127	0.665253	2.43532	0.169961	1.49163
GUCUGG	GU/CU-Rich	6	7.34734	0.666667	0	0.166667	0.5	0.333333	0.0402713	0.497702	0.0961258	0.297107	-0.213912	-0.207351	0.549304	0.0314591	0.845526	1.25134	0.515662	0.555716	0.460173	0.267353	0.635081	0.132366	0.974152	-0.141653	0.482567	1.16686	0.592561	0.972162	0.500731	0.996973	0.677077	0.183236	0.343639	0.609362	0.468887	0.704213	0.711023	-0.415078	-0.183079	-0.280206	0.591664	0.257223	0.421212	0.481414	0.801655	-0.306874	1.05237
UGUGUG	GU/CU-Rich	7	8.36344	0.5	0	0	0.5	0.5	-0.645787	-0.00130867	-0.574565	0.418331	0.187735	0.753227	1.32333	4.1975	2.30405	3.15779	3.87028	1.49466	0.806116	2.57703	2.13974	3.23272	0.820103	0.214685	1.05951	0.528733	0.163643	-0.680857	-0.251134	-0.627639	0.514689	0.91377	3.88682	0.196568	0.801487	1.01499	1.18337	-0.803879	2.03324	0.465663	2.34586	2.47577	1.47025	1.55152	1.40745	0.201613	2.05987
GGUCUG	GU/CU-Rich	6	9.0058	0.666667	0	0.166667	0.5	0.333333	0	0.484954	0.129047	0.428408	0.233983	-0.122659	-0.104139	0.430904	0.219022	0.186894	0.224314	0.756152	0.921205	0.547922	0.132016	0.623949	0.371248	-0.00489811	0.232349	1.05451	1.73552	0.574105	0.681556	0.683233	0.275161	0.795182	0.290669	0.100078	0.420767	0.599808	0.108847	0.249696	0.186385	0.718469	0.923084	-0.15173	0.000762805	0.336678	0.041883	0.611153	0.173846
GUGUGU	GU/CU-Rich	8	12.8886	0.5	0	0	0.5	0.5	0.536178	-0.532561	0.00553149	-0.7931	-0.176977	-0.107873	1.66623	1.28859	3.76582	0.904189	2.64325	1.27948	2.22281	1.60176	2.20104	1.79772	0.763437	0.577536	0.25388	0.752472	0.277542	-0.0406773	-0.58834	-0.626805	0.192144	2.00799	-0.177862	1.40997	-0.214399	0.803138	-0.1107	1.09125	-0.342597	0.228777	-1.27764	0.478369	0.775326	-0.0583592	0.829399	1.57772	0.675097
GGUCUU	GU/CU-Rich	8	14.3128	0.5	0	0.166667	0.333333	0.5	-0.00964828	-0.013453	-0.0932417	0.319228	0.104752	-0.340222	0.00302261	0.301869	-0.204048	0.398592	0.0161952	0.196826	-0.1455	0.19973	0.0579258	0.392513	0.205901	0.368325	0.31034	0.0936829	0.512404	0.423923	0.360843	0.701488	0.737218	1.02031	-0.0356458	0.411609	-0.0637986	0.0675702	0.224974	0.141283	0.165947	0.0534548	0.328494	-0.26212	-0.0237703	0.114334	-0.276993	0.177798	-0.108148
GGGUGU	GU/CU-Rich	12	19.8016	0.666667	0	0	0.666667	0.333333	-0.00433388	-0.122231	0.0831663	0.352451	0.529677	0.106346	0.661322	-0.0382486	0.626935	0.856643	0.915913	0.64979	2.27604	0.449566	0.555094	0.451637	0.137745	0.394114	1.07892	1.08482	0.606403	0.0348374	-0.0827772	0.0850008	0.82811	0.145068	0.04654	0.88047	0.2343	0.130712	0.672395	-0.040047	0.0382597	0.0911505	0.0598892	-0.141563	0.46173	0.652891	0.0773349	0.142687	1.05976
UCUGGG	GU/CU-Rich	21	20.534	0.666667	0	0.166667	0.5	0.333333	1.04536	0.636499	0.140066	0.44617	0.573837	0.22769	0.301868	0.440443	0.743314	1.35042	0.341298	0.977765	0.915343	1.28684	1.23213	1.63728	0.0864252	-0.0446165	0.210385	0.343371	0.459465	0.552881	1.10905	1.06273	1.37937	1.18938	0	1.15246	1.17556	0.582358	1.08996	0.898544	0.272695	-0.22474	0.398717	1.43579	0.599756	0.841697	1.39632	1.08961	0.863348
GGGUCU	GU/CU-Rich	7	32.5711	0.666667	0	0.166667	0.5	0.333333	0.115064	-0.10935	-0.263544	0.130231	-0.138754	0.0744798	0.0451848	0.308852	0.496394	0.348776	0.92912	0.281764	0.412081	0.499276	0.33388	0.228339	0.717882	0.678109	0.598312	0.564385	0.170438	0.413856	0.0903904	0.439026	0.559126	0.27561	0.378983	0.709431	0.0970409	-0.0479478	0.2871	-0.29173	0.205768	0.703807	-0.132228	-0.189372	-0.348169	0.278502	0.352357	-0.156955	0.456902
UAGUCU	GU/CU-Rich	10	35.5157	0.333333	0.166667	0.166667	0.166667	0.5	-0.0924165	-0.0355518	0.0722095	-0.074983	-0.451738	-0.253488	-0.0616356	-0.728344	-0.114049	-0.493659	-0.399994	-0.935645	-0.584465	0.0673459	-0.184298	-0.082191	0.0863061	-0.140677	0.0167078	0.0877809	-0.309179	0.0333336	0.213923	0.0540922	0.246351	0.0448296	0.237842	0.183	0.161406	0.206773	-0.144069	0.287138	-0.362397	-0.0809632	-0.138723	-0.146566	-0.168526	-0.205236	-0.0502076	-0.0234092	-0.356651
GCGGGG	G-Rich	30	15.8272	1	0	0.166667	0.833333	0	-0.0822251	0.165943	-0.430502	0.0376538	-0.405185	0.21335	0.00281592	0.476083	0.807565	0.967276	0.287231	-0.0818801	1.34146	0.435785	1.05748	0.121777	0.286756	0.627098	0.0791142	0.151107	0	0.102998	0.103628	-0.159381	0.0259568	-0.0987918	0.934081	-0.378692	-0.231556	0.668999	0.183765	0.264635	0.10543	0.71173	0.76501	0.893635	0.228204	-0.882153	-0.133545	-0.713213	-0.178649
GUGGGG	G-Rich	42	20.3772	0.833333	0	0	0.833333	0.166667	0.228824	1.78387	0.894674	1.22393	0.864512	3.05699	2.32804	1.10053	3.59288	2.40379	1.23654	2.50135	1.84333	3.49436	3.40718	0.955495	3.74837	1.14575	0.200835	0.876761	0.618908	0.23618	-0.408458	1.18095	-0.101475	0.222681	1.51558	-0.320191	-0.313919	1.74402	0.932377	2.1917	1.68348	1.68078	-0.592143	1.53863	0.154704	-0.747486	0.808063	1.20543	1.09432
GGCGGG	G-Rich	29	21.5614	1	0	0.166667	0.833333	0	0.273112	-0.582196	0.109516	0.372359	0.320552	0.696884	-0.294369	0.222412	0.634976	0.644454	-0.083783	1.74954	-0.0763212	0.663018	0.151739	-0.301137	1.56246	0.68575	0.24689	0	0.102888	0.24023	-0.209223	-0.346767	0.447717	0.600409	-0.1356	0.319618	0.535667	-0.556197	0.352904	0.0937054	0.592124	0.343333	1.58613	0.396313	0.167936	0.196597	-0.21156	-0.755993	-0.53769
GGGGCG	G-Rich	34	21.8848	1	0	0.166667	0.833333	0	0	0.475834	0.101714	0.516275	-0.715428	0.141749	-0.47033	-0.00215807	-0.0708829	0.719887	0.650024	0.678167	0.217381	0.615265	0.815408	0.37541	0.372127	0.784627	0.172908	0.504377	0.457526	0.0998118	0	-0.0846131	-0.358743	0.173635	-0.301119	0.257992	-0.329997	1.17748	0.323653	0.548785	1.18895	0.732439	0.233438	-0.134577	-0.980422	-1.52401	0.311134	0.205694	0.200661
GGGGGA	G-Rich	40	24.0606	0.833333	0.166667	0	0.833333	0	0.205783	0.37004	0.482088	1.21623	1.29606	1.17675	0.955133	1.13189	1.58392	0.950704	0.239903	0.893207	0.16981	2.04184	1.31479	1.66813	1.07417	0.582184	0.179164	0.47744	0.116458	-0.365481	-0.326691	-1.09935	-0.271239	1.1212	0.0262372	-0.48697	0.857333	0.735519	0.12632	2.10541	0.631403	-0.507755	0.568767	0.836435	1.4374	1.35264	-0.101626	0.0253214	-0.3737
GGUGGG	G-Rich	33	24.0842	0.833333	0	0	0.833333	0.166667	0.477515	1.19402	1.38923	0.735678	3.47572	1.31897	1.3898	2.97576	1.76409	2.11265	4.53378	3.29641	2.84064	1.26358	1.09205	1.71654	1.59996	0.0528823	1.06115	0.24912	1.40657	-0.520409	0.20025	0.226402	0.179747	1.41415	0.821855	0.803009	2.4392	1.13122	0.705083	2.12733	2.55859	0.138436	1.2307	1.00418	-1.45203	0.397481	-1.20684	0.671469	-0.0851631
GGGUGG	G-Rich	36	25.2141	0.833333	0	0	0.833333	0.166667	0.400769	0.824113	1.62393	1.77121	0.690521	0.928256	2.29184	1.0523	2.22157	4.788	2.75936	2.71935	2.53476	1.47268	1.57498	0.944257	0.23689	1.9165	1.24747	1.23297	0.201447	-0.301766	-0.0789944	-0.266675	0.42143	0.183572	0.131989	2.10973	1.11618	1.60375	1.5241	1.69325	0.471231	1.06375	-0.193718	-0.720191	1.21509	-2.11126	1.29196	-0.334985	2.68909
GGGCGG	G-Rich	35	25.349	1	0	0.166667	0.833333	0	-0.000639955	0	0.580871	0.218128	0.310246	-0.94799	0.425146	-0.0299312	0.15309	0.0714249	1.75516	0.17759	-0.0576281	0.445384	-0.25055	0.900117	0.767012	0.131017	0.114472	0.115096	0.121005	-0.283015	-0.257697	-0.0026126	-0.157624	-0.46454	0.174041	0.447385	-0.0886018	-0.0034851	0.562528	0.571655	-0.170951	0.855099	0.456352	-0.098785	0.0888058	-0.262986	-1.28894	0	-0.930826
GGGGGC	G-Rich	38	25.6819	1	0	0.166667	0.833333	0	0.347139	0.334463	0.0628477	0.713366	0.280057	-0.183648	0.966938	2.1228	1.51193	1.95714	0.439642	0.719363	2.52176	1.69403	1.14383	0.221277	1.75178	1.49141	2.97374	0.647019	0.128554	-0.251344	-0.34948	-0.68599	-0.747519	0.555369	-0.413632	1.33537	1.08037	-0.020887	-0.137528	0.580447	0.180847	-0.232744	0.370958	-0.506595	-1.3975	0.327092	2.13501	0.475782	0.678757
GGGGGG	G-Rich	34	26.5341	1	0	0	1	0	0.283596	0.0134323	0.456746	1.67165	1.6312	2.16506	0.49403	0.293643	0.425966	0.485156	1.39474	1.50062	1.68876	1.57112	1.03295	2.02297	2.49997	1.07197	0.92462	1.34726	0.824687	-0.201884	-0.532643	0.166338	0.389392	0.73543	-0.188804	0.863648	0.416796	0.147944	0.134606	-1.15651	-1.18806	0.118975	1.25512	-0.834006	-0.637277	0.935802	0.574836	-0.820594	-0.0625032
GGGGUG	G-Rich	35	26.7046	0.833333	0	0	0.833333	0.166667	0.324876	0.979885	0.477289	1.08282	0.757548	1.22538	1.23467	1.63956	2.25225	1.6802	1.86138	2.0155	1.21842	0.776784	1.35068	0.404606	2.00135	0.1296	2.00376	0.505266	0.476637	-0.190936	-0.416668	0.348544	-0.251382	0.481354	2.26671	1.06182	0.6418	1.53	-0.121736	0.0981117	0.556322	0.234916	-0.0801928	0.279431	-0.880936	0.812588	1.70285	0.863325	1.13888
GGAGGG	G-Rich	37	27.8211	0.833333	0.166667	0	0.833333	0	-0.0125286	1.26127	0.916724	2.82293	1.50156	2.00535	0.896488	3.19176	3.59336	1.93643	3.05373	1.29622	2.57166	0.79842	1.69849	2.17488	1.55684	0.880236	-0.0280266	-0.69843	-1.41845	-0.45487	-0.470828	0.99823	0.307718	0.769666	0.140494	0.159562	0.9682	0.0608733	0.318869	0.238388	0.19567	-0.103865	0.688599	0.543613	0.337059	0.737432	-0.153005	2.98682	-1.51871
GAGGGG	G-Rich	38	28.4164	0.833333	0.166667	0	0.833333	0	0.761212	0.481695	0.714576	1.25193	1.28072	1.36731	2.00582	0.894912	1.42535	1.34196	1.5973	1.12247	1.69076	1.19415	1.26229	0.202439	1.05278	0.694045	0.176904	-0.515686	-0.54468	-0.933139	0.104082	0.286124	1.24571	0.481536	0.286281	0.617553	0.165262	1.36287	0.634352	0.677989	1.0117	-0.289413	-0.299661	0.394873	0.628062	0.170619	0.719732	0.788839	0.244086
GGGGGU	G-Rich	33	28.6697	0.833333	0	0	0.833333	0.166667	-0.0541991	0.00522872	0.635213	1.41483	0.558516	1.09946	0.133221	1.17317	0.173774	2.15489	0.68512	1.3477	0.797229	1.57163	0.333771	1.37192	0.137178	1.03948	0.533908	1.01672	0.00623952	-0.315323	0.436657	-0.353115	0.0327038	1.23344	1.08181	-0.543339	2.09436	-0.470067	0.179036	0.847272	-0.342806	-0.456678	0.250015	0.909358	-0.101029	0.572561	-0.0731592	-0.503894	0.0568636
GGGAGG	G-Rich	37	33.5305	0.833333	0.166667	0	0.833333	0	0.735686	0.977653	1.14412	2.11424	2.19204	2.38885	1.29239	3.23489	1.57113	2.59084	0.986261	1.83601	1.90882	4.89683	2.30719	2.98881	0.875469	0.359922	0.0356891	-0.92301	-0.0470744	-0.00603482	0.776192	-1.43986	-0.327059	-0.658488	-0.350883	-0.475772	0.34663	1.55453	0.590437	-0.22468	0.043078	0.853765	-0.34669	-0.0771057	0.447752	-0.211773	1.93579	-1.27374	0.437502
GGGGAG	G-Rich	36	37.0459	0.833333	0.166667	0	0.833333	0	0.559071	0.681064	1.28679	0.773533	1.52138	0.773226	2.5889	1.89856	2.01719	0.136461	1.75169	0.469357	1.31527	1.95538	1.73678	0.187649	0.973882	0.335366	0.451163	0.200044	-0.795042	0.124871	-0.767999	0.232437	-0.640394	-1.54363	1.15671	-0.0650063	-0.243679	0.191814	0.177853	0.729196	1.11065	0.111253	-0.226381	1.13776	-0.0818877	3.01927	-1.11906	-0.651938	-0.261129
[truncated: 194 more columns]
