# Supplementary material for: Deep learning of human polyadenylation sites at nucleotide resolution reveals molecular determinants of site usage and relevance in disease
Source: Nat Commun. 2023 Nov 15;14:7378. doi: 10.1038/s41467-023-43266-3 (PMC10651852; doi:10.1038/s41467-023-43266-3)
Supplement: Supplementary file 8 — Supplementary Data 5 [file 41467_2023_43266_MOESM8_ESM.xlsx]

## Sheet: Legend
Legend for the PAS pA-QTLs tab
Variant_id	Variant ID as in GTEx v7, taken from Shulman and Elkon 2020
PAS_Allele	Whether the PAS is on the reference allele or alternative allele according to the reference genome (hg19), taken from Shulman and Elkon 2020
effectPAS	Effect of the variant on AAUAAA and AUUAAA. These PAS can be disrupted, created, retained, or absent ("no")
PAS.REF	PAS present on the reference allele
PAS.ALT	PAS present on the alternative allele
classification.REF	Predicted PolyaID classification probability for the reference allele
classification.ALT	Predicted PolyaID classification probability for the alternative allele
delta.classification	Change in the PolyaID classification probabilities (alternative - reference values)
strength.REF	Predicted PolyaStrength score for the reference allele
strength.ALT	Predicted PolyaStrength score for the alternative allele
delta.strength	Change in the PolyaStrength scores (alternative - reference values)

## Sheet: PAS pA-QTLs
Variant_id	PAS_Allele	effectPAS	PAS.REF	PAS.ALT	classification.REF	classification.ALT	delta.classification	strength.REF	strength.ALT	delta.strength
22_19861127_T_C_b37	Reference allele	disruptedAATAAA_noATTAAA	AATAAA	AATGAA	0.999885	0.906007	-0.093878	5.97223	-6.04317	-12.0154
9_139942576_A_G_b37	Reference allele	disruptedAATAAA_noATTAAA	AATAAA	AACAAA	0.9999	0.807037	-0.192863	8.09145	-3.66882	-11.7603
1_41481287_T_C_b37	Reference allele	disruptedAATAAA_noATTAAA	AATAAA	AGTAAA	0.999912	0.898565	-0.101347	3.17183	-5.74388	-8.91571
15_101610294_T_C_b37	Reference allele	disruptedAATAAA_noATTAAA	AATAAA	AACAAA	0.999613	0.505941	-0.493672	2.48255	-4.32746	-6.81001
19_35615437_T_C_b37	Reference allele	disruptedAATAAA_noATTAAA	AATAAA	AGTAAA	0.999816	0.961181	-0.038635	1.85918	-4.15079	-6.00997
1_43310639_A_G_b37	Reference allele	disruptedAATAAA_noATTAAA	AATAAA	AATGAA	0.999872	0.706318	-0.293554	1.28961	-6.07901	-7.36862
14_105403611_T_C_b37	Reference allele	disruptedAATAAA_noATTAAA	AATAAA	AGTAAA	0.998409	0.730871	-0.267538	1.23938	-6.5663	-7.80568
10_16555431_A_T_b37	Reference allele	disruptedAATAAA_noATTAAA	AATAAA	TATAAA	0.933725	0.667705	-0.26602	0.910244	-6.46378	-7.37402
1_151702063_A_G_b37	Reference allele	noAATAAA_disruptedATTAAA	ATTAAA	ATTGAA	0.985761	0.913322	-0.072439	0.634509	-6.91634	-7.55084
7_66276153_A_G_b37	Reference allele	disruptedAATAAA_noATTAAA	AATAAA	AGTAAA	0.881134	0.459674	-0.42146	0.777316	-4.50894	-5.28626
1_246931119_A_G_b37	Reference allele	disruptedAATAAA_noATTAAA	AATAAA	AATAGA	0.746161	0.101102	-0.645059	0.319797	-9.13668	-9.45648
10_102034474_T_C_b37	Reference allele	disruptedAATAAA_noATTAAA	AATAAA	AATGAA	0.993023	0.54245	-0.450573	0.122886	-6.67405	-6.79693
11_4676690_A_G_b37	Reference allele	disruptedAATAAA_noATTAAA	AATAAA	AATGAA	0.986983	0.488635	-0.498348	0.083467	-8.22824	-8.31171
12_112591387_T_C_b37	Reference allele	disruptedAATAAA_noATTAAA	AATAAA	AACAAA	0.999992	0.976099	-0.023893	5.48166	-0.153876	-5.63553
3_45786881_A_G_b37	Reference allele	disruptedAATAAA_noATTAAA	AATAAA	AATGAA	0.995663	0.539614	-0.456049	0.039854	-6.63065	-6.6705
1_3801973_T_C_b37	Reference allele	disruptedAATAAA_noATTAAA	AATAAA	AACAAA	0.99479	0.471934	-0.522856	-0.007975	-7.38815	-7.38018
3_118613331_A_G_b37	Reference allele	disruptedAATAAA_retainedATTAAA	AATAAA	AACAAA	0.997973	0.714587	-0.283386	0.417632	-3.37513	-3.79277
14_74964903_T_C_b37	Reference allele	disruptedAATAAA_noATTAAA	AATAAA	AATGAA	0.997762	0.612819	-0.384943	0.240156	-3.87601	-4.11616
7_150502183_T_C_b37	Reference allele	disruptedAATAAA_noATTAAA	AATAAA	AACAAA	0.999875	0.692643	-0.307232	-0.169599	-6.90409	-6.73449
11_111595189_A_G_b37	Reference allele	disruptedAATAAA_noATTAAA	AATAAA	AACAAA	0.995375	0.101102	-0.894273	-0.174654	-5.28265	-5.10799
21_34163003_T_C_b37	Reference allele	disruptedAATAAA_noATTAAA	AATAAA	AGTAAA	0.999256	0.799705	-0.199551	-0.256492	-4.74216	-4.48567
9_130558364_A_C_b37	Reference allele	disruptedAATAAA_noATTAAA	AATAAA	AATACA	0.999913	0.653709	-0.346204	-0.422735	-6.88242	-6.45969
5_140476939_A_G_b37	Reference allele	disruptedAATAAA_noATTAAA	AATAAA	AATGAA	0.998711	0.611871	-0.38684	-0.629084	-7.06118	-6.43209
5_162873507_A_G_b37	Reference allele	disruptedAATAAA_noATTAAA	AATAAA	AATAGA	0.989876	0.101102	-0.888774	-0.672611	-7.0202	-6.34759
19_53892755_T_C_b37	Reference allele	disruptedAATAAA_noATTAAA	AATAAA	AACAAA	0.963217	0.032348	-0.930869	-0.677161	-5.67661	-4.99945
5_6676626_A_G_b37	Reference allele	disruptedAATAAA_noATTAAA	AATAAA	AGTAAA	0.998141	0.698666	-0.299475	-0.570801	-4.55678	-3.98598
2_54480336_A_T_b37	Reference allele	disruptedAATAAA_noATTAAA	AATAAA	AAAAAA	0.999736	0.548914	-0.450822	-0.717399	-5.74033	-5.02293
8_23046322_T_C_b37	Reference allele	disruptedAATAAA_noATTAAA	AATAAA	GATAAA	0.997533	0.576242	-0.421291	-0.496305	-3.92661	-3.4303
20_10385857_T_C_b37	Reference allele	disruptedAATAAA_noATTAAA	AATAAA	AATAAG	0.982258	0.034188	-0.94807	-0.98844	-7.2387	-6.25026
12_49325578_T_C_b37	Reference allele	disruptedAATAAA_noATTAAA	AATAAA	AGTAAA	0.998265	0.931765	-0.0665	-0.946354	-6.19017	-5.24381
12_102317374_T_C_b37	Reference allele	disruptedAATAAA_noATTAAA	AATAAA	AACAAA	0.989752	0.111454	-0.878298	-0.998594	-7.38234	-6.38375
11_93914129_A_G_b37	Reference allele	disruptedAATAAA_noATTAAA	AATAAA	AGTAAA	0.996473	0.573884	-0.422589	-0.900843	-5.09895	-4.19811
19_20047327_A_C_b37	Reference allele	disruptedAATAAA_noATTAAA	AATAAA	CATAAA	0.952661	0.554248	-0.398413	-1.05665	-6.38849	-5.33185
7_12370533_T_C_b37	Reference allele	disruptedAATAAA_noATTAAA	AATAAA	AATAAG	0.990559	0.101102	-0.889457	-1.05899	-6.33132	-5.27233
4_141308433_T_A_b37	Reference allele	disruptedAATAAA_noATTAAA	AATAAA	AATAAT	0.999162	0.568347	-0.430815	-1.19901	-6.78206	-5.58305
4_83344850_T_A_b37	Reference allele	disruptedAATAAA_noATTAAA	AATAAA	AATAAT	0.998896	0.459421	-0.539475	-1.3228	-7.96081	-6.63801
2_121052268_A_T_b37	Reference allele	disruptedAATAAA_createdATTAAA	ATAAAA	ATTAAA	0.999629	0.878617	-0.121012	-1.03304	-4.27381	-3.24076
20_57834150_A_T_b37	Reference allele	disruptedAATAAA_createdATTAAA	AATAAA	ATTAAA	0.993105	0.832879	-0.160226	0.862735	-0.545063	-1.4078
9_94793445_A_C_b37	Reference allele	disruptedAATAAA_noATTAAA	AATAAA	AAGAAA	0.995199	0.101102	-0.894097	-1.59309	-6.25163	-4.65855
19_3593750_T_C_b37	Reference allele	disruptedAATAAA_noATTAAA	AATAAA	GATAAA	0.983574	0.032348	-0.951226	-1.6247	-6.50802	-4.88332
16_69202908_A_G_b37	Reference allele	disruptedAATAAA_noATTAAA	AATAAA	AATAGA	0.97251	0.101102	-0.871408	-1.67848	-7.42088	-5.74239
19_43978512_A_G_b37	Reference allele	disruptedAATAAA_noATTAAA	AATAAA	AACAAA	0.99557	0.486314	-0.509256	-1.71042	-6.63848	-4.92805
1_36602202_T_C_b37	Reference allele	disruptedAATAAA_noATTAAA	AATAAA	AGTAAA	0.999931	0.979134	-0.020797	-1.67666	-5.56955	-3.8929
19_45422587_A_G_b37	Reference allele	disruptedAATAAA_noATTAAA	AATAAA	AATGAA	0.999934	0.844448	-0.155486	5.8065	1.73454	-4.07196
10_45950055_T_C_b37	Reference allele	disruptedAATAAA_noATTAAA	AATAAA	AGTAAA	0.999879	0.924574	-0.075305	7.06372	2.13405	-4.92967
15_63886816_A_C_b37	Reference allele	noAATAAA_disruptedATTAAA	ATTAAA	ATTACA	0.911195	0.570236	-0.340959	-2.03402	-5.2615	-3.22748
16_56667854_A_G_b37	Reference allele	noAATAAA_disruptedATTAAA	ATTAAA	GTTAAA	0.999642	0.999462	-0.00018	-2.07922	-5.57216	-3.49293
4_164447003_T_C_b37	Reference allele	disruptedAATAAA_noATTAAA	AATAAA	AGTAAA	0.998776	0.948147	-0.050629	-2.25176	-8.41803	-6.16627
3_97660198_A_G_b37	Reference allele	disruptedAATAAA_noATTAAA	AATAAA	AACAAA	0.985883	0.101102	-0.884781	-2.26549	-7.52617	-5.26068
3_170584074_A_G_b37	Reference allele	disruptedAATAAA_noATTAAA	AATAAA	AACAAA	0.980918	0.58264	-0.398278	-2.06931	-5.06464	-2.99533
12_65108531_T_C_b37	Reference allele	disruptedAATAAA_noATTAAA	AATAAA	GATAAA	0.993151	0.256559	-0.736592	-2.23622	-6.19647	-3.96025
10_17631974_T_C_b37	Reference allele	disruptedAATAAA_noATTAAA	AATAAA	AATAAG	0.965449	0.032348	-0.933101	-2.33705	-7.35491	-5.01786
2_231030179_T_C_b37	Reference allele	noAATAAA_disruptedATTAAA	ATTAAA	ATTGAA	0.957748	0.862243	-0.095505	-2.43191	-8.11478	-5.68288
2_118870145_A_G_b37	Reference allele	retainedAATAAA_noATTAAA	AATAAA	AATGAA	0.999335	0.994817	-0.004518	-1.673	-3.37584	-1.70284
5_115363281_T_G_b37	Reference allele	disruptedAATAAA_noATTAAA	AATAAA	AAGAAA	0.997466	0.101102	-0.896364	-2.50588	-9.18149	-6.67561
18_29058643_T_C_b37	Reference allele	retainedAATAAA_noATTAAA	AATAAA	AACAAA	0.99166	0.988082	-0.003578	-1.84047	-3.68042	-1.83994
9_33920953_A_G_b37	Reference allele	disruptedAATAAA_noATTAAA	AATAAA	AACAAA	0.978259	0.101102	-0.877157	-2.53346	-8.09189	-5.55842
11_33376095_A_G_b37	Reference allele	disruptedAATAAA_noATTAAA	AATAAA	AATAAG	0.984873	0.650299	-0.334574	-2.57754	-9.27026	-6.69272
7_32625754_A_C_b37	Reference allele	disruptedAATAAA_noATTAAA	AATAAA	ACTAAA	0.975929	0.032302	-0.943627	-2.60501	-7.41894	-4.81393
2_3502055_T_G_b37	Reference allele	disruptedAATAAA_noATTAAA	AATAAA	AATCAA	0.983997	0.032348	-0.951649	-2.6686	-7.69894	-5.03034
9_14586790_T_C_b37	Reference allele	disruptedAATAAA_noATTAAA	AATAAA	AGTAAA	0.999922	0.998649	-0.001273	-2.58487	-5.87255	-3.28768
14_56152808_A_T_b37	Reference allele	retainedAATAAA_disruptedATTAAA	ATTAAA	ATTTAA	0.99835	0.997605	-0.000745	-2.57845	-5.60944	-3.03099
19_23922018_T_A_b37	Reference allele	disruptedAATAAA_noATTAAA	AATAAA	AATAAT	0.994748	0.467959	-0.526789	-2.85495	-8.48166	-5.62671
7_21941439_A_G_b37	Reference allele	retainedAATAAA_noATTAAA	AATAAA	AATGAA	0.999366	0.996046	-0.00332	0.361047	-0.304849	-0.665896
5_52391532_T_C_b37	Reference allele	disruptedAATAAA_noATTAAA	AATAAA	AATAGA	0.998991	0.573508	-0.425483	-2.86291	-6.63825	-3.77535
5_78984046_A_G_b37	Reference allele	disruptedAATAAA_retainedATTAAA	AATAAA	AATAAG	0.988427	0.564743	-0.423684	-2.67415	-5.28564	-2.61149
7_44866832_T_G_b37	Reference allele	disruptedAATAAA_noATTAAA	AATAAA	AATACA	0.998598	0.564052	-0.434546	-2.972	-8.3763	-5.40431
4_89182518_T_C_b37	Reference allele	disruptedAATAAA_noATTAAA	AATAAA	AGTAAA	0.980002	0.690472	-0.28953	-3.10938	-8.18053	-5.07116
12_69162438_A_G_b37	Reference allele	disruptedAATAAA_noATTAAA	AATAAA	AGTAAA	0.998356	0.813154	-0.185202	-3.07713	-6.16359	-3.08646
6_107115394_A_G_b37	Reference allele	disruptedAATAAA_noATTAAA	AATAAA	AATGAA	0.996928	0.51359	-0.483338	-3.33075	-8.89264	-5.56189
15_48431644_T_C_b37	Reference allele	disruptedAATAAA_retainedATTAAA	AATAAA	AATAAG	0.949712	0.542315	-0.407397	-3.30649	-7.77042	-4.46393
18_44383205_T_C_b37	Reference allele	noAATAAA_retainedATTAAA	ATTAAA	GTTAAA	0.681111	0.740084	0.058973	-2.7552	-4.47389	-1.7187
4_158092920_A_G_b37	Reference allele	disruptedAATAAA_disruptedATTAAA	AATAAA	AGTAAA	0.994747	0.636615	-0.358132	-3.30422	-7.2412	-3.93698
4_109663371_T_G_b37	Reference allele	disruptedAATAAA_noATTAAA	AATAAA	CATAAA	0.991356	0.695173	-0.296183	-3.38193	-8.40251	-5.02058
12_48055741_T_C_b37	Reference allele	disruptedAATAAA_noATTAAA	AATAAA	AATAGA	0.992508	0.059155	-0.933353	-3.27362	-6.59478	-3.32116
1_169761689_T_C_b37	Reference allele	disruptedAATAAA_noATTAAA	AATAAA	AGTAAA	0.999342	0.71846	-0.280882	-3.32106	-7.04436	-3.72329
1_71524310_A_G_b37	Reference allele	noAATAAA_disruptedATTAAA	ATTAAA	ACTAAA	0.966334	0.334133	-0.632201	-3.34193	-7.13701	-3.79507
5_111065428_T_G_b37	Reference allele	disruptedAATAAA_noATTAAA	AATAAA	AATAAC	0.996976	0.459421	-0.537555	-3.39119	-7.16212	-3.77093
12_98944104_A_G_b37	Reference allele	disruptedAATAAA_noATTAAA	AATAAA	GATAAA	0.831704	0.032348	-0.799356	-3.46164	-7.52205	-4.0604
7_6055929_T_C_b37	Reference allele	disruptedAATAAA_noATTAAA	AATAAA	AATAAG	0.998388	0.032348	-0.96604	-3.48731	-7.66726	-4.17995
5_50140765_A_G_b37	Reference allele	disruptedAATAAA_noATTAAA	AATAAA	GATAAA	0.989344	0.514841	-0.474503	-3.57763	-8.79559	-5.21796
5_14508793_A_T_b37	Reference allele	disruptedAATAAA_createdATTAAA	AATAAA	ATTAAA	0.991981	0.735915	-0.256066	-3.0491	-4.85913	-1.81003
3_195960225_A_G_b37	Reference allele	disruptedAATAAA_noATTAAA	AATAAA	GATAAA	0.997361	0.744966	-0.252395	-3.81433	-9.92937	-6.11504
19_37035244_T_C_b37	Reference allele	retainedAATAAA_noATTAAA	AATAAA	AGTAAA	0.968395	0.795931	-0.172464	-3.66053	-6.9484	-3.28787
14_88932140_A_G_b37	Reference allele	disruptedAATAAA_noATTAAA	AATAAA	AACAAA	0.98169	0.032348	-0.949342	-3.78739	-7.48474	-3.69735
3_141881956_T_C_b37	Reference allele	disruptedAATAAA_noATTAAA	AATAAA	AATAGA	0.997759	0.505475	-0.492284	-3.77915	-7.36721	-3.58806
1_19590407_A_G_b37	Reference allele	disruptedAATAAA_noATTAAA	AATAAA	GATAAA	0.97444	0.101102	-0.873338	-3.92562	-8.69893	-4.77331
18_51847607_A_G_b37	Reference allele	disruptedAATAAA_noATTAAA	AATAAA	AGTAAA	0.997844	0.723899	-0.273945	-3.69497	-6.24235	-2.54739
9_114340399_A_C_b37	Reference allele	disruptedAATAAA_noATTAAA	AATAAA	AATACA	0.988247	0.517769	-0.470478	-3.96043	-8.39226	-4.43183
7_129125825_T_C_b37	Reference allele	disruptedAATAAA_noATTAAA	AATAAA	AACAAA	0.996151	0.101102	-0.895049	-4.00121	-9.28804	-5.28683
17_31277885_A_G_b37	Reference allele	disruptedAATAAA_noATTAAA	AATAAA	AGTAAA	0.97168	0.460046	-0.511634	-3.56775	-5.40684	-1.83909
1_36789546_A_G_b37	Reference allele	disruptedAATAAA_noATTAAA	AATAAA	AGTAAA	0.953246	0.103596	-0.84965	-3.45733	-4.955	-1.49767
11_111966497_A_G_b37	Reference allele	retainedAATAAA_noATTAAA	AATAAA	AATGAA	0.998385	0.988413	-0.009972	-3.59821	-5.28888	-1.69067
14_94515947_A_T_b37	Reference allele	disruptedAATAAA_noATTAAA	AATAAA	AATTAA	0.976929	0.101102	-0.875827	-4.01883	-7.09767	-3.07884
19_16438661_T_A_b37	Reference allele	disruptedAATAAA_noATTAAA	AATAAA	AAAAAA	0.986083	0.101102	-0.884981	-3.99084	-6.81591	-2.82506
17_59492268_A_T_b37	Reference allele	disruptedAATAAA_noATTAAA	AATAAA	AATATA	0.997528	0.101102	-0.896426	-3.89583	-6.26078	-2.36495
2_216214791_A_G_b37	Reference allele	noAATAAA_disruptedATTAAA	ATTAAA	ATTAAG	0.99078	0.343078	-0.647702	-4.13094	-7.61521	-3.48427
9_132589633_T_A_b37	Reference allele	noAATAAA_disruptedATTAAA	ATTAAA	ATTTAA	0.747595	0.546941	-0.200654	-4.08974	-7.13969	-3.04996
2_174937467_T_C_b37	Reference allele	noAATAAA_disruptedATTAAA	ATTAAA	ATTAGA	0.924881	0.21163	-0.713251	-4.16682	-7.26857	-3.10175
16_82022480_A_G_b37	Reference allele	disruptedAATAAA_noATTAAA	AATAAA	AACAAA	0.961906	0.136877	-0.825029	-4.24809	-7.84831	-3.60021
7_133755543_T_A_b37	Reference allele	disruptedAATAAA_noATTAAA	AATAAA	AAAAAA	0.996543	0.167859	-0.828684	-3.94217	-5.99465	-2.05248
8_101585139_T_A_b37	Reference allele	disruptedAATAAA_noATTAAA	AATAAA	AATTAA	0.912959	0.465762	-0.447197	-4.35736	-9.47265	-5.11529
6_31556709_A_G_b37	Reference allele	disruptedAATAAA_noATTAAA	AATAAA	AACAAA	0.998091	0.101102	-0.896989	-4.39007	-9.94744	-5.55737
16_56395497_T_C_b37	Reference allele	disruptedAATAAA_noATTAAA	AATAAA	AGTAAA	0.999551	0.94361	-0.055941	-4.42817	-8.89155	-4.46338
11_72548135_A_G_b37	Reference allele	noAATAAA_disruptedATTAAA	ATTAAA	ACTAAA	0.818161	0.746891	-0.07127	-3.99341	-5.78956	-1.79615
9_136195840_T_C_b37	Reference allele	disruptedAATAAA_noATTAAA	AATAAA	AATAAG	0.998389	0.38441	-0.613979	-4.52154	-10.1795	-5.658
11_60161527_A_G_b37	Reference allele	disruptedAATAAA_noATTAAA	AATAAA	AGTAAA	0.966359	0.101102	-0.865257	-4.41391	-7.10833	-2.69442
2_182403387_T_G_b37	Reference allele	disruptedAATAAA_noATTAAA	AATAAA	AAGAAA	0.971743	0.101102	-0.870641	-4.60142	-8.90047	-4.29905
1_236711323_T_C_b37	Reference allele	disruptedAATAAA_noATTAAA	AATAAA	AGTAAA	0.970752	0.348767	-0.621985	-4.61231	-8.26749	-3.65519
5_107194704_A_G_b37	Reference allele	disruptedAATAAA_noATTAAA	AATAAA	AACAAA	0.991529	0.101102	-0.890427	-4.73135	-9.90736	-5.17601
4_48863189_T_C_b37	Reference allele	noAATAAA_disruptedATTAAA	ATTAAA	ACTAAA	0.933534	0.517029	-0.416505	-4.56717	-7.18535	-2.61818
20_13801398_A_G_b37	Reference allele	disruptedAATAAA_noATTAAA	AATAAA	AGTAAA	0.959689	0.459421	-0.500268	-4.71079	-7.64004	-2.92925
4_84382550_A_G_b37	Reference allele	disruptedAATAAA_noATTAAA	AATAAA	AATAGA	0.983463	0.101102	-0.882361	-4.91342	-9.48016	-4.56673
8_69146175_A_G_b37	Reference allele	noAATAAA_retainedATTAAA	ATTAAA	GTTAAA	0.574235	0.576009	0.001774	-4.30491	-5.80421	-1.49929
1_79002589_A_G_b37	Reference allele	disruptedAATAAA_noATTAAA	AATAAA	AATGAA	0.98926	0.101102	-0.888158	-4.84541	-8.17894	-3.33353
1_38268836_T_C_b37	Reference allele	disruptedAATAAA_noATTAAA	AATAAA	AGTAAA	0.994852	0.818	-0.176852	-4.95375	-8.70613	-3.75238
17_74002056_T_G_b37	Reference allele	retainedAATAAA_noATTAAA	AATAAA	AAGAAA	0.99999	0.999895	-9.5e-05	1.57	1.35974	-0.210254
4_31147272_A_C_b37	Reference allele	retainedAATAAA_disruptedATTAAA	ATTAAA	ATTACA	0.993576	0.990421	-0.003155	-3.28603	-3.84007	-0.554045
8_37718894_A_G_b37	Reference allele	disruptedAATAAA_noATTAAA	AATAAA	AACAAA	0.993999	0.425482	-0.568517	-5.15989	-9.2659	-4.10601
2_131132119_A_G_b37	Reference allele	disruptedAATAAA_noATTAAA	AATAAA	AGTAAA	0.991162	0.473758	-0.517404	-4.86742	-6.95685	-2.08942
6_32611021_T_C_b37	Reference allele	disruptedAATAAA_noATTAAA	AATAAA	AACAAA	0.995833	0.032348	-0.963485	-5.11117	-8.30496	-3.19379
11_66058082_T_G_b37	Reference allele	disruptedAATAAA_noATTAAA	AATAAA	AAGAAA	0.997736	0.977256	-0.02048	-5.1605	-8.38589	-3.22538
5_94798519_T_A_b37	Reference allele	disruptedAATAAA_noATTAAA	AATAAA	AATAAT	0.995342	0.101102	-0.89424	-5.23051	-9.1224	-3.89188
17_42749955_T_C_b37	Reference allele	noAATAAA_disruptedATTAAA	ATTAAA	GTTAAA	0.663698	0.538555	-0.125143	-5.1844	-7.87049	-2.68608
2_32236970_T_G_b37	Reference allele	disruptedAATAAA_retainedATTAAA	AATAAA	CATAAA	0.990156	0.537974	-0.452182	-4.83883	-6.42879	-1.58996
13_21352287_T_A_b37	Reference allele	disruptedAATAAA_noATTAAA	AATAAA	AATATA	0.985854	0.459421	-0.526433	-5.19612	-7.81118	-2.61506
10_106027186_A_T_b37	Reference allele	disruptedAATAAA_noATTAAA	AATAAA	AATAAT	0.998174	0.036341	-0.961833	-5.51704	-9.93523	-4.41819
4_57827119_T_A_b37	Reference allele	noAATAAA_disruptedATTAAA	ATTAAA	ATTATA	0.792259	0.101102	-0.691157	-5.38464	-8.34435	-2.95971
7_150418445_T_A_b37	Reference allele	disruptedAATAAA_noATTAAA	AATAAA	AAAAAA	0.990015	0.101102	-0.888913	-5.4141	-8.50742	-3.09332
4_77034096_T_A_b37	Reference allele	retainedAATAAA_noATTAAA	AATAAA	AATATA	0.995744	0.989605	-0.006139	-3.79267	-4.33271	-0.540038
11_82967023_A_G_b37	Reference allele	noAATAAA_disruptedATTAAA	ATTAAA	ATTAGA	0.506278	0.101102	-0.405176	-5.51881	-8.65643	-3.13762
X_57138589_T_C_b37	Reference allele	disruptedAATAAA_noATTAAA	AATAAA	AATAAG	0.996079	0.101102	-0.894977	-5.56623	-8.68321	-3.11698
4_77034097_T_C_b37	Reference allele	retainedAATAAA_noATTAAA	AATAAA	AATGAA	0.995744	0.989157	-0.006587	-3.79267	-4.27293	-0.480257
4_77034095_T_G_b37	Reference allele	retainedAATAAA_noATTAAA	AATAAA	AATAAC	0.995744	0.990445	-0.005299	-3.79267	-4.27259	-0.479916
17_6481494_T_C_b37	Reference allele	disruptedAATAAA_noATTAAA	AATAAA	AGTAAA	0.998998	0.891742	-0.107256	-5.30314	-7.20957	-1.90644
11_67820335_T_A_b37	Reference allele	retainedAATAAA_createdATTAAA	ATAAAA	ATTAAA	0.999979	0.99974	-0.000239	0.746071	0.638967	-0.107104
6_71270543_A_C_b37	Reference allele	disruptedAATAAA_noATTAAA	AATAAA	CATAAA	0.973577	0.38698	-0.586597	-5.72633	-8.9226	-3.19626
5_110462674_A_C_b37	Reference allele	disruptedAATAAA_noATTAAA	AATAAA	AATCAA	0.87751	0.101102	-0.776408	-5.79561	-9.27645	-3.48084
19_36230174_T_C_b37	Reference allele	disruptedAATAAA_noATTAAA	AATAAA	AGTAAA	0.994346	0.533759	-0.460587	-5.67163	-8.28566	-2.61404
9_77676305_T_C_b37	Reference allele	disruptedAATAAA_noATTAAA	AATAAA	AGTAAA	0.991622	0.101102	-0.89052	-5.50953	-7.39384	-1.88431
2_114471370_T_C_b37	Reference allele	noAATAAA_disruptedATTAAA	ATTAAA	ATTAGA	0.87563	0.462911	-0.412719	-5.63458	-7.72234	-2.08776
4_1694809_T_C_b37	Reference allele	noAATAAA_disruptedATTAAA	ATTAAA	GTTAAA	0.721246	0.076708	-0.644538	-5.7308	-7.98474	-2.25394
10_13180287_T_G_b37	Reference allele	noAATAAA_disruptedATTAAA	ATTAAA	ATGAAA	0.541005	0.101102	-0.439903	-5.92655	-8.97156	-3.04501
12_123110910_T_A_b37	Reference allele	retainedAATAAA_noATTAAA	AATAAA	AAAAAA	0.999174	0.995831	-0.003343	-4.62639	-5.25226	-0.62587
12_14921634_T_C_b37	Reference allele	noAATAAA_disruptedATTAAA	ATTAAA	GTTAAA	0.666199	0.101102	-0.565097	-6.0424	-9.20316	-3.16076
2_26613329_A_G_b37	Reference allele	noAATAAA_disruptedATTAAA	ATTAAA	GTTAAA	0.789307	0.185704	-0.603603	-6.06248	-9.29929	-3.23681
16_81111856_A_G_b37	Reference allele	disruptedAATAAA_noATTAAA	AATAAA	AACAAA	0.82535	0.032348	-0.793002	-6.18763	-10.6968	-4.50912
6_18225479_A_C_b37	Reference allele	noAATAAA_disruptedATTAAA	ATTAAA	AGTAAA	0.583932	0.474986	-0.108946	-5.64362	-7.12166	-1.47804
18_45362194_T_C_b37	Reference allele	noAATAAA_disruptedATTAAA	ATTAAA	GTTAAA	0.599304	0.101102	-0.498202	-6.28526	-10.1541	-3.86888
3_158324404_A_C_b37	Reference allele	disruptedAATAAA_noATTAAA	AATAAA	AATACA	0.981008	0.645568	-0.33544	-6.19514	-9.04187	-2.84673
14_60611528_T_C_b37	Reference allele	retainedAATAAA_noATTAAA	AATAAA	AATAAG	0.997446	0.998029	0.000583	-4.88419	-5.51959	-0.635392
5_140517690_C_A_b37	Alternative allele	retainedAATAAA_noATTAAA	AATCAA	AATAAA	0.992911	0.998333	0.005422	-1.96959	-2.07191	-0.102312
4_167024905_T_C_b37	Reference allele	noAATAAA_disruptedATTAAA	ATTAAA	ACTAAA	0.763058	0.471808	-0.29125	-5.87171	-7.38104	-1.50934
14_20825965_A_C_b37	Reference allele	retainedAATAAA_disruptedATTAAA	ATTAAA	CTTAAA	0.991747	0.990157	-0.00159	-4.64604	-5.1271	-0.481054
3_169712558_A_G_b37	Reference allele	disruptedAATAAA_noATTAAA	AATAAA	AATAAG	0.993183	0.332674	-0.660509	-6.4097	-9.53436	-3.12466
11_8022345_A_G_b37	Reference allele	disruptedAATAAA_noATTAAA	AATAAA	AGTAAA	0.945533	0.460652	-0.484881	-6.0775	-7.84667	-1.76918
13_95280923_A_T_b37	Reference allele	noAATAAA_disruptedATTAAA	ATTAAA	ATTTAA	0.195763	0.032348	-0.163415	-6.0984	-7.88807	-1.78966
8_17155316_T_G_b37	Reference allele	disruptedAATAAA_noATTAAA	AATAAA	AAGAAA	0.979744	0.478852	-0.500892	-6.39687	-9.0462	-2.64933
2_211543147_T_G_b37	Reference allele	noAATAAA_disruptedATTAAA	ATTAAA	ATGAAA	0.738349	0.554538	-0.183811	-5.83823	-7.04787	-1.20964
2_157441670_A_G_b37	Reference allele	disruptedAATAAA_noATTAAA	AATAAA	AATAAG	0.991922	0.101102	-0.89082	-6.71246	-11.0619	-4.34948
18_60054857_A_C_b37	Reference allele	noAATAAA_disruptedATTAAA	ATTAAA	CTTAAA	0.470126	0.032348	-0.437778	-6.03657	-7.27923	-1.24266
19_58419874_T_C_b37	Reference allele	noAATAAA_disruptedATTAAA	ATTAAA	GTTAAA	0.51871	0.032348	-0.486362	-6.46126	-8.29365	-1.83239
11_82534340_T_A_b37	Reference allele	noAATAAA_disruptedATTAAA	ATTAAA	ATTATA	0.526831	0.032348	-0.494483	-6.71758	-9.22948	-2.5119
19_33204544_T_C_b37	Reference allele	noAATAAA_disruptedATTAAA	ATTAAA	ATCAAA	0.76155	0.101102	-0.660448	-6.85931	-10.0011	-3.14176
5_167972986_T_C_b37	Reference allele	disruptedAATAAA_noATTAAA	AATAAA	GATAAA	0.979611	0.6328	-0.346811	-6.95175	-10.3733	-3.42158
7_110303527_T_C_b37	Reference allele	noAATAAA_disruptedATTAAA	ATTAAA	ATTAAG	0.974021	0.962151	-0.01187	-6.80066	-9.15029	-2.34963
11_71998351_T_G_b37	Reference allele	retainedAATAAA_disruptedATTAAA	ATTAAA	CTTAAA	0.927162	0.934098	0.006936	-6.25756	-7.36474	-1.10718
3_111693679_A_T_b37	Reference allele	disruptedAATAAA_noATTAAA	AATAAA	TATAAA	0.917308	0.622168	-0.29514	-7.08635	-11.1434	-4.05701
10_30303431_T_C_b37	Reference allele	noAATAAA_disruptedATTAAA	ATTAAA	GTTAAA	0.576038	0.51739	-0.058648	-6.53863	-8.01193	-1.4733
2_187543123_A_T_b37	Reference allele	disruptedAATAAA_createdATTAAA	ATAAAA	ATTAAA	0.997774	0.533463	-0.464311	-6.27771	-7.36637	-1.08866
11_76123531_T_C_b37	Reference allele	disruptedAATAAA_noATTAAA	AATAAA	AACAAA	0.983004	0.101102	-0.881902	-6.95344	-9.56557	-2.61213
14_92527977_T_C_b37	Reference allele	noAATAAA_disruptedATTAAA	ATTAAA	GTTAAA	0.581765	0.101102	-0.480663	-6.99944	-9.79285	-2.7934
17_18231797_T_C_b37	Reference allele	disruptedAATAAA_noATTAAA	AATAAA	AATAAG	0.990534	0.101102	-0.889432	-6.97123	-9.34397	-2.37274
4_122053223_T_C_b37	Reference allele	noAATAAA_retainedATTAAA	ATTAAA	GTTAAA	0.500806	0.156572	-0.344234	-6.14321	-6.99114	-0.84793
21_44333185_T_A_b37	Alternative allele	retainedAATAAA_retainedATTAAA	AATTAA	AATAAA	0.99941	0.999428	1.8e-05	-5.16354	-5.5081	-0.344562
12_64540960_A_G_b37	Reference allele	noAATAAA_disruptedATTAAA	ATTAAA	GTTAAA	0.472615	0.032348	-0.440267	-7.35366	-10.8399	-3.48623
4_39452432_A_C_b37	Reference allele	noAATAAA_disruptedATTAAA	ATTAAA	ATGAAA	0.953524	0.238636	-0.714888	-7.36482	-10.7523	-3.38748
6_169617430_T_C_b37	Reference allele	retainedAATAAA_disruptedATTAAA	ATTAAA	GTTAAA	0.884904	0.856079	-0.028825	-5.54225	-5.95947	-0.417214
10_74765592_T_C_b37	Reference allele	disruptedAATAAA_retainedATTAAA	AATAAA	AGTAAA	0.970233	0.886185	-0.084048	-7.40319	-9.17382	-1.77063
22_26886702_T_G_b37	Reference allele	disruptedAATAAA_noATTAAA	AATAAA	AATACA	0.976382	0.101102	-0.87528	-7.39591	-9.04478	-1.64887
6_169617429_A_G_b37	Reference allele	retainedAATAAA_disruptedATTAAA	ATTAAA	ACTAAA	0.884904	0.901672	0.016768	-5.54225	-5.85059	-0.30834
1_23414209_T_C_b37	Reference allele	disruptedAATAAA_noATTAAA	AATAAA	AATAAG	0.834575	0.032348	-0.802227	-7.65997	-9.90341	-2.24345
10_12165247_A_C_b37	Reference allele	noAATAAA_disruptedATTAAA	ATTAAA	ATTCAA	0.539621	0.101102	-0.438519	-7.87661	-10.7111	-2.83447
6_75964688_T_C_b37	Reference allele	noAATAAA_disruptedATTAAA	ATTAAA	GTTAAA	0.979738	0.758385	-0.221353	-7.98947	-11.5306	-3.54116
12_64542897_A_C_b37	Reference allele	noAATAAA_disruptedATTAAA	ATTAAA	ATTAAC	0.411088	0.101102	-0.309986	-7.95758	-11.118	-3.16039
X_117925898_A_G_b37	Reference allele	noAATAAA_disruptedATTAAA	ATTAAA	ATTAGA	0.471135	0.032348	-0.438787	-7.82111	-10.0773	-2.25617
2_216225343_A_G_b37	Reference allele	noAATAAA_disruptedATTAAA	ATTAAA	ACTAAA	0.855969	0.51075	-0.345219	-8.0508	-11.0869	-3.0361
2_128461248_A_T_b37	Reference allele	disruptedAATAAA_retainedATTAAA	AATAAA	AAAAAA	0.996248	0.564077	-0.432171	-7.2589	-8.27912	-1.02022
1_153901302_A_G_b37	Reference allele	disruptedAATAAA_noATTAAA	AATAAA	AACAAA	0.814082	0.101102	-0.71298	-8.0546	-10.0228	-1.96817
21_48002833_A_G_b37	Reference allele	noAATAAA_retainedATTAAA	ATTAAA	ATTGAA	0.032348	0.032348	0	-7.79087	-9.14528	-1.35441
5_108672755_T_A_b37	Reference allele	noAATAAA_disruptedATTAAA	ATTAAA	ATTAAT	0.644309	0.101102	-0.543207	-8.47586	-11.1442	-2.66829
2_65497262_A_G_b37	Reference allele	disruptedAATAAA_noATTAAA	AATAAA	AGTAAA	0.972834	0.485369	-0.487465	-8.24863	-9.81413	-1.5655
1_109788453_A_T_b37	Reference allele	retainedAATAAA_noATTAAA	AATAAA	TATAAA	0.998789	0.998538	-0.000251	-5.7605	-5.92711	-0.166609
4_99801016_A_G_b37	Reference allele	noAATAAA_disruptedATTAAA	ATTAAA	ATCAAA	0.975474	0.959114	-0.01636	-8.22495	-9.481	-1.25605
17_57281461_A_G_b37	Reference allele	noAATAAA_disruptedATTAAA	ATTAAA	ATTAGA	0.47646	0.101102	-0.375358	-8.50094	-9.76753	-1.26659
2_10275746_A_C_b37	Reference allele	disruptedAATAAA_noATTAAA	AATAAA	ACTAAA	0.991993	0.870624	-0.121369	-9.22664	-11.742	-2.51536
17_7825671_T_A_b37	Alternative allele	retainedAATAAA_noATTAAA	AAAAAA	AATAAA	0.995896	0.998087	0.002191	-4.71406	-4.75757	-0.043506
11_78147374_T_C_b37	Reference allele	noAATAAA_disruptedATTAAA	ATTAAA	ATTAAG	0.889193	0.101102	-0.788091	-10.0223	-13.3583	-3.33601
11_119006764_G_T_b37	Alternative allele	retainedAATAAA_noATTAAA	AAGAAA	AATAAA	0.999749	0.999776	2.7e-05	-7.52556	-7.68853	-0.162971
5_150056997_G_A_b37	Alternative allele	retainedAATAAA_noATTAAA	AGTAAA	AATAAA	0.998293	0.998679	0.000386	-7.75329	-7.647	0.106296
15_44062874_A_T_b37	Reference allele	retainedAATAAA_disruptedATTAAA	ATTAAA	AATAAA	0.993159	0.997687	0.004528	-6.91121	-6.80963	0.101583
6_153306552_G_T_b37	Alternative allele	retainedAATAAA_noATTAAA	AATACA	AATAAA	0.98292	0.996022	0.013102	-7.2291	-7.01351	0.215582
2_85772628_C_T_b37	Alternative allele	noAATAAA_createdATTAAA	GTTAAA	ATTAAA	0.032348	0.496701	0.464353	-10.456	-8.91405	1.54197
7_91740796_G_A_b37	Alternative allele	retainedAATAAA_createdATTAAA	ACTAAA	ATTAAA	0.992434	0.990312	-0.002122	-7.99464	-7.54092	0.453717
10_119037009_A_C_b37	Reference allele	retainedAATAAA_disruptedATTAAA	ATTAAA	ATGAAA	0.99662	0.997017	0.000397	-5.5865	-5.46412	0.122384
6_42163839_A_T_b37	Alternative allele	noAATAAA_createdATTAAA	ATTTAA	ATTAAA	0.101102	0.517163	0.416061	-9.38063	-8.24749	1.13314
1_27728526_C_T_b37	Alternative allele	retainedAATAAA_noATTAAA	AGTAAA	AATAAA	0.999715	0.99991	0.000195	-8.75925	-7.90394	0.855307
19_40029670_C_A_b37	Alternative allele	createdAATAAA_noATTAAA	AAGAAA	AATAAA	0.032348	0.467467	0.435119	-12.1525	-8.88804	3.26442
13_53263805_T_A_b37	Reference allele	createdAATAAA_disruptedATTAAA	ATTAAA	AATAAA	0.697604	0.992776	0.295172	-8.88923	-7.68765	1.20158
16_88875248_C_A_b37	Alternative allele	createdAATAAA_noATTAAA	AATACA	AATAAA	0.101102	0.961893	0.860791	-8.89083	-7.64766	1.24317
7_150218137_G_A_b37	Alternative allele	retainedAATAAA_noATTAAA	AATGAA	AATAAA	0.977266	0.990379	0.013113	-4.96275	-4.8122	0.150548
19_19227952_C_A_b37	Alternative allele	noAATAAA_createdATTAAA	AGTAAA	ATTAAA	0.55117	0.60366	0.05249	-7.75162	-6.90416	0.847461
9_14617477_A_T_b37	Reference allele	createdAATAAA_disruptedATTAAA	ATTAAA	ATAAAA	0.55535	0.996128	0.440778	-8.13322	-7.04092	1.0923
11_82971946_G_A_b37	Alternative allele	noAATAAA_createdATTAAA	ATTGAA	ATTAAA	0.558687	0.898532	0.339845	-10.9247	-7.71323	3.21145
14_63758805_G_T_b37	Alternative allele	noAATAAA_createdATTAAA	AGTAAA	ATTAAA	0.487114	0.563616	0.076502	-7.21251	-6.49151	0.721003
1_40539076_C_T_b37	Alternative allele	noAATAAA_createdATTAAA	ATTAAG	ATTAAA	0.032348	0.502474	0.470126	-9.27589	-7.34755	1.92834
7_64435489_A_T_b37	Alternative allele	noAATAAA_createdATTAAA	ATTTAA	ATTAAA	0.101102	0.541054	0.439952	-9.2075	-7.30605	1.90146
14_74163625_G_A_b37	Alternative allele	noAATAAA_createdATTAAA	GTTAAA	ATTAAA	0.101102	0.631425	0.530323	-9.92173	-7.40925	2.51248
14_51722682_G_A_b37	Alternative allele	noAATAAA_createdATTAAA	ATTGAA	ATTAAA	0.101102	0.89154	0.790438	-10.8941	-7.48827	3.40586
2_133402607_C_T_b37	Alternative allele	retainedAATAAA_noATTAAA	AATGAA	AATAAA	0.964951	0.993146	0.028195	-5.20512	-4.94524	0.259888
3_69155477_G_A_b37	Alternative allele	retainedAATAAA_noATTAAA	GATAAA	AATAAA	0.975804	0.99222	0.016416	-8.90752	-7.03694	1.87058
10_102317603_G_A_b37	Alternative allele	createdAATAAA_noATTAAA	AGTAAA	AATAAA	0.272344	0.995212	0.722868	-10.2317	-7.24248	2.98923
8_6360289_G_T_b37	Alternative allele	createdAATAAA_noATTAAA	AATAAC	AATAAA	0.100853	0.975116	0.874263	-9.9325	-6.87273	3.05977
2_206988452_A_T_b37	Alternative allele	noAATAAA_createdATTAAA	ATTAAT	ATTAAA	0.032348	0.101102	0.068754	-8.19487	-6.49797	1.6969
14_105461832_C_T_b37	Alternative allele	retainedAATAAA_createdATTAAA	ACTAAA	ATTAAA	0.999499	0.999493	-6e-06	4.59698	4.91378	0.316807
12_96653501_C_T_b37	Alternative allele	createdAATAAA_noATTAAA	AGTAAA	AATAAA	0.175867	0.981577	0.80571	-8.65739	-6.57324	2.08415
1_118065919_T_A_b37	Alternative allele	createdAATAAA_noATTAAA	AATATA	AATAAA	0.101102	0.994431	0.893329	-10.0044	-6.7676	3.23681
17_45924046_G_T_b37	Alternative allele	noAATAAA_createdATTAAA	ATTAAC	ATTAAA	0.463823	0.86097	0.397147	-10.6705	-6.7836	3.88686
6_160100116_A_T_b37	Alternative allele	noAATAAA_createdATTAAA	TTTAAA	ATTAAA	0.101102	0.628508	0.527406	-8.22203	-6.34231	1.87971
12_133782199_C_T_b37	Alternative allele	noAATAAA_createdATTAAA	ACTAAA	ATTAAA	0.044884	0.562604	0.51772	-8.49513	-6.39009	2.10504
2_149271566_T_A_b37	Alternative allele	createdAATAAA_noATTAAA	TATAAA	AATAAA	0.032348	0.899715	0.867367	-8.7158	-6.42895	2.28686
5_102365186_G_A_b37	Alternative allele	createdAATAAA_noATTAAA	AGTAAA	AATAAA	0.768942	0.989009	0.220067	-8.90041	-6.4367	2.46371
4_56292101_A_T_b37	Alternative allele	createdAATAAA_noATTAAA	AAAAAA	AATAAA	0.101102	0.956031	0.854929	-10.416	-6.60593	3.81003
16_70194609_G_A_b37	Alternative allele	createdAATAAA_noATTAAA	AGTAAA	AATAAA	0.626904	0.996635	0.369731	-6.91232	-5.78221	1.13011
6_132212350_T_A_b37	Alternative allele	noAATAAA_createdATTAAA	ATTTAA	ATTAAA	0.459421	0.590873	0.131452	-8.49248	-6.30182	2.19067
X_3526261_A_T_b37	Alternative allele	noAATAAA_createdATTAAA	ATTTAA	ATTAAA	0.492966	0.723655	0.230689	-7.73825	-6.04215	1.6961
12_109704325_C_T_b37	Alternative allele	createdAATAAA_noATTAAA	AACAAA	AATAAA	0.101102	0.930084	0.828982	-9.38161	-6.30786	3.07375
4_103714786_G_T_b37	Alternative allele	createdAATAAA_noATTAAA	AATCAA	AATAAA	0.101102	0.890657	0.789555	-8.77054	-6.14844	2.6221
5_76728085_C_T_b37	Alternative allele	createdAATAAA_noATTAAA	AATGAA	AATAAA	0.101102	0.924232	0.82313	-8.75499	-6.06795	2.68705
7_100471121_C_A_b37	Alternative allele	noAATAAA_createdATTAAA	ATTACA	ATTAAA	0.467066	0.93461	0.467544	-10.2005	-6.08659	4.11395
3_53850475_T_A_b37	Alternative allele	createdAATAAA_noATTAAA	AAAAAA	AATAAA	0.995131	0.999302	0.004171	-9.95178	-6.02393	3.92785
2_203739012_C_T_b37	Alternative allele	createdAATAAA_noATTAAA	AGTAAA	AATAAA	0.531261	0.997439	0.466178	-8.25063	-5.69805	2.55258
8_18388041_C_T_b37	Alternative allele	noAATAAA_createdATTAAA	ATTAAG	ATTAAA	0.087839	0.470431	0.382592	-6.27883	-5.06177	1.21706
5_58147753_T_A_b37	Alternative allele	noAATAAA_createdATTAAA	ATTAAT	ATTAAA	0.510489	0.775119	0.26463	-7.16148	-5.35794	1.80354
8_66515988_C_T_b37	Alternative allele	createdAATAAA_noATTAAA	GATAAA	AATAAA	0.101102	0.939746	0.838644	-9.0948	-5.70478	3.39002
3_175521245_G_T_b37	Alternative allele	createdAATAAA_retainedATTAAA	AAGAAA	AATAAA	0.544773	0.987748	0.442975	-7.07523	-5.30078	1.77445
19_8330476_G_T_b37	Alternative allele	createdAATAAA_retainedATTAAA	AAGAAA	AATAAA	0.655481	0.714216	0.058735	-7.96244	-5.45524	2.5072
17_33596157_C_T_b37	Alternative allele	createdAATAAA_noATTAAA	AACAAA	AATAAA	0.032348	0.929318	0.89697	-8.49416	-5.52539	2.96877
11_74548261_G_A_b37	Alternative allele	createdAATAAA_noATTAAA	AGTAAA	AATAAA	0.245062	0.997893	0.752831	-6.97069	-5.09119	1.87949
6_52842839_C_T_b37	Alternative allele	createdAATAAA_noATTAAA	AGTAAA	AATAAA	0.909058	0.9888	0.079742	-8.49329	-5.31081	3.18247
1_67452322_G_A_b37	Alternative allele	noAATAAA_createdATTAAA	GTTAAA	ATTAAA	0.101102	0.726414	0.625312	-8.12372	-5.25306	2.87066
14_20914598_G_A_b37	Alternative allele	createdAATAAA_noATTAAA	AACAAA	AATAAA	0.129382	0.995399	0.866017	-7.31476	-5.10007	2.21468
2_219318248_C_T_b37	Alternative allele	noAATAAA_createdATTAAA	GTTAAA	ATTAAA	0.102252	0.540313	0.438061	-5.81387	-4.45624	1.35763
4_25002157_G_T_b37	Alternative allele	createdAATAAA_noATTAAA	AATAAC	AATAAA	0.032348	0.968075	0.935727	-9.19757	-5.06645	4.13113
1_183592416_G_T_b37	Alternative allele	createdAATAAA_noATTAAA	AATCAA	AATAAA	0.482156	0.997868	0.515712	-7.84743	-4.91444	2.933
2_86253508_A_T_b37	Alternative allele	createdAATAAA_noATTAAA	AATTAA	AATAAA	0.463199	0.998813	0.535614	-7.57907	-4.85476	2.72431
20_45315346_C_T_b37	Alternative allele	createdAATAAA_noATTAAA	AGTAAA	AATAAA	0.032348	0.920315	0.887967	-7.6937	-4.86966	2.82403
2_11319253_A_T_b37	Alternative allele	createdAATAAA_noATTAAA	AATATA	AATAAA	0.459421	0.991986	0.532565	-7.83695	-4.82364	3.01331
6_129899436_C_T_b37	Alternative allele	createdAATAAA_noATTAAA	AGTAAA	AATAAA	0.547799	0.994512	0.446713	-7.91932	-4.80215	3.11716
17_41845527_C_A_b37	Alternative allele	noAATAAA_createdATTAAA	AGTAAA	ATTAAA	0.462692	0.551948	0.089256	-5.45554	-4.12662	1.32892
2_101967346_C_T_b37	Alternative allele	createdAATAAA_noATTAAA	AATGAA	AATAAA	0.465703	0.998754	0.533051	-7.43205	-4.61753	2.81452
7_94060509_G_T_b37	Alternative allele	retainedAATAAA_createdATTAAA	ATGAAA	ATTAAA	0.984949	0.981877	-0.003072	-1.5247	-1.27576	0.248941
12_118855284_T_A_b37	Alternative allele	retainedAATAAA_createdATTAAA	ATTAAT	ATTAAA	0.999572	0.999638	6.6e-05	-4.37947	-3.51015	0.869325
2_196999649_C_T_b37	Alternative allele	createdAATAAA_noATTAAA	AATAGA	AATAAA	0.101102	0.966427	0.865325	-8.75574	-4.68056	4.07518
14_65216961_C_A_b37	Alternative allele	noAATAAA_retainedATTAAA	ATTACA	ATTAAA	0.563611	0.678679	0.115068	-5.50465	-4.01721	1.48744
2_179001515_G_A_b37	Alternative allele	createdAATAAA_noATTAAA	AATGAA	AATAAA	0.032348	0.984449	0.952101	-7.95576	-4.54112	3.41464
15_78461975_G_A_b37	Alternative allele	createdAATAAA_noATTAAA	AACAAA	AATAAA	0.372771	0.965412	0.592641	-7.92924	-4.50783	3.42141
2_175297867_A_T_b37	Alternative allele	createdAATAAA_noATTAAA	TATAAA	AATAAA	0.910831	0.998736	0.087905	-8.78909	-4.52166	4.26743
3_10982296_G_A_b37	Alternative allele	createdAATAAA_retainedATTAAA	AATGAA	AATAAA	0.752295	0.99082	0.238525	-6.21273	-4.14735	2.06538
10_25138263_A_T_b37	Alternative allele	createdAATAAA_noATTAAA	AATATA	AATAAA	0.166179	0.994167	0.827988	-7.14069	-4.32509	2.8156
5_154256175_G_A_b37	Alternative allele	createdAATAAA_noATTAAA	AGTAAA	AATAAA	0.463261	0.9888	0.525539	-6.60486	-4.21413	2.39072
6_57053519_G_A_b37	Alternative allele	createdAATAAA_noATTAAA	AATAAG	AATAAA	0.101102	0.984161	0.883059	-7.33701	-4.27307	3.06394
12_110214847_T_A_b37	Alternative allele	createdAATAAA_noATTAAA	AATTAA	AATAAA	0.032348	0.994992	0.962644	-9.52797	-4.11234	5.41563
17_15879910_C_T_b37	Alternative allele	createdAATAAA_noATTAAA	GATAAA	AATAAA	0.57938	0.999138	0.419758	-6.46434	-3.80884	2.65551
2_128950217_C_T_b37	Alternative allele	noAATAAA_createdATTAAA	ATCAAA	ATTAAA	0.101102	0.813366	0.712264	-9.43551	-4.0504	5.38511
2_191555630_G_A_b37	Alternative allele	createdAATAAA_noATTAAA	GATAAA	AATAAA	0.670888	0.977717	0.306829	-7.87282	-3.96673	3.90609
6_44226433_C_T_b37	Alternative allele	noAATAAA_createdATTAAA	GTTAAA	ATTAAA	0.497974	0.775612	0.277638	-7.34829	-3.90784	3.44045
9_32455320_C_T_b37	Alternative allele	noAATAAA_createdATTAAA	ATTAAG	ATTAAA	0.032348	0.703951	0.671603	-6.2703	-3.71944	2.55086
8_69730797_C_A_b37	Alternative allele	createdAATAAA_retainedATTAAA	AATAAC	AATAAA	0.82221	0.998212	0.176002	-6.70692	-3.6997	3.00722
17_40962509_A_T_b37	Alternative allele	noAATAAA_createdATTAAA	ATTTAA	ATTAAA	0.491267	0.830003	0.338736	-6.71197	-3.65135	3.06062
12_51138862_C_T_b37	Alternative allele	noAATAAA_createdATTAAA	ACTAAA	ATTAAA	0.506902	0.77084	0.263938	-7.63803	-3.7322	3.90583
7_87828204_C_A_b37	Alternative allele	createdAATAAA_noATTAAA	ACTAAA	AATAAA	0.463046	0.996278	0.533232	-8.49423	-3.7752	4.71903
7_92029302_G_A_b37	Alternative allele	createdAATAAA_noATTAAA	AGTAAA	AATAAA	0.032348	0.593349	0.561001	-6.3386	-3.56787	2.77073
12_56595991_C_A_b37	Alternative allele	noAATAAA_createdATTAAA	AGTAAA	ATTAAA	0.911986	0.97258	0.060594	-6.88236	-3.59884	3.28352
6_167455876_G_A_b37	Alternative allele	retainedAATAAA_noATTAAA	AATGAA	AATAAA	0.999461	0.999935	0.000474	-5.32403	-3.26096	2.06308
19_46006212_G_A_b37	Alternative allele	createdAATAAA_noATTAAA	AATGAA	AATAAA	0.806657	0.994724	0.188067	-7.53352	-3.45715	4.07637
7_7397599_G_A_b37	Alternative allele	createdAATAAA_noATTAAA	AACAAA	AATAAA	0.523744	0.99835	0.474606	-8.76558	-3.41049	5.35509
6_42662323_C_T_b37	Alternative allele	noAATAAA_createdATTAAA	GTTAAA	ATTAAA	0.846232	0.967141	0.120909	-6.00898	-3.142	2.86698
9_32454348_T_A_b37	Alternative allele	createdAATAAA_noATTAAA	AATAAT	AATAAA	0.523472	0.998828	0.475356	-6.90698	-3.24921	3.65777
3_149036312_C_T_b37	Alternative allele	retainedAATAAA_createdATTAAA	ATTAGA	ATTAAA	0.998853	0.999297	0.000444	-5.35669	-3.00521	2.35147
7_124459925_G_A_b37	Alternative allele	createdAATAAA_retainedATTAAA	AACAAA	AATAAA	0.860091	0.998669	0.138578	-4.94947	-2.745	2.20448
16_55617127_C_T_b37	Alternative allele	createdAATAAA_noATTAAA	AACAAA	AATAAA	0.575774	0.999285	0.423511	-8.45254	-3.08839	5.36415
5_59884317_C_T_b37	Alternative allele	createdAATAAA_noATTAAA	AATGAA	AATAAA	0.101102	0.989894	0.888792	-7.97665	-3.06361	4.91304
3_150302010_C_T_b37	Alternative allele	createdAATAAA_noATTAAA	AACAAA	AATAAA	0.101102	0.995033	0.893931	-7.48964	-2.99015	4.49949
20_49495326_G_A_b37	Alternative allele	noAATAAA_createdATTAAA	ATTGAA	ATTAAA	0.101102	0.801346	0.700244	-6.92095	-2.86371	4.05724
19_6941670_C_T_b37	Alternative allele	createdAATAAA_noATTAAA	AACAAA	AATAAA	0.032348	0.935028	0.90268	-6.28317	-2.68936	3.59382
X_118377608_C_T_b37	Alternative allele	createdAATAAA_noATTAAA	AACAAA	AATAAA	0.101102	0.998438	0.897336	-7.37913	-2.73725	4.64188
6_79612800_G_A_b37	Alternative allele	createdAATAAA_noATTAAA	AATGAA	AATAAA	0.032348	0.996101	0.963753	-7.37406	-2.70062	4.67344
21_15599848_C_T_b37	Alternative allele	createdAATAAA_noATTAAA	AACAAA	AATAAA	0.101102	0.986759	0.885657	-8.19467	-2.70918	5.48549
7_116201228_G_A_b37	Alternative allele	retainedAATAAA_createdATTAAA	GTTAAA	ATTAAA	0.99991	0.999949	3.9e-05	-3.51221	-1.8758	1.63641
7_99488543_C_T_b37	Alternative allele	createdAATAAA_noATTAAA	AGTAAA	AATAAA	0.467637	0.874797	0.40716	-6.50122	-2.51537	3.98584
12_22350436_C_T_b37	Alternative allele	createdAATAAA_noATTAAA	AATAGA	AATAAA	0.473213	0.997113	0.5239	-8.59992	-2.45807	6.14185
3_121661597_G_A_b37	Alternative allele	createdAATAAA_noATTAAA	AATAAG	AATAAA	0.527775	0.991856	0.464081	-7.62833	-2.20216	5.42617
12_104153633_G_T_b37	Alternative allele	retainedAATAAA_retainedATTAAA	CATAAA	AATAAA	0.996128	0.999703	0.003575	-4.08495	-1.71528	2.36967
5_7900712_G_A_b37	Alternative allele	createdAATAAA_noATTAAA	GATAAA	AATAAA	0.492659	0.991973	0.499314	-6.9657	-2.08424	4.88146
6_143665748_G_A_b37	Alternative allele	createdAATAAA_noATTAAA	GATAAA	AATAAA	0.591189	0.999273	0.408084	-7.65617	-2.10746	5.54871
7_130033630_C_T_b37	Alternative allele	createdAATAAA_noATTAAA	AGTAAA	AATAAA	0.816665	0.999689	0.183024	-5.89092	-1.94176	3.94915
12_15032944_A_T_b37	Alternative allele	createdAATAAA_noATTAAA	AATAAT	AATAAA	0.101102	0.994879	0.893777	-6.94551	-1.99266	4.95285
3_179110393_G_A_b37	Alternative allele	noAATAAA_createdATTAAA	GTTAAA	ATTAAA	0.985432	0.996882	0.01145	-7.06712	-1.84954	5.21758
15_85174600_G_T_b37	Alternative allele	createdAATAAA_noATTAAA	CATAAA	AATAAA	0.483746	0.937827	0.454081	-6.4494	-1.75775	4.69165
3_190024188_G_A_b37	Alternative allele	createdAATAAA_noATTAAA	AACAAA	AATAAA	0.101102	0.997094	0.895992	-7.60025	-1.79962	5.80063
14_74352411_G_A_b37	Alternative allele	createdAATAAA_noATTAAA	AGTAAA	AATAAA	0.839154	0.999059	0.159905	-4.26883	-1.40752	2.86131
7_116438418_G_A_b37	Alternative allele	createdAATAAA_retainedATTAAA	AGTAAA	AATAAA	0.559934	0.991329	0.431395	-1.59331	-0.058909	1.5344
16_2089006_G_A_b37	Alternative allele	createdAATAAA_noATTAAA	GATAAA	AATAAA	0.767062	0.999078	0.232016	-6.77848	-1.41961	5.35887
11_95556696_C_T_b37	Alternative allele	createdAATAAA_noATTAAA	AGTAAA	AATAAA	0.596655	0.967481	0.370826	-6.10208	-1.20899	4.89309
1_9095202_C_T_b37	Alternative allele	createdAATAAA_noATTAAA	AGTAAA	AATAAA	0.974899	0.999754	0.024855	-7.52488	-0.961534	6.56335
7_128589427_G_A_b37	Alternative allele	createdAATAAA_noATTAAA	AATGAA	AATAAA	0.689545	0.999948	0.310403	-6.66322	-0.680325	5.9829
5_174955535_T_A_b37	Alternative allele	createdAATAAA_noATTAAA	AATATA	AATAAA	0.506474	0.99681	0.490336	-7.38308	-0.663735	6.71935
4_41962491_C_A_b37	Alternative allele	noAATAAA_createdATTAAA	ATTCAA	ATTAAA	0.523546	0.991489	0.467943	-6.37776	-0.260649	6.11711
13_31905641_G_A_b37	Alternative allele	createdAATAAA_noATTAAA	AGTAAA	AATAAA	0.675674	0.997777	0.322103	-3.11295	0.28054	3.39349
X_109699539_G_A_b37	Alternative allele	createdAATAAA_noATTAAA	AGTAAA	AATAAA	0.69441	0.998541	0.304131	-3.28102	0.241837	3.52286
14_65401695_C_A_b37	Alternative allele	createdAATAAA_noATTAAA	AATAAC	AATAAA	0.032348	0.98144	0.949092	-5.56086	-0.073851	5.48701
15_72115541_C_A_b37	Alternative allele	createdAATAAA_noATTAAA	AAGAAA	AATAAA	0.509708	0.999319	0.489611	-7.3754	0.449927	7.82532
15_50528556_G_A_b37	Alternative allele	createdAATAAA_retainedATTAAA	AGTAAA	AATAAA	0.903992	0.999128	0.095136	-4.65751	0.763103	5.42061
5_1461568_C_T_b37	Alternative allele	createdAATAAA_noATTAAA	AGTAAA	AATAAA	0.949294	0.99998	0.050686	-3.8254	0.970665	4.79607
4_252804_G_A_b37	Alternative allele	createdAATAAA_noATTAAA	AACAAA	AATAAA	0.471814	0.999241	0.527427	-6.21752	0.852468	7.06999
20_44402869_C_T_b37	Alternative allele	createdAATAAA_noATTAAA	GATAAA	AATAAA	0.523433	0.994644	0.471211	-5.90787	0.95565	6.86352
10_120431234_C_T_b37	Alternative allele	createdAATAAA_noATTAAA	AATGAA	AATAAA	0.786509	0.999879	0.21337	-2.57956	2.30847	4.88803
1_153587308_C_T_b37	Alternative allele	createdAATAAA_noATTAAA	GATAAA	AATAAA	0.725452	0.99949	0.274038	-8.64679	1.49274	10.1395
19_17360864_C_T_b37	Alternative allele	createdAATAAA_noATTAAA	AATGAA	AATAAA	0.101102	0.999041	0.897939	-3.99732	5.67587	9.67319
