# Supplementary material for: Deep learning of human polyadenylation sites at nucleotide resolution reveals molecular determinants of site usage and relevance in disease
Source: Nat Commun. 2023 Nov 15;14:7378. doi: 10.1038/s41467-023-43266-3 (PMC10651852; doi:10.1038/s41467-023-43266-3)
Supplement: Supplementary file 9 — Supplementary Data 6 [file 41467_2023_43266_MOESM9_ESM.xlsx]

## Sheet: Legend
Legend for all variant database tabs
variantID	Variant ID as noted in the database of interest
chrom	Chromosome
position	1-based coordinate in the human genome; hg38 for ClinVar and GWAS, hg19 for UKBB
reference	Reference allele sequence
alternative	Alternative allele sequence
gene	Gene symbol
geneStrand	Gene strand
geneFeature	Region of the gene where the pA site is located
pA_position	1-based coordinate of the pA site evaluated
variant_pA_distance	Relative distance of the variant from the pA site
classification.REF	Predicted PolyaID classification probability for the reference allele
classification.ALT	Predicted PolyaID classification probability for the alternative allele
delta.classification	Change in the PolyaID classification probabilities (alternative - reference values)
strength.REF	Predicted PolyaStrength score for the reference allele
strength.ALT	Predicted PolyaStrength score for the alternative allele
delta.strength	Change in the PolyaStrength scores (alternative - reference values)
composite_intronic_usage.REF	Predicted usage probability for the reference allele, only for composite intronic variants
composite_intronic_usage.ALT	Predicted usage probability for the alternative allele, only for composite intronic variants
skipped_intronic_usage.REF	Predicted usage probability for the reference allele, only for skipped intronic variants
skipped_intronic_usage.ALT	Predicted usage probability for the alternative allele, only for skipped intronic variants
affectedMotifs	Motifs affected by the variant on the given geneStrand; formatted like "effect_family|specific motifs affected", i.e. "disrupted_PAS Variant|AGTAAA"
clinical_significance	Clinical significance of the variant, ClinVar tabs only
condition	Diseases, conditions, and/or traits associated with the variant

## Sheet: ClinVar.terminal_exonic
variantID	chrom	position	reference	alternative	gene	geneStrand	geneFeature	pA_position	variant_pA_distance	classification.REF	classification.ALT	delta.classification	strength.REF	strength.ALT	delta.Strength	affectedMotifs	clinical_significance	condition
1091256	1	944138	C	A	NOC2L	-	terminal_exon	944206	67	0.999903	0.999902	-9.53674e-07	0.138482	-1.00868	-1.14717	created_GT/CT-Rich|GGCTGT,GCTGTG	Likely_benign	['not_provided']
296267	1	2405462	G	A	RER1	+	terminal_exon	2405436	26	0.999587	0.999341	-0.000246644	1.076	0.00365338	-1.07235	modified_TGTA-Rich|TGTATG,TGTATA	Uncertain_significance	['Peroxisome_biogenesis_disorder_6A']
291688	1	10630740	AC	A	PEX14	+	terminal_exon	10630757	-16	0.999995	0.999979	-1.52588e-05	3.85531	5.86173	2.00642	created_PAS Variant|AATACA	Uncertain_significance	['Peroxisome_biogenesis_disorder_1A_(Zellweger)']
476769	1	12011513	T	G	MFN2	+	terminal_exon	12011503	10	0.999738	0.999452	-0.000285625	-6.39383	-7.68345	-1.28961	created_G-Rich|GGTGGG	Uncertain_significance	['Charcot-Marie-Tooth_disease', 'Charcot-Marie-Tooth_disease_type_2']
408331	1	12011511	G	T	MFN2	+	terminal_exon	12011505	6	0.998043	0.998999	0.000955999	-7.40729	-6.20638	1.2009	created_T-Rich|TTGTTT	Likely_pathogenic	['Charcot-Marie-Tooth_disease_type_2']
874804	1	12011502	A	G	MFN2	+	terminal_exon	12011517	-14	0.99805	0.101102	-0.896949	-5.96667	-14.5222	-8.55554	disrupted_AATAAA|AATAAA	Uncertain_significance	['Charcot-Marie-Tooth_disease_type_2', 'Hereditary_motor_and_sensory_neuropathy_with_optic_atrophy']
1283221	1	15446675	A	G	CTRC	+	terminal_exon	15446639	36	0.999466	0.99962	0.000153124	-3.67491	-2.44611	1.2288	created_GT/CT-Rich|TGTGCG	Benign	['not_provided']
368835	1	15446672	T	C	CTRC	+	terminal_exon	15446664	8	0.99955	0.999467	-8.35657e-05	3.11365	1.92438	-1.18927	disrupted_GT/CT-Rich|TTTGTG,TTGTGC	Benign	['Hereditary_pancreatitis', 'not_provided']
1238751	1	15941940	TTAAA	T	ZBTB17	-	terminal_exon	15941865	-75	0.999608	0.999695	8.69632e-05	2.4986	3.53496	1.03636	disrupted_T-Rich|TTTATT,TTATTT	Benign	['not_provided']
875702	1	16124672	G	A	EPHA2	-	terminal_exon	16124619	-53	0.947155	0.953672	0.00651681	-2.33881	-1.0649	1.27391	created_TGTA-Rich|TGTAAG,TTGTAA,TTTGTA	Uncertain_significance	['Cataract_6_multiple_types']
293759	1	16985978	T	G	ATP13A2	-	terminal_exon	16985962	-16	0.99998	0.974829	-0.0251508	8.25002	-1.43146	-9.68147	disrupted_AATAAA|AATAAA	Uncertain_significance	['Kufor-Rakeb_syndrome']
1374892	1	19219307	C	T	EMC1	-	terminal_exon	19219284	-23	0.101102	0.985954	0.884852	-7.60057	-5.16214	2.43844	created_AATAAA|AATAAA	Uncertain_significance	['not_provided']
295042	1	20651801	T	TTTTATTTATTTA	DDOST	-	terminal_exon	20651778	-23	0.999388	0.998255	-0.00113255	-5.43311	-4.33945	1.09366	retained_AATAAA|AATAAA	Uncertain_significance	['Congenital_disorder_of_glycosylation']
295037	1	20651801	T	TTTTATTTATTTATTTATTTA	DDOST	-	terminal_exon	20651778	-23	0.999388	0.995744	-0.00364321	-5.43311	-4.11808	1.31503	retained_AATAAA|AATAAA	Uncertain_significance	['Congenital_disorder_of_glycosylation']
295038	1	20651801	T	TTTTTTTTATTTATTTATTTA	DDOST	-	terminal_exon	20651778	-23	0.999388	0.991462	-0.00792509	-5.43311	-3.71217	1.72094	modified_A-Rich|AAATAA,AAAATA,ATAAAA,AAAAAT,AAAAAA	Uncertain_significance	['Congenital_disorder_of_glycosylation']
295039	1	20651801	T	TTTTTTTTTTTTATTTATTTA	DDOST	-	terminal_exon	20651778	-23	0.999388	0.981017	-0.0183704	-5.43311	-3.41991	2.0132	modified_A-Rich|AAATAA,AAAATA,ATAAAA,AAAAAT,AAAAAA	Uncertain_significance	['Congenital_disorder_of_glycosylation']
295040	1	20651801	T	TTTTTTTTTTTTATTTATTTATTTA	DDOST	-	terminal_exon	20651778	-23	0.999388	0.975446	-0.0239416	-5.43311	-2.7636	2.66952	modified_A-Rich|AAATAA,AAAATA,ATAAAA,AAAAAT,AAAAAA	Uncertain_significance	['Congenital_disorder_of_glycosylation']
295036	1	20651801	T	TTTTATTTATTTATTTA	DDOST	-	terminal_exon	20651779	-22	0.999379	0.997294	-0.00208467	-6.05325	-4.89133	1.16192	retained_AATAAA|AATAAA	Uncertain_significance	['Congenital_disorder_of_glycosylation']
295043	1	20651801	TTTTATTTATTTA	T	DDOST	-	terminal_exon	20651779	-22	0.999379	0.999864	0.000485659	-6.05325	-7.32637	-1.27312	retained_AATAAA|AATAAA	Benign/Likely_benign	['Congenital_disorder_of_glycosylation', 'Parkinson_Disease_Recessive']
295041	1	20651801	TTTTA	T	DDOST	-	terminal_exon	20651782	-19	0.999592	0.999865	0.000273287	-6.42621	-7.86485	-1.43864	retained_AATAAA|AATAAA	Uncertain_significance	['Congenital_disorder_of_glycosylation']
295033	1	20651799	A	AT	DDOST	-	terminal_exon	20651786	-13	0.999746	0.999489	-0.000256598	-6.95836	-5.94302	1.01534	modified_A-Rich|AAATAA,AAAATA,AAAAAT,AAAAAA	Uncertain_significance	['Congenital_disorder_of_glycosylation']
295571	1	21578333	A	AT	ALPL	+	terminal_exon	21578398	-64	0.998776	0.998661	-0.000115454	-2.2063	-0.50052	1.70578	created_T-Rich|TTTTTT	Likely_benign	['Hypophosphatasia']
8535	1	22913757	A	T	EPHB2	+	terminal_exon	22913776	-18	0.101102	0.921403	0.820301	-8.12003	-5.68885	2.43118	created_AATAAA|AATAAA	risk_factor	['Prostate_cancer/brain_cancer_susceptibility']
296824	1	23795622	T	A	GALE	-	terminal_exon	23795605	-17	0.992116	0.676888	-0.315228	-6.9754	-8.25394	-1.27855	disrupted_AATAAA|AATAAA	Uncertain_significance	['UDPglucose-4-epimerase_deficiency']
296823	1	23795620	T	TTTA	GALE	-	terminal_exon	23795611	-9	0.993883	0.993719	-0.000163436	-7.07116	-8.08202	-1.01085	retained_AATAAA|AATAAA	Uncertain_significance	['UDPglucose-4-epimerase_deficiency']
297133	1	32775257	A	G	YARS1	-	terminal_exon	32775241	-16	0.999767	0.101102	-0.898665	3.38795	-5.47159	-8.85954	disrupted_AATAAA|AATAAA	Uncertain_significance	['Charcot-Marie-Tooth_disease_dominant_intermediate_C']
297431	1	43353952	G	A	MPL	+	terminal_exon	43353942	10	0.983853	0.949555	-0.0342975	-6.17785	-7.21773	-1.03988	disrupted_GT/CT-Rich|TCCTGT,CTGTCC,CCTGTC,TGTCCT	Benign/Likely_benign	['Thrombocythemia_1', 'Congenital_amegakaryocytic_thrombocytopenia']
297438	1	43354446	A	T	MPL	+	terminal_exon	43354461	-14	0.971826	0.101102	-0.870725	-4.62813	-8.83128	-4.20314	disrupted_AATAAA|AATAAA	Conflicting_interpretations_of_pathogenicity	['Thrombocythemia_1', 'Congenital_amegakaryocytic_thrombocytopenia']
255960	1	45015501	G	A	UROD	+	terminal_exon	45015567	-65	0.993955	0.989684	-0.00427145	-0.414499	-1.48608	-1.07158	disrupted_TGTA-Rich|TGTATA,AGTGTA,GTGTAT	Likely_benign	['Familial_porphyria_cutanea_tarda', 'not_specified']
297523	1	45510520	C	A	MMACHC	+	terminal_exon	45510538	-17	0.101102	0.969417	0.868315	-9.96326	-7.05245	2.91081	created_AATAAA|AATAAA	Uncertain_significance	['Disorders_of_Intracellular_Cobalamin_Metabolism']
875683	1	47250406	T	C	STIL	-	terminal_exon	47250366	-40	0.922196	0.933176	0.0109791	-5.70535	-4.64982	1.05554	modified_T-Rich|TATTTT,TTATTT,TTGTTT,TGTTTT	Likely_benign	['Primary_autosomal_recessive_microcephaly_7']
297623	1	54850409	A	C	DHCR24	-	terminal_exon	54850387	-22	0.99761	0.101102	-0.896508	-6.07369	-9.39116	-3.31748	disrupted_AATAAA|AATAAA	Benign	['Desmosterolosis']
297852	1	63437109	G	A	ALG6	+	terminal_exon	63437126	-16	0.757898	0.996928	0.23903	-10.1793	-7.21848	2.96083	created_AATAAA|AATAAA	Uncertain_significance	['Congenital_disorder_of_glycosylation_type_1C']
297856	1	63437690	G	A	ALG6	+	terminal_exon	63437706	-15	0.724657	0.952402	0.227746	-6.46418	-4.67725	1.78693	created_AATAAA|AATAAA	Uncertain_significance	['Congenital_disorder_of_glycosylation_type_1C']
297997	1	65636215	A	G	LEPR	+	terminal_exon	65636323	-107	0.999794	0.999789	-5.48363e-06	-1.33062	-0.279101	1.05152	modified_T-Rich|TTTTAT,TTTTTA,TTTTGT,TTTTTG	Uncertain_significance	['Leptin_receptor_deficiency', 'Monogenic_diabetes', 'Monogenic_Non-Syndromic_Obesity']
298080	1	75763586	TA	T	ACADM	+	terminal_exon	75763626	-39	0.98074	0.980339	-0.00040102	-4.30686	-3.09589	1.21097	created_T-Rich|TTTTAT,TATTTT,TTTATT,TTATTT	Uncertain_significance	['Medium-chain_acyl-coenzyme_A_dehydrogenase_deficiency']
298215	1	93992865	T	C	ABCA4	-	terminal_exon	93992839	-26	0.993004	0.993429	0.000424504	-0.133887	-1.36479	-1.2309	disrupted_A-Rich|AAATAA,AAAATA,AAAAAT	Benign/Likely_benign	['Macular_degeneration', 'ABCA4-Related_Disorders', 'Cone-Rod_Dystrophy_Recessive', 'Stargardt_Disease_Recessive', 'Retinitis_Pigmentosa_Recessive', 'not_provided']
475366	1	94983175	G	A	ALG14	-	terminal_exon	94983191	15	0.926827	0.983412	0.0565858	-8.16015	-7.06435	1.0958	created_GT/CT-Rich|TGTCTG,ATGTCT,GTCTGG	Likely_benign	['Myasthenic_syndrome_congenital_15']
421328	1	94983301	CA	C	ALG14	-	terminal_exon	94983206	-95	0.958191	0.955213	-0.00297815	-1.57465	-2.6359	-1.06124	retained_TGTA-Rich|TGTGTA,GTGTAA	Uncertain_significance	['not_provided']
1017450	1	94983194	A	C	ALG14	-	terminal_exon	94983209	14	0.954746	0.969569	0.0148228	-1.69317	-3.16156	-1.46839	disrupted_TGTA-Rich|TGTAGA,GTGTAG	Uncertain_significance	['Myasthenic_syndrome_congenital_15']
1411371	1	94983195	C	T	ALG14	-	terminal_exon	94983209	13	0.954746	0.841749	-0.112996	-1.69317	-3.23536	-1.54218	disrupted_TGTA-Rich|TGTAGA,GTGTAG	Uncertain_significance	['Myasthenic_syndrome_congenital_15']
383073	1	94983203	A	T	ALG14	-	terminal_exon	94983222	18	0.975474	0.973448	-0.00202632	-3.72127	-4.72415	-1.00288	disrupted_GT/CT-Rich|TCTGCC	Uncertain_significance	['not_provided']
876878	1	97077787	C	T	DPYD	-	terminal_exon	97077746	-41	0.985606	0.98046	-0.00514621	-2.1587	-3.31712	-1.15842	disrupted_TGTA-Rich|CTGTAT,CCTGTA,TGTATT	Uncertain_significance	['Dihydropyrimidine_dehydrogenase_deficiency']
291351	1	99921923	G	T	AGL	+	terminal_exon	99921942	-18	0.757474	0.985274	0.227799	-12.1283	-8.44166	3.68667	created_AATAAA|AATAAA	Benign	['Glycogen_storage_disease_type_III', 'not_provided']
291387	1	100188029	C	A	DBT	-	terminal_exon	100188010	-19	0.101102	0.998108	0.897006	-8.59133	-4.10536	4.48597	created_AATAAA|AATAAA	Uncertain_significance	['Maple_syrup_urine_disease']
291431	1	100193598	CATTT	C	DBT	-	terminal_exon	100193585	-13	0.999506	0.999294	-0.000212073	-6.33113	-4.83625	1.49488	disrupted_AATAAA|AATAAA	Uncertain_significance	['Maple_syrup_urine_disease']
291430	1	100193598	C	CATTT	DBT	-	terminal_exon	100193587	-11	0.999101	0.998976	-0.000125408	-5.65148	-7.27882	-1.62734	created_AATAAA|AATAAA	Benign/Likely_benign	['Maple_syrup_urine_disease', 'not_provided']
291473	1	102876531	C	G	COL11A1	-	terminal_exon	102876475	-56	0.998958	0.998869	-8.93474e-05	1.81084	0.685526	-1.12532	disrupted_TGTA-Rich|TGTAAA,TTGTAA,TTTGTA	Uncertain_significance	['Fibrochondrogenesis_1', 'Stickler_syndrome_type_2']
45566	1	108929928	G	A	CLCC1	-	terminal_exon	108929937	8	0.994886	0.99678	0.00189412	-3.98249	-2.64939	1.3331	modified_GT/CT-Rich|TCTGCT,TCTGCC	Conflicting_interpretations_of_pathogenicity	['Chudley-McCullough_syndrome', 'not_specified', 'not_provided']
438058	1	109603513	G	T	GNAT2	-	terminal_exon	109603489	-24	0.0323485	0.951566	0.919217	-10.3044	-7.17589	3.12847	created_AATAAA|AATAAA	Likely_pathogenic	['Abnormality_of_the_eye']
291948	1	114705250	A	T	NRAS	-	terminal_exon	114705230	-20	0.101102	0.99428	0.893178	-7.67957	-3.42506	4.25451	created_AATAAA|AATAAA	Uncertain_significance	['Noonan_syndrome_6']
292051	1	115693715	A	G	VANGL1	+	terminal_exon	115693704	11	0.999782	0.999863	8.13603e-05	-5.39215	-4.35793	1.03422	created_TGTA-Rich|TTTGTA,TTGTAG	Conflicting_interpretations_of_pathogenicity	['Neural_tube_defect', 'Caudal_regression_sequence']
873968	1	115695420	T	C	VANGL1	+	terminal_exon	115695464	-43	0.993878	0.932893	-0.0609842	-1.58283	-2.70948	-1.12665	disrupted_TGTA-Rich|TGTAAC,ATGTAA,TATGTA	Uncertain_significance	['Neural_tube_defect', 'Caudal_regression_sequence']
368832	1	150560949	T	A	ADAMTSL4	+	terminal_exon	150560934	15	0.965124	0.932971	-0.0321532	0.0970564	-2.06559	-2.16264	disrupted_GT/CT-Rich|CTTGTC	Likely_benign	['Ectopia_lentis']
292606	1	151341942	T	C	RFX5	-	terminal_exon	151341960	17	0.994293	0.996128	0.00183463	-2.0385	-0.382706	1.6558	created_GT/CT-Rich|CTGTCC,TGCTGT,TGTCCT	Benign	['Bare_lymphocyte_syndrome_2']
1058936	1	151342257	CT	C	RFX5	-	terminal_exon	151342246	-11	0.963328	0.0323485	-0.93098	-5.29626	-9.78896	-4.4927	disrupted_AATAAA|AATAAA	Uncertain_significance	['Bare_lymphocyte_syndrome_2']
1042868	1	151342262	T	C	RFX5	-	terminal_exon	151342246	-16	0.963328	0.463816	-0.499513	-5.29626	-9.27222	-3.97596	disrupted_AATAAA|AATAAA	Uncertain_significance	['Bare_lymphocyte_syndrome_2']
1339720	1	151342890	TG	T	RFX5	-	terminal_exon	151342878	-12	0.101102	0.947602	0.8465	-4.00025	3.118	7.11825	created_ATTAAA|ATTAAA	Uncertain_significance	['not_specified']
292710	1	154582078	G	GT	ADAR	-	terminal_exon	154582062	-16	0.998906	0.999729	0.000823081	-2.0439	-3.2027	-1.1588	modified_A-Rich|AAAACA,AAACAA,AAAAAC,AAAAAA	Uncertain_significance	['Symmetrical_dyschromatosis_of_extremities']
873911	1	158610755	C	A	SPTA1	-	terminal_exon	158610706	-49	0.994906	0.995371	0.000464857	-4.38532	-3.2093	1.17602	created_TGTA-Rich|TTGTAA,TGTAAT,TTTGTA	Uncertain_significance	['Pyropoikilocytosis', 'Elliptocytosis_2', 'Spherocytosis_type_3']
293073	1	160038213	C	G	KCNJ10	-	terminal_exon	160038227	13	0.998317	0.998237	-7.98702e-05	-8.74774	-7.60724	1.14051	disrupted_G-Rich|GGGGTG	Uncertain_significance	['Deafness_autosomal_recessive_4_with_enlarged_vestibular_aqueduct', 'EAST_syndrome']
876201	1	160038263	G	T	KCNJ10	-	terminal_exon	160038246	-17	0.999947	0.999951	3.69549e-06	-2.36267	-3.43273	-1.07006	created_A-Rich|AAAGAA	Uncertain_significance	['Deafness_autosomal_recessive_4_with_enlarged_vestibular_aqueduct', 'EAST_syndrome']
293075	1	160038289	A	T	KCNJ10	-	terminal_exon	160038249	-40	0.999923	0.999901	-2.24113e-05	-1.42574	-2.4655	-1.03975	created_ATTAAA|ATTAAA	Uncertain_significance	['Deafness_autosomal_recessive_4_with_enlarged_vestibular_aqueduct', 'EAST_syndrome']
293078	1	160038422	C	T	KCNJ10	-	terminal_exon	160038429	6	0.996362	0.995241	-0.00112075	-3.18341	-4.6546	-1.47119	modified_T-Rich|TTTTAT,TTTATT,TTTGTT,TTTTGT	Uncertain_significance	['Deafness_autosomal_recessive_4_with_enlarged_vestibular_aqueduct', 'EAST_syndrome']
293287	1	161214299	G	GTA	NDUFS2	+	terminal_exon	161214363	-63	0.971196	0.974755	0.0035587	-7.38528	-6.21039	1.17489	modified_TGTA-Rich|TGTGTA,TGTATG,TGTATA,GTGTAT	Uncertain_significance	['Mitochondrial_complex_I_deficiency']
293345	1	161363756	G	A	SDHC	+	terminal_exon	161363774	-17	0.101102	0.998647	0.897546	-8.09549	-3.98179	4.11371	created_AATAAA|AATAAA	Benign	['Hereditary_Paraganglioma-Pheochromocytoma_Syndromes']
368840	1	161364743	CA	C	CFAP126	-	terminal_exon	161364745	1	0.977898	0.97548	-0.00241792	-4.66553	-3.48154	1.18399	modified_T-Rich|TTTGTT,TTTTGT,TTTTTT,TTTTTG	Benign	['Pheochromocytoma']
293506	1	169463940	ATATT	A	SLC19A2	-	terminal_exon	169463930	-10	0.99941	0.874409	-0.125	0.807281	-1.03636	-1.84364	disrupted_AATAAA|AATAAA	Uncertain_significance	['Thiamine-responsive_megaloblastic_anemia', 'Megaloblastic_anemia_thiamine-responsive_with_diabetes_mellitus_and_sensorineural_deafness']
293514	1	169464949	ATT	A	SLC19A2	-	terminal_exon	169464930	-19	0.982776	0.101102	-0.881674	-4.02359	-7.93448	-3.91089	disrupted_AATAAA|AATAAA	Uncertain_significance	['Thiamine-responsive_megaloblastic_anemia', 'Megaloblastic_anemia_thiamine-responsive_with_diabetes_mellitus_and_sensorineural_deafness']
293701	1	171117816	A	G	FMO3	+	terminal_exon	171117809	7	0.997215	0.998875	0.00166082	-5.28311	-4.10815	1.17496	created_TGTA-Rich|ATTGTA,TTGTAA,TGTAAT	Uncertain_significance	['Trimethylaminuria']
627231	1	173903891	A	G	SERPINC1	-	terminal_exon	173903870	-21	0.979052	0.789475	-0.189577	-7.17729	-9.95367	-2.77638	disrupted_PAS Variant|AGTAAA	Likely_pathogenic	['Antithrombin_III_deficiency']
452128	1	180274190	C	T	LHX4	+	terminal_exon	180274200	-9	0.99604	0.995656	-0.000384331	-7.47332	-6.32408	1.14924	created_ATTAAA|ATTAAA	Likely_pathogenic	['not_provided']
293914	1	182383041	C	T	GLUL	-	terminal_exon	182383052	10	0.999424	0.999425	3.57628e-07	-6.27637	-7.49392	-1.21755	created_TGTA-Rich|CTTGTA,TTGTAT,TGTATT	Benign	['Congenital_brain_dysgenesis_due_to_glutamine_synthetase_deficiency']
293916	1	182383113	AAAT	A	GLUL	-	terminal_exon	182383111	-2	0.942698	0.940599	-0.00209886	-9.32535	-7.84512	1.48023	modified_T-Rich|TATTTT,TTATTT,TTTTTT	Uncertain_significance	['Congenital_brain_dysgenesis_due_to_glutamine_synthetase_deficiency']
294055	1	183244882	A	G	LAMC2	+	terminal_exon	183244901	-18	0.995289	0.68044	-0.314849	-1.34365	-3.46028	-2.11663	disrupted_AATAAA|AATAAA	Uncertain_significance	['Junctional_epidermolysis_bullosa']
294061	1	183555571	AAAAC	A	NCF2	-	terminal_exon	183555564	-7	0.999445	0.99541	-0.00403488	-1.92516	-3.05076	-1.1256	modified_T-Rich|TTTCTT,TTTGTT,TTGTTT,TGTTTT,TCTTTT,TTCTTT,TTTTCT	Uncertain_significance	['Chronic_granulomatous_disease']
294069	1	183555724	GT	G	NCF2	-	terminal_exon	183555697	-27	0.997206	0.995776	-0.00143063	-8.19602	-7.15648	1.03954	modified_A-Rich|AAAAAC,AAAAAA	Uncertain_significance	['Chronic_granulomatous_disease']
294068	1	183555724	G	GT	NCF2	-	terminal_exon	183555698	-26	0.99504	0.996869	0.00182903	-7.41735	-8.44053	-1.02318	modified_A-Rich|AAAAAC,AAAAAA	Uncertain_significance	['Chronic_granulomatous_disease']
684665	1	186312296	ACGTGCTATAGGACCTTCT	A	TPR	-	terminal_exon	186312357	43	0.98203	0.999674	0.0176435	-0.630133	-1.86847	-1.23834	created_T-Rich|TTTGTT	Pathogenic	['Camptodactyly-arthropathy-coxa_vara-pericarditis_syndrome']
294461	1	193254117	CTT	C	CDC73	+	terminal_exon	193254161	-42	0.955359	0.960345	0.00498569	-9.79013	-8.44544	1.34469	disrupted_T-Rich|TTTTTA,TCTTTT	Uncertain_significance	['Parathyroid_carcinoma', 'Hyperparathyroidism_2', 'Isolated_Hyperparathyroidism']
1163768	1	196793357	CAT	C	CFHR3	+	terminal_exon	196793362	-3	0.963141	0.950902	-0.0122387	-5.82445	-6.84169	-1.01725	disrupted_PAS Variant|CATAAA	Uncertain_significance	['not_provided']
874670	1	197009652	T	A	CFHR5	+	terminal_exon	197009678	-25	0.789952	0.960516	0.170564	-7.71739	-6.47226	1.24513	created_AATAAA|AATAAA	Benign	['CFH-Related_Dense_Deposit_Disease_/_Membranoproliferative_Glomerulonephritis_Type_II']
874626	1	197478168	A	G	CRB1	+	terminal_exon	197478161	7	0.999068	0.999349	0.000281334	-3.1755	-2.06843	1.10708	created_GT/CT-Rich|GGCTGT	Uncertain_significance	['Retinitis_pigmentosa', 'Pigmented_paravenous_chorioretinal_atrophy', 'Leber_congenital_amaurosis_8']
873630	1	197478140	A	G	CRB1	+	terminal_exon	197478166	-25	0.996864	0.469871	-0.526994	-4.13682	-7.00765	-2.87082	disrupted_AATAAA|AATAAA	Uncertain_significance	['Retinitis_pigmentosa', 'Pigmented_paravenous_chorioretinal_atrophy', 'Leber_congenital_amaurosis_8']
294694	1	197478206	A	ATTTTAGT	CRB1	+	terminal_exon	197478169	37	0.997078	0.997262	0.000184059	-4.40101	-3.17613	1.22488	created_T-Rich|TTTTTA	Uncertain_significance	['Pigmented_paravenous_chorioretinal_atrophy', 'Leber_congenital_amaurosis', 'Retinitis_Pigmentosa_Recessive']
1174167	1	201359030	T	A	TNNT2	-	terminal_exon	201359017	-13	0.998745	0.998949	0.000203907	1.49185	0.132814	-1.35903	disrupted_A-Rich|AAAAAG,ATAAAA	Benign	['not_provided']
1106650	1	201359210	C	T	TNNT2	-	terminal_exon	201359191	-19	0.355098	0.998994	0.643895	-6.60657	4.36024	10.9668	created_AATAAA|AATAAA	Likely_benign	['Familial_hypertrophic_cardiomyopathy_2', 'Left_ventricular_noncompaction_6', 'Familial_restrictive_cardiomyopathy_3']
709588	1	203486710	C	A	PRELP	+	terminal_exon	203486732	-21	0.101102	0.974256	0.873154	-7.51297	-0.477656	7.03532	created_AATAAA|AATAAA	Benign	['not_provided']
295240	1	211477728	C	CAG	RD3	-	terminal_exon	211477737	8	0.985362	0.985476	0.000113666	-7.66805	-6.49553	1.17252	modified_GT/CT-Rich|CTGTGT,TCTGTG,GTGTGT,GTCTGT,AGTGTG	Likely_benign	['Leber_congenital_amaurosis']
295504	1	218442143	TC	T	TGFB2	+	terminal_exon	218442127	16	0.999485	0.999429	-5.56111e-05	-5.85697	-6.94679	-1.08983	disrupted_GT/CT-Rich|GTCTGT	Uncertain_significance	['Loeys-Dietz_syndrome']
295534	1	218443979	T	C	TGFB2	+	terminal_exon	218443995	-15	0.986116	0.0323485	-0.953768	2.36735	-3.85159	-6.21895	disrupted_AATAAA|AATAAA	Uncertain_significance	['Loeys-Dietz_syndrome_4']
295534	1	218443979	T	C	TGFB2-OT1	+	terminal_exon	218443995	-15	0.986116	0.0323485	-0.953768	2.36735	-3.85159	-6.21895	disrupted_AATAAA|AATAAA	Uncertain_significance	['Loeys-Dietz_syndrome_4']
295618	1	220149149	GATTT	G	RAB3GAP2	-	terminal_exon	220149131	-18	0.996019	0.990948	-0.00507081	-6.90414	-8.39758	-1.49345	disrupted_AATAAA|AATAAA	Uncertain_significance	['Warburg_micro_syndrome', 'Martsolf_syndrome']
368867	1	226987552	C	T	COQ8A	+	terminal_exon	226987538	14	0.995347	0.999309	0.00396258	-0.329168	1.03074	1.35991	created_TGTA-Rich|TGTGTA	Benign	['Autosomal_recessive_cerebellar_ataxia', 'Coenzyme_Q10_deficiency_Spinocerebellar_Ataxia_Type', 'not_provided']
875577	1	235448801	G	A	TBCE	+	terminal_exon	235448790	11	0.979455	0.982165	0.00270987	-1.25615	-2.44616	-1.19001	modified_GT/CT-Rich|TCGTGT,ATGTCT,GTGTCT	Uncertain_significance	['Hypoparathyroidism-retardation-dysmorphism_syndrome']
1003516	1	235448691	CTGGAAAATGACCTAAAGTCATTACAGTTTTATTCTG	C	TBCE	+	terminal_exon	235448792	-65	0.986106	0.977204	-0.00890154	-1.74093	-0.340706	1.40022	disrupted_T-Rich|TTTTAT,TTTATT	Uncertain_significance	['not_provided']
876571	1	235448895	T	G	TBCE	+	terminal_exon	235448964	-68	0.998679	0.998396	-0.000283241	-1.05923	-2.18791	-1.12868	disrupted_TGTA-Rich|GATGTA,ATGTAT,TGTATT	Uncertain_significance	['Hypoparathyroidism-retardation-dysmorphism_syndrome']
784978	1	236552116	G	A	LGALS8	+	terminal_exon	236552136	-19	0.748814	0.960909	0.212094	-8.07875	-5.92821	2.15054	created_AATAAA|AATAAA	Benign	['not_provided']
296511	1	236762662	A	C	ACTN2	+	terminal_exon	236762688	-25	0.934681	0.0323485	-0.902332	-3.79246	-7.14369	-3.35123	disrupted_AATAAA|AATAAA	Uncertain_significance	['Dilated_cardiomyopathy_1AA']
296516	1	236763042	A	G	ACTN2	+	terminal_exon	236763028	14	0.976178	0.986115	0.00993687	-5.0219	-3.847	1.1749	created_GT/CT-Rich|TTGTCT,GTCTCT,TTTGTC,TGTCTC	Likely_benign	['Hypertrophic_cardiomyopathy']
296602	1	236898588	AC	A	MTR	+	terminal_exon	236898607	-18	0.462687	0.998959	0.536272	-8.61102	-3.64787	4.96315	created_AATAAA|AATAAA	Uncertain_significance	['Disorders_of_Intracellular_Cobalamin_Metabolism']
296636	1	236900409	T	TAA	MTR	+	terminal_exon	236900425	-15	0.925125	0.922245	-0.00288045	-6.85589	-8.29535	-1.43946	created_A-Rich|AAAAAA	Uncertain_significance	['Disorders_of_Intracellular_Cobalamin_Metabolism']
296637	1	236900417	AAG	A	MTR	+	terminal_exon	236900427	-8	0.924884	0.932502	0.00761718	-8.37337	-6.76523	1.60814	modified_A-Rich|AAAAAG,AAAGAA,AAAAGA,AAAAAA	Benign	['Disorders_of_Intracellular_Cobalamin_Metabolism']
296687	1	236903135	T	TA	MTR	+	terminal_exon	236903148	-12	0.999751	0.999342	-0.000409126	-8.69885	-7.65438	1.04447	modified_A-Rich|AAATAA,AAAATA,ATAAAA,AAAAAT,AAAAAA	Uncertain_significance	['Disorders_of_Intracellular_Cobalamin_Metabolism']
296775	1	237832834	C	A	RYR2	+	terminal_exon	237832854	-19	0.0956378	0.985136	0.889498	-8.60132	-5.99657	2.60475	created_AATAAA|AATAAA	Uncertain_significance	['Arrhythmogenic_right_ventricular_cardiomyopathy', 'Catecholaminergic_polymorphic_ventricular_tachycardia']
296802	1	237833516	G	A	RYR2	+	terminal_exon	237833535	-18	0.101102	0.968661	0.86756	-9.46603	-6.78403	2.682	created_AATAAA|AATAAA	Uncertain_significance	['Arrhythmogenic_right_ventricular_dysplasia_familial_2', 'Catecholaminergic_polymorphic_ventricular_tachycardia_type_1']
296921	1	243500072	A	G	SDCCAG8	+	terminal_exon	243500093	-20	0.999637	0.886271	-0.113366	0.976222	-5.52717	-6.50339	disrupted_AATAAA|AATAAA	Uncertain_significance	['Bardet-Biedl_syndrome', 'Renal_dysplasia_and_retinal_aplasia']
296922	1	243500089	A	AGACTT	SDCCAG8	+	terminal_exon	243500094	-4	0.99975	0.999698	-5.19156e-05	1.05789	-0.377149	-1.43504	retained_PAS Variant|TTTAAA	Uncertain_significance	['Bardet-Biedl_syndrome', 'Renal_dysplasia_and_retinal_aplasia']
296957	1	247448824	CTCTG	C	NLRP3	+	terminal_exon	247448819	5	0.998599	0.998607	7.51019e-06	-0.375366	-1.49696	-1.1216	disrupted_GT/CT-Rich|CTCTGT,TCTCTG,TGTCTA,CTGTCT,TCTGTC	Uncertain_significance	['Familial_amyloid_nephropathy_with_urticaria_AND_deafness', 'Chronic_infantile_neurological_cutaneous_and_articular_syndrome', 'Familial_cold_autoinflammatory_syndrome']
296958	1	247448829	TCTAA	T	NLRP3	+	terminal_exon	247448821	8	0.998292	0.998913	0.000621259	-0.0848229	-1.14746	-1.06263	modified_GT/CT-Rich|CTCTGT,TGTCTT,TGTCTA,CTGTCT,GTCTTT,TCTGTC	Uncertain_significance	['Familial_amyloid_nephropathy_with_urticaria_AND_deafness', 'Chronic_infantile_neurological_cutaneous_and_articular_syndrome', 'Familial_cold_autoinflammatory_syndrome']
878519	10	6010741	T	C	IL2RA	-	terminal_exon	6010696	-45	0.999939	0.999953	1.38283e-05	-2.61782	-1.23082	1.38701	created_TGTA-Rich|CATGTA,TGTAAT,ATGTAA	Uncertain_significance	['Interleukin_2_receptor_alpha_deficiency_of']
1283433	10	17237563	G	T	VIM	+	terminal_exon	17237544	19	0.968262	0.9737	0.00543869	-7.61009	-6.58763	1.02245	created_T-Rich|TTGTTT	Benign	['not_provided']
299690	10	26212456	G	A	MYO3A	+	terminal_exon	26212527	-70	0.999866	0.999758	-0.000108182	2.923	1.84512	-1.07787	disrupted_TGTA-Rich|GATGTA,ATGTAT,TGTATT	Uncertain_significance	['Deafness_autosomal_recessive_30']
299805	10	27186739	T	A	MASTL	+	terminal_exon	27186765	-25	0.680327	0.99425	0.313923	-7.45647	-3.03294	4.42353	created_AATAAA|AATAAA	Uncertain_significance	['Thrombocytopenia']
915279	10	27537976	TA	T	RAB18	+	terminal_exon	27538001	-24	0.989351	0.101102	-0.888249	-6.41344	-9.63379	-3.22034	disrupted_AATAAA|AATAAA	Likely_pathogenic	['not_provided']
299857	10	27540527	G	A	RAB18	+	terminal_exon	27540549	-21	0.1047	0.989319	0.88462	-9.06045	-7.14635	1.9141	created_AATAAA|AATAAA	Benign	['Warburg_micro_syndrome_3']
878655	10	27541278	A	G	RAB18	+	terminal_exon	27541295	-16	0.938849	0.0323485	-0.9065	-8.2625	-10.0273	-1.76478	disrupted_AATAAA|AATAAA	Uncertain_significance	['Warburg_micro_syndrome_3']
1264953	10	27812184	CTT	C	ARMC4	-	terminal_exon	27812169	-15	0.966393	0.965189	-0.00120443	-0.195389	0.806282	1.00167	disrupted_A-Rich|AAAAAG,ATAAAA	Benign	['not_provided']
522062	10	28619556	C	T	WAC	+	terminal_exon	28619579	-22	0.105777	0.993315	0.887538	-8.29142	-5.12826	3.16317	created_AATAAA|AATAAA	Uncertain_significance	['Inborn_genetic_diseases']
300003	10	49456678	T	C	ERCC6	-	terminal_exon	49456655	-23	0.994293	0.598917	-0.395376	-3.47574	-6.87192	-3.39618	disrupted_AATAAA|AATAAA	Benign	['Cerebrooculofacioskeletal_syndrome_1', 'Age-related_macular_degeneration_5', 'Cockayne_syndrome_B']
877211	10	49458226	T	C	ERCC6	-	terminal_exon	49458212	-14	0.983799	0.950938	-0.0328608	-8.74262	-10.9675	-2.22492	disrupted_PAS Variant|AGTAAA	Uncertain_significance	['Cerebrooculofacioskeletal_syndrome_1', 'Age-related_macular_degeneration_5', 'Cockayne_syndrome_B']
300123	10	52766443	C	A	MBL2	-	terminal_exon	52766468	24	0.998263	0.998725	0.000461698	-7.65249	-6.5029	1.14959	modified_TGTA-Rich|TGTATG,ATGTAT,ATGTAG	Uncertain_significance	['Mannose-binding_protein_deficiency']
549880	10	53806810	C	CATTT	PCDH15	-	terminal_exon	53806798	-12	0.0323485	0.989646	0.957298	-7.45371	-5.00635	2.44736	created_AATAAA|AATAAA	Uncertain_significance	['Usher_syndrome_type_1F']
1093374	10	62814299	G	T	EGR2	-	terminal_exon	62814281	-18	0.101102	0.999539	0.898438	-10.1744	-5.62025	4.55415	created_AATAAA|AATAAA	Likely_benign	['Charcot-Marie-Tooth_disease_type_I']
1026514	10	65920468	C	T	CTNNA3	-	terminal_exon	65920455	-13	0.101102	0.979953	0.878851	-10.1145	-7.02799	3.08648	created_AATAAA|AATAAA	Uncertain_significance	['Arrhythmogenic_right_ventricular_dysplasia_familial_13']
300288	10	70432196	A	G	NODAL	-	terminal_exon	70432308	111	0.999198	0.999241	4.29749e-05	0.0529036	1.07446	1.02155	disrupted_T-Rich|TTTGTT	Benign	['Holoprosencephaly_sequence', 'Visceral_heterotaxy_5_autosomal']
300497	10	71816506	T	C	PSAP	-	terminal_exon	71816540	33	0.999822	0.999843	2.06828e-05	4.58958	5.63234	1.04277	created_G-Rich|GAGGGG	Uncertain_significance	['Sphingolipid_activator_protein_1_deficiency', 'Gaucher_disease_atypical_due_to_saposin_C_deficiency', 'Combined_saposin_deficiency', 'Krabbe_disease_atypical_due_to_saposin_A_deficiency']
300777	10	73917445	T	A	PLAU	+	terminal_exon	73917462	-16	0.999007	0.999017	1.01924e-05	-7.66023	-6.61216	1.04807	created_PAS Variant|TTTAAA	Uncertain_significance	['Quebec_platelet_disorder']
300778	10	73917465	A	G	PLAU	+	terminal_exon	73917480	-14	0.999983	0.999919	-6.38962e-05	-2.21956	-6.97422	-4.75466	disrupted_AATAAA|AATAAA	Uncertain_significance	['Quebec_platelet_disorder']
300776	10	73917408	TG	T	PLAU	+	terminal_exon	73917495	-86	0.999977	0.999975	-2.14577e-06	3.72463	2.49332	-1.23131	disrupted_TGTA-Rich|TGTACA,CCTGTA,CTGTAC	Benign	['Quebec_platelet_disorder']
879265	10	73917482	G	A	PLAU	+	terminal_exon	73917496	-13	0.999978	0.999967	-1.04904e-05	3.01811	1.37197	-1.64614	created_A-Rich|AAAATA	Uncertain_significance	['Quebec_platelet_disorder']
300823	10	74120010	T	TAA	VCL	+	terminal_exon	74120019	-8	0.486212	0.909432	0.423221	-8.69843	-7.46246	1.23597	created_AATAAA|AATAAA	Uncertain_significance	['Dilated_Cardiomyopathy_Dominant']
300991	10	77975605	G	A	POLR3A	-	terminal_exon	77975620	14	0.987223	0.993595	0.00637251	-2.076	-1.03356	1.04245	created_GT/CT-Rich|TGTGTG,TTGTGT,TGTGAG,CTTGTG,GTGTGA	Uncertain_significance	['Hypomyelinating_leukodystrophy_7']
1332405	10	86923671	T	A	BMPR1A	+	terminal_exon	86923688	-16	0.0323485	0.963643	0.931295	-10.0147	-6.2107	3.80403	created_AATAAA|AATAAA	Likely_benign	['Hereditary_cancer-predisposing_syndrome']
1332440	10	87965473	A	ATTTT	PTEN	+	terminal_exon	87965514	-40	0.997199	0.99749	0.000290513	-7.37778	-8.83985	-1.46207	created_T-Rich|TTTTTT	Uncertain_significance	['Hereditary_cancer-predisposing_syndrome']
234144	10	87965472	A	T	PTEN	+	terminal_exon	87965527	-54	0.99899	0.99931	0.000320375	-4.03499	-3.03059	1.0044	created_T-Rich|TATTTT	Pathogenic	['Hereditary_cancer-predisposing_syndrome', 'PTEN_hamartoma_tumor_syndrome']
237636	10	87965536	CT	C	PTEN	+	terminal_exon	87965560	-23	0.968088	0.978677	0.0105888	-8.31529	-7.27491	1.04037	disrupted_T-Rich|TTTTTT	Benign	['PTEN_hamartoma_tumor_syndrome']
16509	10	89014409	G	GAAAATTCAAACTTCAGAAAT	FAS	+	terminal_exon	89014431	-21	0.101102	0.990749	0.889647	-9.98514	-6.08151	3.90362	created_AATAAA|AATAAA	Pathogenic	['Autoimmune_lymphoproliferative_syndrome_type_1a']
878207	10	89214861	A	G	LIPA	-	terminal_exon	89214839	-22	0.998821	0.101102	-0.897719	-4.95177	-7.86671	-2.91494	disrupted_AATAAA|AATAAA	Uncertain_significance	['Lysosomal_acid_lipase_deficiency']
301744	10	95605958	AT	A	ALDH18A1	-	terminal_exon	95605945	-13	0.999946	0.999953	6.67572e-06	0.606096	-0.950738	-1.55683	disrupted_A-Rich|AAATAA	Uncertain_significance	['Cutis_laxa_recessive']
878957	10	97760876	A	G	ZFYVE27	+	terminal_exon	97760896	-19	0.999984	0.943905	-0.0560793	4.19033	-4.49997	-8.6903	disrupted_AATAAA|AATAAA	Uncertain_significance	['Spastic_paraplegia_33_autosomal_dominant']
298366	10	99709022	C	T	ENTPD7	+	terminal_exon	99709004	18	0.990262	0.992788	0.00252581	-4.65261	-2.96086	1.69175	created_GT/CT-Rich|TAGTGT	Uncertain_significance	['Leigh_syndrome']
298522	10	101610685	T	G	FBXW4	-	terminal_exon	101610665	-20	0.999958	0.741793	-0.258166	0.610745	-7.82935	-8.44009	disrupted_AATAAA|AATAAA	Uncertain_significance	['Split_hand-foot_malformation_3']
879142	10	101610691	C	T	FBXW4	-	terminal_exon	101610668	-23	0.999964	0.99995	-1.39475e-05	1.08074	-0.0364592	-1.1172	created_PAS Variant|TATAAA	Uncertain_significance	['Split_hand-foot_malformation_3']
877805	10	102633423	G	C	SUFU	+	terminal_exon	102633457	-33	0.99482	0.990851	-0.00396883	5.39556	3.98069	-1.41487	disrupted_TGTA-Rich|CTGTAA,TGTAAT,TCTGTA	Likely_benign	['Medulloblastoma']
877681	10	110837897	A	C	RBM20	+	terminal_exon	110837911	-13	0.992883	0.139617	-0.853266	-6.39698	-7.77561	-1.37862	disrupted_AATAAA|AATAAA	Uncertain_significance	['Dilated_cardiomyopathy_1DD']
298842	10	110838336	CAAAT	C	RBM20	+	terminal_exon	110838359	-19	0.935944	0.101102	-0.834842	-5.47138	-10.9941	-5.52272	disrupted_AATAAA|AATAAA	Uncertain_significance	['Dilated_Cardiomyopathy_Dominant']
1274061	10	113589638	AG	A	HABP2	+	terminal_exon	113589601	37	0.999536	0.999596	5.99027e-05	0.524999	-0.570994	-1.09599	disrupted_G-Rich|GGGGTG	Benign	['not_provided']
880055	10	119677481	A	C	BAG3	+	terminal_exon	119677503	-21	0.999389	0.706111	-0.293278	0.522734	-8.27829	-8.80102	disrupted_AATAAA|AATAAA	Uncertain_significance	['Myofibrillar_myopathy_BAG3-related', 'Dilated_cardiomyopathy_1HH']
298969	10	119677585	CTT	C	BAG3	+	terminal_exon	119677509	76	0.999446	0.999436	-9.89437e-06	-1.70148	-2.8737	-1.17222	disrupted_T-Rich|TCTTTT,TTTTGT	Benign	['Dilated_Cardiomyopathy_Dominant', 'Myofibrillar_Myopathy_Dominant', 'not_provided']
878308	10	119677751	A	G	BAG3	+	terminal_exon	119677741	10	0.978696	0.984043	0.00534648	-9.4931	-8.48822	1.00488	modified_GT/CT-Rich|TGTCTG,ATGTCT,TATCTG,ATCTGT,GTCTGT	Uncertain_significance	['Myofibrillar_myopathy_BAG3-related', 'Dilated_cardiomyopathy_1HH']
298974	10	121478354	ATTTAT	A	FGFR2	-	terminal_exon	121478341	-13	0.9939	0.969517	-0.0243829	-2.14299	-8.30513	-6.16214	disrupted_AATAAA|AATAAA	Likely_benign	['Craniosynostosis_syndrome', 'Crouzon_syndrome', 'Acrocephalosyndactyly_type_I', 'Saethre-Chotzen_syndrome', 'Pfeiffer_syndrome', 'Jackson-Weiss_syndrome', 'Beare-Stevenson_cutis_gyrata_syndrome', 'Levy-Hollister_syndrome', 'Isolated_coronal_synostosis']
298985	10	121479183	C	A	FGFR2	-	terminal_exon	121479205	21	0.993481	0.995836	0.00235486	-6.55536	-5.49696	1.05841	created_GT/CT-Rich|TGTCAT	Conflicting_interpretations_of_pathogenicity	['Craniosynostosis_syndrome', 'Crouzon_syndrome', 'Saethre-Chotzen_syndrome', 'Beare-Stevenson_cutis_gyrata_syndrome', 'Isolated_coronal_synostosis']
880002	10	122457332	A	G	ARMS2	+	terminal_exon	122457351	-18	0.993436	0.689323	-0.304112	-3.17196	-6.19507	-3.02311	disrupted_AATAAA|AATAAA	Uncertain_significance	['Age-related_macular_degeneration_8']
878405	10	123055091	A	G	ACADSB	+	terminal_exon	123055137	-45	0.960553	0.979475	0.0189217	-1.87147	-0.733532	1.13794	disrupted_PAS Variant|AATATA	Likely_benign	['Deficiency_of_2-methylbutyryl-CoA_dehydrogenase']
878406	10	123055145	G	A	ACADSB	+	terminal_exon	123055137	8	0.960553	0.905811	-0.0547425	-1.87147	-3.38778	-1.51631	modified_T-Rich|TATTTT,TGTTTT	Uncertain_significance	['Deficiency_of_2-methylbutyryl-CoA_dehydrogenase']
878995	10	123055317	A	G	ACADSB	+	terminal_exon	123055340	-22	0.950111	0.0323485	-0.917763	-6.05283	-8.25926	-2.20644	disrupted_AATAAA|AATAAA	Uncertain_significance	['Deficiency_of_2-methylbutyryl-CoA_dehydrogenase']
299154	10	123057683	G	A	ACADSB	+	terminal_exon	123057700	-16	0.0323485	0.916062	0.883713	-10.6448	-7.55102	3.09376	created_AATAAA|AATAAA	Uncertain_significance	['Deficiency_of_2-methylbutyryl-CoA_dehydrogenase']
306231	11	790485	ATATT	A	SLC25A22	-	terminal_exon	790477	-8	0.999996	0.999965	-3.02792e-05	6.07547	4.02762	-2.04785	disrupted_AATAAA|AATAAA	Uncertain_significance	['Early_Infantile_Epileptic_Encephalopathy_Autosomal_Recessive']
306312	11	825164	G	A	PNPLA2	+	terminal_exon	825210	-45	0.999436	0.999475	3.94583e-05	-0.501843	0.562133	1.06398	created_TGTA-Rich|TGTATG,ATGTAT,TATGTA	Uncertain_significance	['Neutral_lipid_storage_myopathy']
306313	11	825245	C	T	PNPLA2	+	terminal_exon	825229	16	0.999928	0.999918	-9.29832e-06	-2.52489	-1.26376	1.26113	created_GT/CT-Rich|TGTGAT	Uncertain_significance	['Neutral_lipid_storage_myopathy']
65581	11	2159793	T	C	INS	-	terminal_exon	2159779	-14	0.999864	0.362821	-0.637043	6.53953	-1.98711	-8.52665	disrupted_AATAAA|AATAAA	Pathogenic	['Permanent_neonatal_diabetes_mellitus']
924594	11	2662004	C	A	KCNQ1OT1	-	terminal_exon	2661982	-22	0.37937	0.988612	0.609242	-8.76893	-1.23067	7.53826	created_ATTAAA|ATTAAA	Uncertain_significance	['Cardiac_arrhythmia']
304264	11	2848888	AATC	A	KCNQ1	+	terminal_exon	2848990	-99	0.999285	0.999433	0.000148535	-1.75774	-0.681568	1.07617	created_A-Rich|AAATAA,AAAATA,AGAAAA	Uncertain_significance	['short_QT_syndrome', 'Jervell_and_Lange-Nielsen_syndrome', 'Long_QT_syndrome', 'Familial_atrial_fibrillation', 'Congenital_long_QT_syndrome']
869259	11	5225481	GTT	G	HBB	-	terminal_exon	5225464	-17	0.960627	0.987489	0.0268625	-1.56648	-0.10509	1.46139	modified_A-Rich|AAAACA,AAAAAC,AAAAAA	Pathogenic	['beta_Thalassemia']
15506	11	5225483	TTTTTA	T	HBB	-	terminal_exon	5225465	-18	0.955939	0.101102	-0.854838	-1.12025	-6.25822	-5.13797	disrupted_AATAAA|AATAAA	Pathogenic	['beta_Thalassemia', 'Beta-plus-thalassemia']
15473	11	5225485	T	C	HBB	-	terminal_exon	5225465	-20	0.955939	0.101102	-0.854838	-1.12025	-6.7003	-5.58004	disrupted_AATAAA|AATAAA	Pathogenic/Likely_pathogenic	['beta_Thalassemia', 'Beta-plus-thalassemia']
15476	11	5225486	T	C	HBB	-	terminal_exon	5225465	-21	0.955939	0.101102	-0.854838	-1.12025	-7.11755	-5.9973	disrupted_AATAAA|AATAAA	Pathogenic	['Beta-plus-thalassemia']
632843	11	5225486	TTA	T	HBB	-	terminal_exon	5225465	-21	0.955939	0.101102	-0.854838	-1.12025	-5.85936	-4.7391	disrupted_AATAAA|AATAAA	Likely_pathogenic	['beta_Thalassemia']
15488	11	5225487	T	C	HBB	-	terminal_exon	5225465	-22	0.955939	0.101102	-0.854838	-1.12025	-6.88734	-5.76709	disrupted_AATAAA|AATAAA	Pathogenic	['Hemoglobinopathy', 'beta_Thalassemia', 'Beta-plus-thalassemia', 'not_provided']
36332	11	5225488	A	G	HBB	-	terminal_exon	5225465	-23	0.955939	0.101102	-0.854838	-1.12025	-6.70686	-5.58661	disrupted_AATAAA|AATAAA	Pathogenic	['Hb_SS_disease', 'beta_Thalassemia', 'Beta-plus-thalassemia', 'not_provided']
15616	11	5225488	A	T	HBB	-	terminal_exon	5225465	-23	0.955939	0.101102	-0.854838	-1.12025	-6.14004	-5.01979	disrupted_AATAAA|AATAAA	Pathogenic	['Beta-plus-thalassemia']
869258	11	5225490	T	C	HBB	-	terminal_exon	5225465	-25	0.955939	0.101102	-0.854838	-1.12025	-6.27795	-5.1577	disrupted_AATAAA|AATAAA	Pathogenic	['beta_Thalassemia']
879116	11	10507105	T	C	AMPD3	+	terminal_exon	10507124	-18	0.999807	0.101102	-0.898705	-2.18933	-9.52093	-7.33159	disrupted_AATAAA|AATAAA	Uncertain_significance	['Erythrocyte_AMP_deaminase_deficiency']
303707	11	17385357	T	C	KCNJ11	-	terminal_exon	17385299	-58	0.996677	0.996717	4.04716e-05	-3.20932	-1.92941	1.27991	disrupted_A-Rich|AAAATA	Uncertain_significance	['Hyperinsulinemic_hypoglycemia_familial_2', 'Transient_neonatal_diabetes_mellitus_3', 'Maturity-onset_diabetes_of_the_young_type_13']
303793	11	17493912	C	CTGTT	USH1C	-	terminal_exon	17493895	-17	0.99569	0.999675	0.00398523	-2.20749	0.209982	2.41747	created_AATAAA|AATAAA	Benign	['Retinitis_pigmentosa-deafness_syndrome', 'Nonsyndromic_Hearing_Loss_Recessive']
303849	11	18278877	CTT	C	HPS5	-	terminal_exon	18278852	-25	0.998635	0.621426	-0.377209	-4.90555	-8.53289	-3.62734	disrupted_AATAAA|AATAAA	Uncertain_significance	['Hermansky-Pudlak_syndrome']
303848	11	18278859	A	C	HPS5	-	terminal_exon	18278864	4	0.996573	0.99551	-0.00106335	-3.68117	-5.25603	-1.57486	disrupted_GT/CT-Rich|TTGTGT,GTGTTA,CTTGTG,TGTGTT	Uncertain_significance	['Hermansky-Pudlak_syndrome_5']
303924	11	18407867	A	G	LDHA	+	terminal_exon	18407859	8	0.980737	0.990661	0.00992388	-6.75962	-5.74552	1.0141	created_TGTA-Rich|TTGTAT,ATTGTA,TGTATT	Uncertain_significance	['Glycogen_storage_disease_XI']
303945	11	19182041	A	G	CSRP3	-	terminal_exon	19182052	10	0.975213	0.968806	-0.00640661	-1.90388	-3.17525	-1.27138	disrupted_TGTA-Rich|CTGTAT,TCTGTA,TGTATT	Benign	['Familial_hypertrophic_cardiomyopathy_12']
790408	11	19224728	T	C	E2F8	-	terminal_exon	19224711	-17	0.997321	0.459421	-0.537901	-5.43776	-8.67739	-3.23963	disrupted_AATAAA|AATAAA	Benign	['not_provided']
498381	11	22279669	C	T	ANO5	+	terminal_exon	22279692	-22	0.476149	0.984678	0.50853	-6.9131	-5.88548	1.02761	created_AATAAA|AATAAA	Uncertain_significance	['not_provided']
304158	11	22282745	T	C	ANO5	+	terminal_exon	22282732	13	0.996825	0.992764	-0.0040608	-1.95201	-3.12227	-1.17027	disrupted_TGTA-Rich|TGTAGT	Uncertain_significance	['Miyoshi_myopathy', 'ANO5-Related_Muscle_Diseases', 'Limb-Girdle_Muscular_Dystrophy_Recessive']
877849	11	22623202	C	T	FANCF	-	terminal_exon	22623184	-18	0.911283	0.936544	0.025261	-7.92189	-6.89586	1.02602	created_PAS Variant|AATACA	Likely_benign	['Fanconi_anemia_complementation_group_F']
304316	11	31787033	A	G	ELP4	+	terminal_exon	31787049	-15	0.985301	0.944452	-0.0408489	-3.32212	-4.40288	-1.08076	disrupted_AATAAA|AATAAA	Benign/Likely_benign	['Foveal_hypoplasia_and_presenile_cataract_syndrome', 'Autosomal_dominant_keratitis', 'Wilms_tumor_aniridia_genitourinary_anomalies_and_mental_retardation_syndrome', 'Anophthalmia-microphthalmia_syndrome', 'Aniridia_1', 'carboxymethyl-dextran-A2-gadolinium-DOTA', 'Aniridia_Cerebellar_Ataxia_And_Intellectual_Disability', 'not_provided']
304317	11	31787037	A	AAAAT	ELP4	+	terminal_exon	31787057	-19	0.980873	0.993298	0.0124252	-4.52986	-6.08127	-1.55141	created_AATAAA|AATAAA	Benign	['Congenital_aniridia', 'Anophthalmia', 'Irido-corneo-trabecular_dysgenesis', 'Foveal_hypoplasia_and_presenile_cataract_syndrome', 'Autosomal_dominant_keratitis', 'Wilms_tumor_aniridia_genitourinary_anomalies_and_mental_retardation_syndrome', 'Aniridia_Cerebellar_Ataxia_And_Intellectual_Disability', 'not_provided']
304354	11	31789750	A	AT	ELP4	+	terminal_exon	31789730	20	0.98755	0.983193	-0.00435728	-6.45908	-5.27179	1.18729	modified_TGTA-Rich|CTGTAT,TGTATA,TCTGTA,TGTATT	Uncertain_significance	['Congenital_aniridia', 'Anophthalmia', 'Irido-corneo-trabecular_dysgenesis', 'Foveal_hypoplasia_and_presenile_cataract_syndrome', 'Autosomal_dominant_keratitis', 'Wilms_tumor_aniridia_genitourinary_anomalies_and_mental_retardation_syndrome', 'Aniridia_Cerebellar_Ataxia_And_Intellectual_Disability']
1206596	11	31789937	C	T	PAX6	-	terminal_exon	31789925	-12	0.354794	0.972368	0.617575	-8.00942	-7	1.00942	created_AATAAA|AATAAA	Likely_benign	['not_specified', 'not_provided']
304479	11	34995431	G	T	PDHX	+	terminal_exon	34995408	23	0.983294	0.986854	0.00356019	-6.94152	-5.9349	1.00662	disrupted_TGTA-Rich|CTGTAT,GCTGTA,TGTATA	Uncertain_significance	['Pyruvate_dehydrogenase_E3-binding_protein_deficiency']
304481	11	34995658	G	T	PDHX	+	terminal_exon	34995711	-52	0.998853	0.999182	0.000329316	-6.14004	-5.13895	1.00108	created_TGTA-Rich|ATGTAC,TGTACA,TATGTA	Benign	['Pyruvate_dehydrogenase_E3-binding_protein_deficiency']
304483	11	34995822	G	A	PDHX	+	terminal_exon	34995841	-18	0.57476	0.98	0.40524	-9.94749	-5.9942	3.95329	created_AATAAA|AATAAA	Uncertain_significance	['Pyruvate_dehydrogenase_E3-binding_protein_deficiency']
879084	11	34996076	G	T	PDHX	+	terminal_exon	34996126	-49	0.987541	0.986278	-0.00126374	-2.2161	-3.9844	-1.7683	created_T-Rich|TTTTAT,TATTTT,TTTATT,TTATTT	Likely_benign	['Pyruvate_dehydrogenase_E3-binding_protein_deficiency']
1150469	11	36574336	G	A	RAG1	+	terminal_exon	36574361	-24	0.101102	0.909673	0.808571	-10.7463	-8.20512	2.54121	created_PAS Variant|AGTAAA	Likely_benign	['Combined_cellular_and_humoral_immune_defects_with_granulomas', 'Severe_combined_immunodeficiency_autosomal_recessive_T_cell-negative_B_cell-negative_NK_cell-positive']
452985	11	36574482	G	T	RAG1	+	terminal_exon	36574478	4	0.992603	0.993946	0.00134373	-9.27897	-8.22727	1.05171	disrupted_G-Rich|GGGGGC	Conflicting_interpretations_of_pathogenicity	['Combined_cellular_and_humoral_immune_defects_with_granulomas', 'Severe_combined_immunodeficiency_autosomal_recessive_T_cell-negative_B_cell-negative_NK_cell-positive', 'not_specified', 'not_provided']
68677	11	36574505	T	C	RAG1	+	terminal_exon	36574492	13	0.949381	0.941182	-0.00819886	-5.71393	-6.82891	-1.11498	modified_GT/CT-Rich|TTCTGC,TTCTGT,TCTGCC,TCTGTC	not_provided	['not_provided']
879750	11	36579090	A	G	RAG1	+	terminal_exon	36579076	14	0.998002	0.998435	0.000433087	-5.35175	-4.17801	1.17374	modified_GT/CT-Rich|ATGTCT,GTGTCT,GGTGTC,AGGTGT	Benign	['Severe_combined_immunodeficiency_autosomal_recessive_T_cell-negative_B_cell-negative_NK_cell-positive', 'Histiocytic_medullary_reticulosis']
368959	11	36579767	A	G	RAG1	+	terminal_exon	36579759	8	0.997759	0.998998	0.00123829	-0.179215	1.57203	1.75125	created_GT/CT-Rich|TGGTGT,GGTGTG,GTGTGT	Likely_benign	['Severe_combined_immunodeficiency_disease', 'Histiocytic_medullary_reticulosis']
936911	11	36593108	TCATCTTCAGCA	T	RAG2	-	terminal_exon	36593131	12	0.982345	0.976403	-0.00594199	-6.03208	-7.09604	-1.06396	disrupted_GT/CT-Rich|TGTGCT	Pathogenic	['Combined_cellular_and_humoral_immune_defects_with_granulomas', 'Severe_combined_immunodeficiency_autosomal_recessive_T_cell-negative_B_cell-negative_NK_cell-positive']
632967	11	36593163	T	C	RAG2	-	terminal_exon	36593146	-17	0.992473	0.0323485	-0.960125	-4.7489	-9.28502	-4.53611	disrupted_AATAAA|AATAAA	Uncertain_significance	['not_specified']
856929	11	36593325	G	T	RAG2	-	terminal_exon	36593307	-18	0.101102	0.997456	0.896355	-9.79968	-6.56777	3.23191	created_AATAAA|AATAAA	Uncertain_significance	['Combined_cellular_and_humoral_immune_defects_with_granulomas', 'Severe_combined_immunodeficiency_autosomal_recessive_T_cell-negative_B_cell-negative_NK_cell-positive', 'Histiocytic_medullary_reticulosis']
636599	11	36593896	G	T	RAG2	-	terminal_exon	36593873	-23	0.101102	0.993699	0.892598	-8.839	-5.95936	2.87964	created_AATAAA|AATAAA	Likely_pathogenic	['not_provided']
304603	11	44244933	C	T	EXT2	+	terminal_exon	44244928	5	0.909786	0.910422	0.000636339	-2.03033	-3.05714	-1.02681	modified_T-Rich|TTTTTA,TTTTTT,TTTTCT,TTTTTC	Benign	['Multiple_exostoses_type_2']
304621	11	44261688	G	A	ALX4	-	terminal_exon	44261712	23	0.965875	0.972077	0.00620204	-9.44884	-7.85213	1.59671	created_GT/CT-Rich|TCTCTG,GTCTCT,TCTGCT,CTCTGC	Benign	['Parietal_foramina_2']
304623	11	44261747	T	C	ALX4	-	terminal_exon	44261729	-18	0.979032	0.101102	-0.87793	-8.91642	-12.3365	-3.4201	disrupted_AATAAA|AATAAA	Benign	['Parietal_foramina_2']
1271781	11	47331331	A	T	MYBPC3	-	terminal_exon	47331412	80	0.999722	0.999681	-4.08292e-05	0.740307	-0.669234	-1.40954	created_TGTA-Rich|CCTGTA,CTGTAA,TGTAAT	Benign	['not_provided']
162042	11	61955124	A	AAC	LOC107984334	-	terminal_exon	61955139	14	0.892729	0.94833	0.0556018	1.14912	3.04282	1.8937	created_GT/CT-Rich|TTGTGT,GTGTTC,GTTGTG,TGTGTT	Pathogenic	['Vitelliform_macular_dystrophy_type_2', 'not_provided']
1382222	11	61955125	A	C	LOC107984334	-	terminal_exon	61955140	14	0.926036	0.871377	-0.0546595	2.56331	1.16756	-1.39575	created_GT/CT-Rich|GTCTTC,GGTCTT,TGGTCT	Uncertain_significance	['not_provided']
99687	11	61955127	A	T	LOC107984334	-	terminal_exon	61955140	12	0.926036	0.887257	-0.0387797	2.56331	1.52808	-1.03523	created_TGTA-Rich|GCTGTA,TGTAGT	not_provided	['not_provided']
99691	11	61955155	G	C	LOC107984334	-	terminal_exon	61955140	-15	0.926036	0.857087	-0.0689494	2.56331	-0.795916	-3.35922	disrupted_PAS Variant|AATACA	Benign	['Retinitis_pigmentosa', 'Vitelliform_macular_dystrophy_type_2', 'Vitreoretinochoroidopathy', 'not_specified', 'not_provided']
837730	11	61955168	T	G	LOC107984334	-	terminal_exon	61955140	-28	0.926036	0.92585	-0.000186086	2.56331	3.62559	1.06228	disrupted_TGTA-Rich|GATGTA,ATGTAG	Uncertain_significance	['not_provided']
1248736	11	62152097	G	C	INCENP	+	terminal_exon	62152102	-4	0.908318	0.912177	0.0038597	-3.34649	-2.01163	1.33486	disrupted_TGTA-Rich|GGTGTA	Benign	['not_provided']
981624	11	65719705	T	C	RNASEH2C	-	terminal_exon	65719684	-21	0.98599	0.101102	-0.884888	-4.94447	-8.18633	-3.24186	disrupted_AATAAA|AATAAA	Uncertain_significance	['Aicardi_Goutieres_syndrome_3']
305608	11	66848546	T	C	PC	-	terminal_exon	66848526	-20	0.999987	0.952864	-0.0471224	2.37855	-6.7121	-9.09065	disrupted_AATAAA|AATAAA	Uncertain_significance	['Pyruvate_carboxylase_deficiency']
305718	11	67461702	C	T	CABP4	+	terminal_exon	67461723	-20	0.789623	0.993608	0.203986	-8.66453	-3.9681	4.69642	created_AATAAA|AATAAA	Uncertain_significance	['Congenital_stationary_night_blindness_type_2B']
305875	11	68940379	G	T	IGHMBP2	+	terminal_exon	68940363	16	0.958409	0.95838	-2.8789e-05	-9.30922	-8.3074	1.00181	disrupted_G-Rich|GTGGGG	Uncertain_significance	['Spinal_muscular_atrophy_distal_autosomal_recessive_1']
881590	11	68940591	G	A	IGHMBP2	+	terminal_exon	68940601	-9	0.954891	0.951913	-0.00297791	4.09037	3.05101	-1.03936	created_A-Rich|AAAACA	Likely_benign	['Spinal_muscular_atrophy_distal_autosomal_recessive_1']
305945	11	71434958	G	A	DHCR7	-	terminal_exon	71434976	17	0.994411	0.995211	0.000800014	-8.59721	-7.26794	1.32927	created_GT/CT-Rich|GGGTGT,GTGTGC,GGTGTG,TGTGCG	Uncertain_significance	['Smith-Lemli-Opitz_syndrome']
1207193	11	86952701	CATAA	C	PRSS23	+	terminal_exon	86952735	-30	0.996993	0.994128	-0.00286531	-5.03802	-6.0627	-1.02469	disrupted_AATAAA|AATAAA	Likely_benign	['not_provided']
500924	11	89295197	TCTGGTCATGG	T	TYR	+	terminal_exon	89295144	53	0.999847	0.999839	-8.46386e-06	-1.27767	-2.53972	-1.26204	disrupted_GT/CT-Rich|TCTGGT	Likely_pathogenic	['not_provided']
978880	11	93812035	A	G	MED17	+	terminal_exon	93812015	20	0.993927	0.996436	0.00250906	-6.48181	-5.47993	1.00189	modified_GT/CT-Rich|TTGTGT,TATGTC,ATGTCT,GTGTCT,CTTGTG,TGTGTC	Uncertain_significance	['Intellectual_disability', 'Microcephaly_postnatal_progressive_with_seizures_and_brain_atrophy', 'not_provided']
1240955	11	94180963	A	G	PANX1	+	terminal_exon	94180983	-19	0.999174	0.562246	-0.436928	-0.612835	-5.14093	-4.5281	disrupted_AATAAA|AATAAA	Benign	['not_provided']
306517	11	95834061	AAAG	A	MTMR2	-	terminal_exon	95834077	13	0.979386	0.977057	-0.00232905	-4.83161	-6.00486	-1.17324	modified_T-Rich|TTTCTT,TCTTTT,TTCTTT,TTTTTT	Benign	['Charcot-Marie-Tooth_disease_type_4']
1065351	11	102083088	C	CGA	CFAP300	+	terminal_exon	102083076	12	0.964039	0.921582	-0.0424573	-5.41744	-6.60359	-1.18614	modified_GT/CT-Rich|TGTGCG,TGTGCT	Pathogenic	['Heterotaxy']
302132	11	103479464	A	G	DYNC2H1	+	terminal_exon	103479454	10	0.999466	0.999717	0.00025034	0.169732	1.34894	1.17921	created_GT/CT-Rich|AGTGTT,GTGTTC,GAGTGT	Conflicting_interpretations_of_pathogenicity	['Short-rib_thoracic_dysplasia_3_with_or_without_polydactyly', 'Jeune_thoracic_dystrophy']
302216	11	108147622	TTC	T	ACAT1	+	terminal_exon	108147617	5	0.901866	0.898913	-0.00295305	-7.17055	-8.6485	-1.47794	disrupted_GT/CT-Rich|ATTCTG,TTCTGA	Uncertain_significance	['Deficiency_of_acetyl-CoA_acetyltransferase']
302296	11	108368706	T	G	ATM	+	terminal_exon	108368698	8	0.976854	0.955819	-0.0210353	-6.30693	-7.75219	-1.44526	disrupted_GT/CT-Rich|TTGTGT,GTTGTG,TGTGTC	Uncertain_significance	['Ataxia-telangiectasia_syndrome']
863037	11	111908770	C	A	CRYAB	-	terminal_exon	111908750	-20	0.764818	0.998225	0.233408	-8.6105	-4.45684	4.15366	created_AATAAA|AATAAA	Uncertain_significance	['Dilated_cardiomyopathy_1II']
878582	11	112095732	A	G	SDHD	+	terminal_exon	112095710	22	0.94029	0.95469	0.0143998	-4.7959	-3.77841	1.01749	disrupted_TGTA-Rich|ATGTAT,AATGTA,TGTATT	Uncertain_significance	['Hereditary_Paraganglioma-Pheochromocytoma_Syndromes']
302563	11	117999995	T	TG	IL10RA	+	terminal_exon	117999971	24	0.900811	0.887906	-0.0129053	-8.96195	-6.69036	2.27159	modified_GT/CT-Rich|TGTGGT,TGTGGG,GTTGTG,TTGTGG	Likely_benign	['Inflammatory_bowel_disease']
302581	11	118133394	TA	T	SCN4B	-	terminal_exon	118133378	-16	0.999498	0.529721	-0.469776	-0.0827107	-6.41033	-6.32762	disrupted_AATAAA|AATAAA	Uncertain_significance	['Long_QT_syndrome', 'Congenital_long_QT_syndrome']
302582	11	118133415	AAATAC	A	SCN4B	-	terminal_exon	118133378	-37	0.999498	0.999379	-0.000118971	-0.0827107	-3.35424	-3.27153	disrupted_TGTA-Rich|TTGTAT,ATTGTA,TGTATT	Likely_benign	['Long_QT_syndrome', 'Congenital_long_QT_syndrome']
302827	11	119302536	T	TA	CBL	+	terminal_exon	119302550	-13	0.998443	0.99564	-0.00280315	-0.434902	-2.02991	-1.59501	created_A-Rich|AAAAAA	Uncertain_significance	['Noonan-like_syndrome']
302918	11	119308067	CAGTT	C	MCAM	-	terminal_exon	119308032	-35	0.969716	0.972212	0.00249594	-6.79631	-7.88324	-1.08694	retained_TGTA-Rich|TGTGTA,GTGTAT	Likely_benign	['Noonan-like_syndrome']
303101	11	121311301	CTT	C	SC5D	+	terminal_exon	121311283	18	0.96809	0.960163	-0.007927	-3.76969	-5.13953	-1.36984	disrupted_T-Rich|TCTTTT,TTTTTG	Uncertain_significance	['Lathosterolosis']
303113	11	121312747	TAAA	T	SC5D	+	terminal_exon	121312766	-16	0.986451	0.987287	0.00083524	-5.17036	-4.11772	1.05264	modified_A-Rich|AAAAAG,AAATAA,AAAATA,ATAAAA,AAAAAT,AAAAAA	Uncertain_significance	['Lathosterolosis']
877244	11	121312772	A	G	SC5D	+	terminal_exon	121312766	6	0.986451	0.995243	0.00879174	-5.17036	-3.91917	1.25118	created_GT/CT-Rich|GTCTTC,ATGTCT,TGTCTT	Uncertain_significance	['Lathosterolosis']
303287	11	124881400	CCTTT	C	ROBO3	+	terminal_exon	124881464	-60	0.999298	0.999399	0.00010097	-2.12119	-0.955075	1.16611	disrupted_T-Rich|TTTCTT,TTCTTT	Uncertain_significance	['Gaze_palsy_familial_horizontal_with_progressive_scoliosis_1']
303372	11	125956845	T	C	CDON	-	terminal_exon	125956821	-24	0.999901	0.587644	-0.412257	-1.71248	-7.93175	-6.21927	disrupted_AATAAA|AATAAA	Uncertain_significance	['Holoprosencephaly_11']
878587	11	125956935	C	T	CDON	-	terminal_exon	125956824	-111	0.999891	0.999865	-2.52724e-05	-0.977979	-2.36479	-1.38681	disrupted_TGTA-Rich|TTGTAT,TTTGTA,TGTATT	Uncertain_significance	['Holoprosencephaly_11']
877666	11	125958597	A	T	CDON	-	terminal_exon	125958575	-22	0.101102	0.921365	0.820264	-8.18723	-6.41253	1.77469	created_AATAAA|AATAAA	Benign	['Holoprosencephaly_11']
877667	11	125958603	A	T	CDON	-	terminal_exon	125958587	-16	0.0323485	0.915702	0.883353	-7.04555	-5.80346	1.24209	created_AATAAA|AATAAA	Uncertain_significance	['Holoprosencephaly_11']
306726	12	911168	C	CTGTT	WNK1	+	terminal_exon	911223	-54	0.990341	0.989518	-0.000822604	-9.4878	-8.46988	1.01792	created_T-Rich|TTTGTT,TTGTTT	Uncertain_significance	['Pseudohypoaldosteronism_type_2A', 'Hereditary_sensory_and_autonomic_neuropathy_type_II']
306737	12	911367	T	TAAGA	WNK1	+	terminal_exon	911316	51	0.995307	0.996002	0.000694275	-3.90139	-2.68719	1.21421	retained_TGTA-Rich|CTTGTA,TGTAAG,TTGTAA	Uncertain_significance	['Pseudohypoaldosteronism_type_2A', 'Hereditary_sensory_and_autonomic_neuropathy_type_II']
306741	12	911405	G	GACTT	WNK1	+	terminal_exon	911317	88	0.997732	0.99576	-0.00197124	-4.19173	-2.87419	1.31754	retained_TGTA-Rich|TGTAGA,TTGTAG	Likely_benign	['Pseudohypoaldosteronism_type_2A', 'Hereditary_sensory_and_autonomic_neuropathy_type_II']
307792	12	1792031	C	G	CACNA2D4	-	terminal_exon	1791965	-66	0.988359	0.98321	-0.00514913	-1.57336	-2.92798	-1.35462	disrupted_TGTA-Rich|GATGTA,ATGTAT,TGTATT	Benign	['Retinal_cone_dystrophy_4']
369020	12	5046789	G	A	KCNA5	+	terminal_exon	5046780	9	0.9997	0.999658	-4.19617e-05	0.487909	-0.734168	-1.22208	disrupted_GT/CT-Rich|GTGTTA,AGTGTT	Likely_benign	['Familial_atrial_fibrillation']
883854	12	6346853	C	A	SCNN1A	-	terminal_exon	6346843	-10	0.999916	0.999925	8.82149e-06	3.81689	4.88431	1.06741	created_T-Rich|TTGTTT	Uncertain_significance	['Autosomal_recessive_pseudohypoaldosteronism_type_1', 'Bronchiectasis_with_or_without_elevated_sweat_chloride_2']
310117	12	6346853	CAACA	C	SCNN1A	-	terminal_exon	6346845	-8	0.99921	0.999872	0.00066185	3.10251	0.212217	-2.8903	disrupted_T-Rich|TTTGTT	Benign/Likely_benign	['Bronchiectasis_with_or_without_elevated_sweat_chloride_1', 'Autosomal_recessive_pseudohypoaldosteronism_type_1', 'Familial_Periodic_Fever', 'not_provided']
307684	12	12721773	G	T	LOC105369663	-	terminal_exon	12721760	-13	0.988218	0.995723	0.00750488	-9.33295	-8.22767	1.10528	created_ATTAAA|ATTAAA	Uncertain_significance	['Multiple_endocrine_neoplasia_type_4']
307686	12	12721962	C	T	LOC105369663	-	terminal_exon	12721934	-28	0.55712	0.998726	0.441606	-8.26091	-5.94052	2.3204	created_AATAAA|AATAAA	Uncertain_significance	['Multiple_endocrine_neoplasia_type_4']
368991	12	12722384	T	C	CDKN1B	+	terminal_exon	12722365	19	0.99909	0.999022	-6.86646e-05	-0.550464	-1.57954	-1.02907	modified_TGTA-Rich|ACTGTA,ATTGTA,TTGTAA,CTGTAA	Likely_benign	['Multiple_endocrine_neoplasia']
307790	12	14981845	A	G	PDE6H	+	terminal_exon	14981864	-18	0.917319	0.101102	-0.816217	-2.8079	-9.13885	-6.33096	disrupted_AATAAA|AATAAA	Uncertain_significance	['Retinal_cone_dystrophy_3A']
308055	12	25205312	C	T	KRAS	-	terminal_exon	25205256	-56	0.998224	0.997346	-0.000877798	-3.92981	-4.93853	-1.00872	disrupted_TGTA-Rich|TTGTAA,TGTAAT,TTTGTA	Uncertain_significance	['Noonan_syndrome']
308053	12	25205273	C	T	KRAS	-	terminal_exon	25205257	-16	0.998827	0.997855	-0.000972748	-5.34524	-3.945	1.40024	disrupted_TGTA-Rich|ATTGTA,TTGTAA,TGTAAT	Uncertain_significance	['Noonan_syndrome']
308081	12	25206820	ATTAC	A	KRAS	-	terminal_exon	25206773	-47	0.915921	0.921325	0.00540334	-9.22649	-8.08733	1.13916	retained_ATTAAA|ATTAAA	Uncertain_significance	['Cardio-facio-cutaneous_syndrome', 'Noonan_syndrome']
308108	12	25208374	GTTT	G	KRAS	-	terminal_exon	25208357	-17	0.998258	0.996513	-0.00174475	-4.34926	-5.41327	-1.06402	disrupted_AATAAA|AATAAA	Likely_benign	['Noonan_syndrome']
308401	12	32743684	C	CTGTT	DNM1L	+	terminal_exon	32743648	36	0.93557	0.947167	0.011597	-7.61654	-6.55287	1.06368	created_T-Rich|TTTGTT	Uncertain_significance	['Lethal_Encephalopathy']
308467	12	32790822	T	C	PKP2	-	terminal_exon	32790809	-13	0.99919	0.820304	-0.178886	-3.4405	-9.90402	-6.46351	disrupted_AATAAA|AATAAA	Uncertain_significance	['Arrhythmogenic_right_ventricular_dysplasia_9']
884063	12	32791030	T	A	PKP2	-	terminal_exon	32791014	-16	0.999044	0.101102	-0.897943	-4.20825	-8.4353	-4.22705	disrupted_AATAAA|AATAAA	Likely_benign	['Arrhythmogenic_right_ventricular_dysplasia_9']
308490	12	32791840	C	CTTAAGT	PKP2	-	terminal_exon	32791839	-1	0.990323	0.993268	0.00294483	-6.69443	-3.74119	2.95324	retained_PAS Variant|AAGAAA	Likely_benign	['Arrhythmogenic_right_ventricular_cardiomyopathy']
882161	12	32792121	T	C	PKP2	-	terminal_exon	32792095	-26	0.99981	0.642446	-0.357363	-3.6812	-6.14695	-2.46576	disrupted_AATAAA|AATAAA	Likely_benign	['Arrhythmogenic_right_ventricular_dysplasia_9']
308679	12	40369229	T	G	LRRK2	+	terminal_exon	40369250	-20	0.955169	0.820474	-0.134695	-5.98424	-7.48784	-1.5036	disrupted_ATTAAA|ATTAAA	Benign	['Parkinson_disease_8_autosomal_dominant']
1188616	12	53307478	CTTAT	C	AAAS	-	terminal_exon	53307460	-18	0.999915	0.470502	-0.529413	3.1164	-4.90636	-8.02276	disrupted_AATAAA|AATAAA	Likely_benign	['not_provided']
309818	12	55724674	AAAG	A	BLOC1S1-RDH5	+	terminal_exon	55724697	-20	0.983166	0.980779	-0.00238627	-5.55154	-4.43254	1.119	modified_A-Rich|AAAAAG,ATAAAA,AAAGAA,AAAAGA	Likely_benign	['Pigmentary_retinal_dystrophy']
309818	12	55724674	AAAG	A	RDH5	+	terminal_exon	55724697	-20	0.983166	0.980779	-0.00238627	-5.55154	-4.43254	1.119	modified_A-Rich|AAAAAG,ATAAAA,AAAGAA,AAAAGA	Likely_benign	['Pigmentary_retinal_dystrophy']
1022295	12	63809082	A	G	RXYLT1	+	terminal_exon	63809108	-25	0.999565	0.577389	-0.422175	-2.25286	-7.51373	-5.26087	disrupted_AATAAA|AATAAA	Uncertain_significance	['not_provided']
1385512	12	63809083	T	A	RXYLT1	+	terminal_exon	63809108	-24	0.999565	0.999609	4.41074e-05	-2.25286	-3.54981	-1.29694	modified_A-Rich|AAAAAG,ATAAAA,AAAAAA	Uncertain_significance	['not_provided']
310177	12	64714751	T	C	GNS	-	terminal_exon	64714730	-21	0.998558	0.287683	-0.710876	-2.66305	-6.14565	-3.48259	disrupted_AATAAA|AATAAA	Benign	['Mucopolysaccharidosis_MPS-III-D']
310250	12	65247209	A	G	LEMD3	+	terminal_exon	65247228	-18	0.961034	0.950959	-0.0100751	-8.65546	-9.68784	-1.03238	modified_TGTA-Rich|TTGTAA,TGTAAT,TGTAGT,TTGTAG	Benign	['Dermatofibrosis_lenticularis_disseminata']
310253	12	65247240	G	T	LEMD3	+	terminal_exon	65247258	-17	0.994166	0.997745	0.00357991	-2.93526	-1.3279	1.60736	created_AATAAA|AATAAA	Benign	['Dermatofibrosis_lenticularis_disseminata']
190265	12	66247840	AC	A	IRAK3	+	terminal_exon	66247859	-18	0.101102	0.982588	0.881486	-8.92951	-6.10946	2.82005	created_AATAAA|AATAAA	Likely_benign	['Hirschsprung_disease_1', 'Multisystem_inflammatory_syndrome_in_children', 'not_provided']
310267	12	66347491	TTTTA	T	GRIP1	-	terminal_exon	66347451	-40	0.999409	0.999163	-0.000246882	-4.73401	-3.46928	1.26473	disrupted_AATAAA|AATAAA	Likely_benign	['Fraser_syndrome_1']
310265	12	66347459	T	TA	GRIP1	-	terminal_exon	66347476	16	0.998395	0.998315	-8.01682e-05	-5.83258	-4.2483	1.58428	created_T-Rich|TTTTTA	Uncertain_significance	['Fraser_syndrome_1']
881608	12	66347508	C	T	GRIP1	-	terminal_exon	66347583	74	0.977315	0.977186	-0.000128925	-7.38005	-6.36059	1.01946	disrupted_TGTA-Rich|TTGTAT,TGTATG,TTTGTA	Uncertain_significance	['Fraser_syndrome_3']
310269	12	66347592	ATACTT	A	GRIP1	-	terminal_exon	66347583	-9	0.977315	0.956747	-0.0205678	-7.38005	-6.27383	1.10622	modified_TGTA-Rich|TGTAAA,CTGTAT,CTGTAA,TGTATT	Uncertain_significance	['Fraser_syndrome_1']
310474	12	76344762	G	A	BBS10	-	terminal_exon	76344740	-22	0.477702	0.999674	0.521972	-8.63864	-4.61504	4.0236	created_AATAAA|AATAAA	Benign	['Bardet-Biedl_syndrome_10']
585179	12	76347423	TATG	T	BBS10	-	terminal_exon	76347406	-17	0.617623	0.999378	0.381755	-7.68517	-1.29602	6.38915	created_AATAAA|AATAAA	Pathogenic	['Bardet-Biedl_syndrome']
880901	12	76347426	G	T	BBS10	-	terminal_exon	76347406	-20	0.617623	0.999275	0.381652	-7.68517	-1.5465	6.13867	created_AATAAA|AATAAA	Uncertain_significance	['Bardet-Biedl_syndrome_10']
310583	12	88049037	TTTTA	T	CEP290	-	terminal_exon	88049014	-23	0.998493	0.978614	-0.019879	-4.49287	-5.74503	-1.25216	disrupted_AATAAA|AATAAA	Uncertain_significance	['Joubert_syndrome', 'Bardet-Biedl_syndrome', 'Renal_dysplasia_and_retinal_aplasia', 'Meckel-Gruber_syndrome', 'Leber_congenital_amaurosis']
1419020	12	88049390	CT	C	CEP290	-	terminal_exon	88049382	-8	0.99518	0.968268	-0.0269111	-5.40812	-4.21779	1.19033	modified_A-Rich|AAAAAG,AAAGAA,AAAAGA,AAAAAA	Pathogenic	['Nephronophthisis', 'Joubert_syndrome', 'Meckel-Gruber_syndrome']
848929	12	88049390	C	CT	CEP290	-	terminal_exon	88049383	-7	0.96436	0.994715	0.0303556	-3.15059	-4.47246	-1.32187	modified_A-Rich|AAAAAG,AAAGAA,AAAAGA,AAAAAA	Likely_pathogenic	['Nephronophthisis', 'Joubert_syndrome', 'Meckel-Gruber_syndrome']
1324055	12	88049389	TC	T	CEP290	-	terminal_exon	88049384	-5	0.984743	0.996721	0.0119789	-3.66946	-2.44508	1.22438	modified_A-Rich|AAAAAG,AAAGAA,AAAAGA,AAAAAC,AAAAAA	Likely_pathogenic	['not_provided']
1495972	12	88049368	G	A	C12orf29	+	terminal_exon	88049387	-18	0.502512	0.992023	0.489511	-6.96673	-1.88569	5.08104	created_AATAAA|AATAAA	Uncertain_significance	['Nephronophthisis', 'Joubert_syndrome', 'Meckel-Gruber_syndrome']
418123	12	88049400	CTTCT	C	CEP290	-	terminal_exon	88049389	-11	0.973816	0.101102	-0.872715	-3.00947	-6.44034	-3.43087	disrupted_AATAAA|AATAAA	Pathogenic/Likely_pathogenic	['Nephronophthisis', 'Micrognathia', 'Global_developmental_delay', 'Hypotonia', 'Abnormal_facial_shape', 'Joubert_syndrome', 'Meckel-Gruber_syndrome', 'not_provided']
386272	12	88049405	T	G	CEP290	-	terminal_exon	88049389	-16	0.973816	0.171715	-0.802102	-3.00947	-6.60775	-3.59829	disrupted_AATAAA|AATAAA	Likely_benign	['not_specified']
779531	12	88195479	G	A	TMTC3	+	terminal_exon	88195497	-17	0.897073	0.989752	0.0926793	-10.5406	-8.54425	1.99636	created_AATAAA|AATAAA	Benign	['not_provided']
1309605	12	89349425	C	T	DUSP6	-	terminal_exon	89349404	-21	0.0323485	0.993687	0.961339	-7.43202	-5.355	2.07702	created_AATAAA|AATAAA	Uncertain_significance	['not_provided']
882851	12	91145704	T	C	DCN	-	terminal_exon	91145715	10	0.982032	0.985268	0.00323504	-7.49838	-6.49462	1.00377	disrupted_TGTA-Rich|CTGTAA,TGTAAT,TCTGTA	Uncertain_significance	['Congenital_stromal_corneal_dystrophy']
310691	12	95973677	C	T	HAL	-	terminal_exon	95973657	-20	0.460213	0.982666	0.522453	-9.62379	-6.91159	2.71221	created_AATAAA|AATAAA	Uncertain_significance	['Histidinemia']
1202553	12	98547973	A	C	TMPO	+	terminal_exon	98547996	-22	0.983456	0.101102	-0.882354	-4.30816	-8.90969	-4.60154	disrupted_AATAAA|AATAAA	Likely_benign	['not_provided']
306760	12	101728729	C	T	SYCP3	-	terminal_exon	101728648	-81	0.92717	0.86441	-0.0627597	-1.5577	-2.64463	-1.08692	created_PAS Variant|AATATA	Uncertain_significance	['Spermatogenic_failure_4']
306827	12	102395885	T	C	IGF1	-	terminal_exon	102395896	10	0.999949	0.99995	5.96046e-07	-4.83509	-3.76004	1.07504	created_GT/CT-Rich|TCGTGT,CGTGTT,GTGTTT	Uncertain_significance	['Growth_delay_due_to_insulin-like_growth_factor_type_1_deficiency']
306867	12	102398892	A	C	IGF1	-	terminal_exon	102398880	-12	0.998716	0.997558	-0.00115788	-2.3108	-3.42068	-1.10988	disrupted_TGTA-Rich|GATGTA,ATGTAG	Uncertain_significance	['Growth_delay_due_to_insulin-like_growth_factor_type_1_deficiency']
306903	12	102402242	A	T	IGF1	-	terminal_exon	102402225	-17	0.0323485	0.989854	0.957505	-8.01218	-5.77162	2.24056	created_AATAAA|AATAAA	Uncertain_significance	['Growth_delay_due_to_insulin-like_growth_factor_type_1_deficiency']
883903	12	102402248	T	A	IGF1	-	terminal_exon	102402230	-18	0.0991477	0.981787	0.882639	-8.43822	-5.01741	3.42081	created_AATAAA|AATAAA	Likely_benign	['Growth_delay_due_to_insulin-like_growth_factor_type_1_deficiency']
306909	12	102838399	TTTAC	T	PAH	-	terminal_exon	102838382	-17	0.980744	0.995706	0.0149623	-5.41448	-3.55597	1.85851	created_AATAAA|AATAAA	Uncertain_significance	['Phenylketonuria']
880619	12	102838525	T	C	PAH	-	terminal_exon	102838537	11	0.996975	0.998665	0.00168943	-2.88548	-0.671698	2.21379	created_GT/CT-Rich|TGTCAT	Uncertain_significance	['Phenylketonuria']
102596	12	102839178	C	CT	PAH	-	terminal_exon	102839157	-21	0.998847	0.995114	-0.00373369	-3.81897	-5.02133	-1.20236	created_A-Rich|ATAAAA	Pathogenic/Likely_pathogenic	['Phenylketonuria', 'not_provided']
1124483	12	102839181	T	G	PAH	-	terminal_exon	102839162	-19	0.994243	0.610533	-0.383711	-3.1869	-6.65483	-3.46793	disrupted_AATAAA|AATAAA	Likely_benign	['Phenylketonuria']
194161	12	102839172	GCTTTA	G	PAH	-	terminal_exon	102839165	-7	0.996121	0.995308	-0.000813246	-1.38015	-3.22892	-1.84877	disrupted_PAS Variant|AGTAAA	Likely_pathogenic	['Phenylketonuria', 'not_provided']
307060	12	109556648	T	A	MMAB	-	terminal_exon	109556664	15	0.99644	0.996192	-0.000247896	-9.29331	-8.18403	1.10928	modified_GT/CT-Rich|TGTGTG,TGTGAG,GTGTGT,GTGTGA	Benign	['Vitamin_B12-responsive_methylmalonic_acidemia_type_cblB']
307064	12	109556648	TCA	T	MMAB	-	terminal_exon	109556679	29	0.999989	0.999989	0	-7.9459	-6.84177	1.10413	modified_GT/CT-Rich|TGTGTG,TGTGAG,GTGTGT,GTGTGA	Uncertain_significance	['Methylmalonic_acidemia']
307065	12	109556648	TCACA	T	MMAB	-	terminal_exon	109556694	42	0.999993	0.999992	-1.90735e-06	-2.22965	-3.4149	-1.18524	modified_GT/CT-Rich|TGTGTG,TGTGAG,GTGTGT,GTGTGA	Uncertain_significance	['Methylmalonic_acidemia']
881082	12	109556693	C	T	MMAB	-	terminal_exon	109556695	1	0.999963	0.999966	3.57628e-06	-2.36211	-1.25364	1.10847	modified_GT/CT-Rich|GTGTGT,ATGTGT,CGTGTG	Uncertain_significance	['Vitamin_B12-responsive_methylmalonic_acidemia_type_cblB']
307066	12	109556648	TCACACA	T	MMAB	-	terminal_exon	109556697	43	0.99999	0.999988	-2.6226e-06	1.54377	0.497708	-1.04606	modified_GT/CT-Rich|TGTGTG,TGTGAG,GTGTGT,GTGTGA	Uncertain_significance	['Methylmalonic_acidemia']
307067	12	109556650	ACACACACACA	T	MMAB	-	terminal_exon	109556697	37	0.99999	0.999984	-6.31809e-06	1.54377	-0.475709	-2.01948	modified_GT/CT-Rich|TGTGTG,TGTGAG,GTGTGT,GTGTGA	Uncertain_significance	['Methylmalonic_acidemia']
307061	12	109556648	T	TCA	MMAB	-	terminal_exon	109556702	53	0.999921	0.99993	8.9407e-06	-2.19977	-1.05316	1.14661	modified_GT/CT-Rich|TGTGTG,TGTGAG,GTGTGT,GTGTGA	Uncertain_significance	['Methylmalonic_acidemia']
307062	12	109556648	T	TCACA	MMAB	-	terminal_exon	109556720	71	0.999182	0.999252	6.96182e-05	-9.2934	-8.10205	1.19135	modified_GT/CT-Rich|TGTGTG,TGTGAG,GTGTGT,GTGTGA	Uncertain_significance	['Methylmalonic_acidemia']
307199	12	110351077	ATCTAT	A	ATP2A2	+	terminal_exon	110351089	-7	0.999752	0.999917	0.000164926	6.44199	4.72942	-1.71257	retained_AATAAA|AATAAA	Uncertain_significance	['Keratosis_follicularis']
307267	12	114354051	CACTT	C	TBX5	-	terminal_exon	114354102	47	0.892017	0.939684	0.0476676	-0.0702593	-1.68848	-1.61822	disrupted_TGTA-Rich|TGTAAG,TTGTAA,TTTGTA	Likely_benign	['Holt-Oram_syndrome']
307268	12	114354086	A	C	TBX5	-	terminal_exon	114354106	19	0.939878	0.940185	0.000306547	1.38683	0.293845	-1.09298	modified_GT/CT-Rich|GTGTTT,GTGTTG	Uncertain_significance	['Holt-Oram_syndrome']
307294	12	114355052	C	T	TBX5	-	terminal_exon	114355086	33	0.999588	0.999577	-1.13249e-05	-1.04481	-2.1733	-1.12849	modified_G-Rich|GGGGAG,GGGGGA,GGAGGG,GGGGGG	Benign	['Holt-Oram_syndrome']
884008	13	20139874	A	T	GJA3	-	terminal_exon	20139857	-17	0.996134	0.462943	-0.533191	-6.7559	-9.84408	-3.08817	disrupted_AATAAA|AATAAA	Uncertain_significance	['Zonular_pulverulent_cataract_3']
311303	13	20139984	C	T	GJA3	-	terminal_exon	20139959	-25	0.467296	0.982047	0.51475	-11.7791	-8.77042	3.00867	created_AATAAA|AATAAA	Benign	['Zonular_pulverulent_cataract_3']
311310	13	20140749	A	G	GJA3	-	terminal_exon	20140769	19	0.957298	0.954146	-0.00315225	-7.15332	-8.1767	-1.02338	disrupted_GT/CT-Rich|TGTCTG,GTGTCT,TCTGGG,GTCTGG	Uncertain_significance	['Zonular_pulverulent_cataract_3']
95433	13	20223466	C	A	GJB6	-	terminal_exon	20223487	20	0.968768	0.981247	0.0124788	-5.79794	-4.5019	1.29605	created_GT/CT-Rich|CTCTGC	Uncertain_significance	['not_provided']
311488	13	23325108	CAAAATT	C	SGCG	+	terminal_exon	23325165	-51	0.999211	0.999836	0.000624537	0.142161	1.24033	1.09817	disrupted_ATTAAA|ATTAAA	Uncertain_significance	['Severe_autosomal_recessive_muscular_dystrophy_of_childhood_-_North_African_type', 'Limb-Girdle_Muscular_Dystrophy_Recessive']
311490	13	23328936	T	C	SACS	-	terminal_exon	23328957	20	0.926807	0.931891	0.00508344	-9.6315	-8.53633	1.09517	created_GT/CT-Rich|AGTGTT,GAGTGT,GTGTTT	Uncertain_significance	['Charlevoix-Saguenay_spastic_ataxia']
504206	13	23330136	TCA	T	SACS	-	terminal_exon	23330147	9	0.994192	0.996127	0.00193524	-2.78461	-3.83654	-1.05193	disrupted_GT/CT-Rich|GTGTGA,AGTGTG	Uncertain_significance	['Spastic_paraplegia', 'Charlevoix-Saguenay_spastic_ataxia', 'not_provided']
1145040	13	23330172	T	G	SACS	-	terminal_exon	23330147	-25	0.994192	0.825545	-0.168647	-2.78461	-7.05579	-4.27118	disrupted_AATAAA|AATAAA	Likely_benign	['Spastic_paraplegia']
1146988	13	23330628	G	A	SACS	-	terminal_exon	23330601	-27	0.0323485	0.96161	0.929262	-9.68818	-8.42057	1.26761	created_AATAAA|AATAAA	Likely_benign	['Spastic_paraplegia']
943829	13	23333021	C	A	SACS	-	terminal_exon	23333005	-16	0.0323485	0.991222	0.958874	-7.34885	-4.59523	2.75361	created_AATAAA|AATAAA	Pathogenic	['Spastic_paraplegia']
240904	13	23334845	T	C	SACS	-	terminal_exon	23334791	-54	0.98884	0.993994	0.00515389	-4.248	-3.22603	1.02196	created_TGTA-Rich|TTGTAA,TGTAAT,GTTGTA	Uncertain_significance	['Spastic_paraplegia', 'Charlevoix-Saguenay_spastic_ataxia']
371167	13	23334786	T	TAA	SACS	-	terminal_exon	23334795	8	0.935547	0.964731	0.0291839	-5.88368	-4.83965	1.04403	created_T-Rich|TTTTTA	Likely_pathogenic	['Charlevoix-Saguenay_spastic_ataxia']
1123693	13	23336745	C	T	SACS	-	terminal_exon	23336726	-19	0.101102	0.997182	0.89608	-8.45933	-6.65282	1.80651	created_AATAAA|AATAAA	Likely_benign	['Spastic_paraplegia']
1325032	13	23338184	C	A	SACS	-	terminal_exon	23338167	-17	0.101102	0.932717	0.831615	-10.0096	-7.82765	2.182	created_AATAAA|AATAAA	Likely_pathogenic	['Charlevoix-Saguenay_spastic_ataxia']
554128	13	23338569	ATGG	A	SACS	-	terminal_exon	23338602	30	0.997807	0.997851	4.42863e-05	-7.76565	-6.73014	1.03551	retained_GT/CT-Rich|ATGTGT,TGTGTT	Uncertain_significance	['Charlevoix-Saguenay_spastic_ataxia']
699984	13	23338602	G	A	SACS	-	terminal_exon	23338617	14	0.988777	0.991288	0.00251138	-5.93965	-4.82147	1.11818	created_TGTA-Rich|CTTGTA,TTGTAT,TGTATT	Benign	['Spastic_paraplegia', 'Charlevoix-Saguenay_spastic_ataxia']
1098122	13	23338635	T	C	SACS	-	terminal_exon	23338618	-17	0.983627	0.101102	-0.882526	-5.44607	-10.4984	-5.05237	disrupted_AATAAA|AATAAA	Likely_benign	['Spastic_paraplegia']
557696	13	23338637	T	TA	SACS	-	terminal_exon	23338618	-19	0.983627	0.590539	-0.393088	-5.44607	-7.24191	-1.79584	disrupted_AATAAA|AATAAA	Likely_pathogenic	['Charlevoix-Saguenay_spastic_ataxia']
917652	13	23338733	T	A	SACS	-	terminal_exon	23338712	-21	0.963293	0.515538	-0.447755	-7.10586	-8.26225	-1.15638	disrupted_ATTAAA|ATTAAA	Pathogenic	['Spastic_paraplegia', 'Charlevoix-Saguenay_spastic_ataxia']
1369856	13	23338735	A	G	SACS	-	terminal_exon	23338712	-23	0.963293	0.547921	-0.415372	-7.10586	-8.22257	-1.11671	disrupted_ATTAAA|ATTAAA	Uncertain_significance	['Spastic_paraplegia']
1453384	13	23340392	C	A	SACS	-	terminal_exon	23340380	-12	0.98802	0.992766	0.00474566	-6.2777	-5.2541	1.0236	created_PAS Variant|AGTAAA	Pathogenic	['Spastic_paraplegia']
1104142	13	23340414	T	G	SACS	-	terminal_exon	23340391	-23	0.988409	0.101102	-0.887307	-5.8465	-8.6605	-2.814	disrupted_AATAAA|AATAAA	Likely_benign	['Spastic_paraplegia']
558052	13	23340348	ATCTCC	A	SACS	-	terminal_exon	23340402	49	0.996949	0.996671	-0.000278234	-7.25267	-6.16466	1.08801	retained_GT/CT-Rich|TCTCTG	Likely_pathogenic	['Charlevoix-Saguenay_spastic_ataxia']
311605	13	24883091	CAAT	C	CENPJ	-	terminal_exon	24883069	-22	0.958025	0.956473	-0.00155175	-8.16242	-9.65088	-1.48846	disrupted_T-Rich|TTTATT	Uncertain_significance	['Seckel_syndrome', 'Primary_Microcephaly_Recessive']
883944	13	31331504	G	A	B3GLCT	+	terminal_exon	31331523	-18	0.675674	0.997777	0.322103	-3.11295	0.28054	3.39349	created_AATAAA|AATAAA	Benign	['Peters_plus_syndrome']
926700	13	32398452	G	T	BRCA2	+	terminal_exon	32398472	-19	0.0323485	0.981959	0.949611	-7.24921	-5.17597	2.07324	created_AATAAA|AATAAA	Uncertain_significance	['Hereditary_cancer-predisposing_syndrome']
1491201	13	32398501	G	A	BRCA2	+	terminal_exon	32398522	-20	0.101102	0.973943	0.872842	-9.07509	-6.48162	2.59347	created_AATAAA|AATAAA	Uncertain_significance	['Hereditary_breast_and_ovarian_cancer_syndrome']
462215	13	32398551	G	A	BRCA2	+	terminal_exon	32398587	-35	0.0323485	0.9908	0.958451	-9.14059	-7.46752	1.67308	created_AATAAA|AATAAA	Likely_benign	['Hereditary_breast_and_ovarian_cancer_syndrome', 'Hereditary_cancer-predisposing_syndrome', 'not_specified']
311725	13	33065558	T	A	KL	+	terminal_exon	33065574	-15	0.101102	0.943634	0.842532	-7.92819	-6.75011	1.17808	created_AATAAA|AATAAA	Uncertain_significance	['Hyperphosphatemic_familial_tumoral_calcinosis_3']
311757	13	36303741	T	C	SPART	-	terminal_exon	36303722	-19	0.993327	0.985067	-0.00825977	-2.8584	-4.68987	-1.83147	disrupted_AATAAA|AATAAA	Benign	['Troyer_syndrome']
880727	13	36303721	C	T	SPART	-	terminal_exon	36303725	3	0.993419	0.995063	0.00164437	-2.07614	-3.37931	-1.30317	disrupted_GT/CT-Rich|GTCTTT,CGTCTT	Uncertain_significance	['Troyer_syndrome']
311875	13	36848008	CTG	C	SMAD9	-	terminal_exon	36847981	-27	0.986617	0.988348	0.0017311	-6.97391	-8.09029	-1.11638	modified_A-Rich|AAAAAG,AAAACA,AAAAGA,AAAAAC	Uncertain_significance	['Primary_pulmonary_hypertension_1']
311887	13	36848374	GCTGT	G	SMAD9	-	terminal_exon	36848367	-7	0.981566	0.995687	0.0141216	-5.34959	-6.5502	-1.20061	disrupted_A-Rich|AAAAGA	Uncertain_significance	['Primary_pulmonary_hypertension_1']
881757	13	38883320	A	G	FREM2	+	terminal_exon	38883342	-21	0.991634	0.593031	-0.398603	-5.04908	-7.45398	-2.4049	disrupted_AATAAA|AATAAA	Uncertain_significance	['Fraser_syndrome_2']
312090	13	38885460	C	T	FREM2	+	terminal_exon	38885479	-18	0.516965	0.999846	0.482882	-6.29949	-2.6194	3.68009	created_AATAAA|AATAAA	Uncertain_significance	['Fraser_syndrome_2']
656058	13	48364929	T	A	LOC112268118	-	terminal_exon	48364918	-11	0.723476	0.903877	0.180401	-10.1071	-8.02219	2.08495	created_ATTAAA|ATTAAA	Uncertain_significance	['Retinoblastoma']
883175	13	52028612	G	T	ALG11	+	terminal_exon	52028628	-15	0.998181	0.997507	-0.000674307	-3.12748	-4.40308	-1.2756	created_PAS Variant|AATATA	Uncertain_significance	['Congenital_disorder_of_glycosylation_type_1P']
883175	13	52028612	G	T	UTP14C	+	terminal_exon	52028628	-15	0.998181	0.997507	-0.000674307	-3.12748	-4.40308	-1.2756	created_PAS Variant|AATATA	Uncertain_significance	['Congenital_disorder_of_glycosylation_type_1P']
855205	13	77000794	C	A	CLN5	+	terminal_exon	77000821	-26	0.419976	0.991042	0.571067	-8.64174	-4.02578	4.61596	created_AATAAA|AATAAA	Uncertain_significance	['Neuronal_ceroid_lipofuscinosis']
552565	13	77000925	G	GAAAT	CLN5	+	terminal_exon	77000945	-19	0.669365	0.997962	0.328597	-6.38006	-4.46811	1.91195	created_AATAAA|AATAAA	Uncertain_significance	['Neuronal_ceroid_lipofuscinosis_5']
884088	13	77895748	C	T	EDNRB	-	terminal_exon	77895641	-107	0.986113	0.973397	-0.012716	-2.40977	-3.42077	-1.011	created_PAS Variant|TATAAA,AATATA	Uncertain_significance	['Hirschsprung_disease_2']
312561	13	94403541	G	GTT	GPC6	+	terminal_exon	94403540	1	0.989427	0.975085	-0.0143412	-7.72765	-6.67251	1.05514	created_T-Rich|TTTTTT	Uncertain_significance	['Omodysplasia']
312606	13	94407399	C	A	GPC6	+	terminal_exon	94407420	-20	0.888098	0.907506	0.0194073	-8.66969	-7.6556	1.01408	created_PAS Variant|AATATA	Benign	['Autosomal_recessive_omodysplasia']
1232352	13	99985836	G	GTTT	ZIC2	+	terminal_exon	99985817	19	0.912567	0.876532	-0.0360352	-9.91361	-8.86707	1.04654	created_T-Rich|TTTTTT	Benign	['not_provided']
310852	13	100530222	TTCAC	T	GGACT	-	terminal_exon	100530288	62	0.992624	0.986945	-0.00567937	-8.83843	-7.62422	1.21421	created_TGTA-Rich|TGTGTA,GTGTAA,TGTAAG	Likely_benign	['Propionic_acidemia', 'not_provided']
1178639	13	100530454	TTGAA	T	PCCA	+	terminal_exon	100530435	19	0.997427	0.997931	0.0005036	0.653541	-0.424048	-1.07759	retained_T-Rich|TTTCTT,TTCTTT	Benign	['not_provided']
310865	13	101721219	C	A	FGF14	-	terminal_exon	101721181	-38	0.998899	0.998975	7.66516e-05	-6.33103	-5.20502	1.12601	created_T-Rich|TGTTTT	Benign	['Spinocerebellar_ataxia_type_27']
310948	13	108207498	C	T	LIG4	-	terminal_exon	108207449	-49	0.999073	0.997948	-0.00112587	0.145656	-1.11466	-1.26031	created_PAS Variant|AATATA	Benign	['Severe_combined_immunodeficiency_due_to_DCLRE1C_deficiency', 'Lig4_syndrome']
310963	13	108208291	T	C	LIG4	-	terminal_exon	108208276	-15	0.988928	0.101102	-0.887827	-8.11303	-12.7201	-4.60705	disrupted_AATAAA|AATAAA	Uncertain_significance	['Severe_combined_immunodeficiency_due_to_DCLRE1C_deficiency', 'Lig4_syndrome']
573954	13	108209123	T	C	LIG4	-	terminal_exon	108209104	-19	0.996149	0.459421	-0.536728	-0.847979	-7.47529	-6.62731	disrupted_AATAAA|AATAAA	Uncertain_significance	['Lig4_syndrome']
632206	13	108209132	TTA	T	LIG4	-	terminal_exon	108209107	-25	0.996905	0.996737	-0.000168085	-2.40315	-1.17145	1.23171	created_A-Rich|AAACAA	Uncertain_significance	['LIG4-Related_Disorders']
533822	13	108210175	C	A	LIG4	-	terminal_exon	108210187	11	0.969186	0.964898	-0.0042882	-6.48334	-7.62124	-1.1379	created_T-Rich|TATTTT,TTTGTT,TTATTT,TTGTTT,TTTTGT	Uncertain_significance	['Severe_combined_immunodeficiency_due_to_DCLRE1C_deficiency', 'Lig4_syndrome', 'not_specified']
310992	13	108210769	A	C	LIG4	-	terminal_exon	108210747	-22	0.904147	0.101102	-0.803045	-8.49932	-11.4553	-2.95596	disrupted_AATAAA|AATAAA	Conflicting_interpretations_of_pathogenicity	['Severe_combined_immunodeficiency_due_to_DCLRE1C_deficiency', 'Lig4_syndrome']
882953	13	110512987	T	C	COL4A2	+	terminal_exon	110513019	-31	0.993778	0.993648	-0.000129759	0.101693	-0.93496	-1.03665	disrupted_TGTA-Rich|TGTGTA,GTGTAA,TGTAAC	Uncertain_significance	['Porencephaly_2']
883092	13	113120081	A	T	F7	+	terminal_exon	113119989	92	0.998092	0.998402	0.000310302	-6.13699	-7.34153	-1.20454	created_GT/CT-Rich|CTCTGT,TCTGTG,TGTGAT	Uncertain_significance	['Factor_VII_deficiency']
311265	13	113120657	G	A	F7	+	terminal_exon	113120681	-23	0.99976	0.999678	-8.2314e-05	-2.14564	-3.42486	-1.27922	created_PAS Variant|TATAAA	Likely_benign	['Factor_VII_deficiency', 'Factor_X_deficiency']
312738	14	20476855	C	T	PNP	+	terminal_exon	20476844	11	0.998002	0.998378	0.000376284	-1.5027	-2.61541	-1.11271	modified_T-Rich|TTTCTT,TTTTTA,TCTTTT,TTTTTT	Benign	['Purine-nucleoside_phosphorylase_deficiency']
312743	14	20477103	TGTAACTTG	T	PNP	+	terminal_exon	20477088	15	0.998706	0.997578	-0.00112706	-3.32578	-4.54049	-1.21472	modified_TGTA-Rich|TGTGTA,TGTATG,GTGTAA,TGTAAC,GTGTAT	Uncertain_significance	['Purine-nucleoside_phosphorylase_deficiency']
1093384	14	23117730	G	A	CEBPE	-	terminal_exon	23117712	-18	0.101102	0.995331	0.894229	-10.3052	-5.25308	5.05211	created_AATAAA|AATAAA	Likely_benign	['Specific_granule_deficiency']
313099	14	35401592	C	T	NFKBIA	-	terminal_exon	35401517	-75	0.996251	0.989356	-0.0068953	-0.214427	-1.45502	-1.2406	created_PAS Variant|TATAAA	Benign	['Ectodermal_dysplasia_and_immunodeficiency_2']
313122	14	36516458	T	C	NKX2-1	-	terminal_exon	36516419	-39	0.999861	0.99991	4.92334e-05	-1.18475	0.32713	1.51188	disrupted_PAS Variant|AATATA	Uncertain_significance	['Choreoathetosis_hypothyroidism_and_neonatal_respiratory_distress', 'Benign_hereditary_chorea']
313265	14	49623270	GTTTT	G	MGAT2	+	terminal_exon	49623321	-47	0.993507	0.994268	0.000761032	-1.09541	-0.0817051	1.01371	modified_T-Rich|TTTGTT,TTGTTT,TGTTTT,TTTTGT,TTTTTT	Uncertain_significance	['Congenital_disorder_of_glycosylation']
313271	14	49625247	TAAAAC	T	DNAAF2	-	terminal_exon	49625176	-71	0.99872	0.998913	0.000193	-0.829633	-1.91283	-1.08319	modified_PAS Variant|TTTAAA,AATACA	Uncertain_significance	['Primary_ciliary_dyskinesia']
313335	14	53949760	T	C	BMP4	-	terminal_exon	53949738	-22	0.999687	0.797288	-0.202398	-1.32504	-5.69816	-4.37312	disrupted_AATAAA|AATAAA	Uncertain_significance	['Orofacial_cleft_11', 'Cleft_Lip_+/-_Cleft_Palate_Autosomal_Dominant', 'Syndromic_Microphthalmia_Dominant']
313336	14	53949781	G	A	BMP4	-	terminal_exon	53949738	-43	0.999687	0.999873	0.000185847	-1.32504	-0.197154	1.12789	created_TGTA-Rich|ATGTAT,TGTATT,TATGTA	Conflicting_interpretations_of_pathogenicity	['Orofacial_cleft', 'Orofacial_cleft_11', 'Microphthalmia_with_brain_and_digit_anomalies']
883475	14	53949778	T	A	BMP4	-	terminal_exon	53949767	-11	0.992707	0.989913	-0.00279456	-4.11306	-5.13512	-1.02206	disrupted_ATTAAA|ATTAAA	Uncertain_significance	['Orofacial_cleft_11']
313347	14	53949889	T	A	BMP4	-	terminal_exon	53949870	-19	0.60751	0.97512	0.367609	-8.55146	-5.97858	2.57288	created_AATAAA|AATAAA	Uncertain_significance	['Orofacial_cleft_11', 'Cleft_Lip_+/-_Cleft_Palate_Autosomal_Dominant', 'Syndromic_Microphthalmia_Dominant']
313454	14	60645681	C	G	SIX1	-	terminal_exon	60645648	-33	0.989537	0.992375	0.00283748	-4.76751	-3.71866	1.04885	modified_TGTA-Rich|ATGTAC,TGTACA,TGTAGA,ATGTAG	Benign	['Deafness_autosomal_dominant_23', 'Branchiootic_syndrome_3']
313463	14	60646122	G	T	SIX1	-	terminal_exon	60646097	-25	0.101102	0.991348	0.890246	-7.22336	-4.56184	2.66152	created_AATAAA|AATAAA	Uncertain_significance	['Deafness_autosomal_dominant_23', 'Branchiootic_syndrome_3']
314113	14	73701944	TA	T	DNAL1	+	terminal_exon	73701952	-7	0.99778	0.994386	-0.00339311	-2.58873	-0.803726	1.785	disrupted_A-Rich|AAAAAA	Benign	['Primary_ciliary_dyskinesia']
314112	14	73701944	TAA	T	DNAL1	+	terminal_exon	73701952	-6	0.99778	0.995518	-0.00226176	-2.58873	-0.519616	2.06911	disrupted_A-Rich|AAAAAA	Likely_benign	['Primary_ciliary_dyskinesia']
886320	14	74498200	T	C	LTBP2	-	terminal_exon	74498184	-16	0.998689	0.630581	-0.368108	0.428771	-3.95864	-4.38741	disrupted_AATAAA|AATAAA	Conflicting_interpretations_of_pathogenicity	['Glaucoma_3_primary_congenital_d', 'Weill-Marchesani_syndrome']
888392	14	75015791	C	T	MLH3	-	terminal_exon	75015774	-17	0.101102	0.93711	0.836008	-11.5509	-8.03463	3.51625	created_AATAAA|AATAAA	Uncertain_significance	['Hereditary_nonpolyposis_colorectal_cancer_type_7']
885346	14	75647116	G	A	FLVCR2	+	terminal_exon	75647113	3	0.988522	0.985219	-0.00330323	-3.28547	-4.40538	-1.11991	modified_T-Rich|TTTATT,TTTGTT	Uncertain_significance	['Posterior_column_ataxia-retinitis_pigmentosa_syndrome']
885347	14	75647147	A	G	FLVCR2	+	terminal_exon	75647113	34	0.988522	0.990153	0.00163132	-3.28547	-1.93831	1.34716	modified_G-Rich|GGGGGC,GGAGGG,GGGGGG	Uncertain_significance	['Posterior_column_ataxia-retinitis_pigmentosa_syndrome']
886500	14	76501223	A	G	ESRRB	+	terminal_exon	76501234	-10	0.994225	0.992234	-0.00199157	-5.03272	-3.59989	1.43283	disrupted_A-Rich|AAAACA	Uncertain_significance	['Deafness_autosomal_recessive_35']
888004	14	77506115	C	A	SPTLC2	-	terminal_exon	77506210	94	0.999711	0.999603	-0.0001086	-4.88484	-5.89321	-1.00837	created_TGTA-Rich|GGTGTA,GTGTAG	Uncertain_significance	['Hereditary_sensory_and_autonomic_neuropathy_type_IC']
885798	14	77507252	A	T	SPTLC2	-	terminal_exon	77507234	-18	0.994204	0.101102	-0.893102	-4.99031	-8.28106	-3.29075	disrupted_AATAAA|AATAAA	Uncertain_significance	['Hereditary_sensory_and_autonomic_neuropathy_type_IC']
314739	14	87934106	G	A	GALC	-	terminal_exon	87934116	9	0.991636	0.991745	0.000109375	-5.37442	-4.16434	1.21008	created_TGTA-Rich|TCTGTA,TGTAGT	Benign	['Galactosylceramide_beta-galactosidase_deficiency']
888006	14	95086257	A	C	DICER1	-	terminal_exon	95086241	-16	0.997421	0.996324	-0.00109708	-3.82353	-4.88021	-1.05667	disrupted_PAS Variant|AGTAAA	Uncertain_significance	['DICER1-related_pleuropulmonary_blastoma_cancer_predisposition_syndrome']
315055	14	95087313	C	A	DICER1	-	terminal_exon	95087294	-19	0.32208	0.959208	0.637128	-7.83127	-4.84176	2.98951	created_ATTAAA|ATTAAA	Benign	['DICER1-related_pleuropulmonary_blastoma_cancer_predisposition_syndrome']
224510	14	95543952	A	C	GLRX5	+	terminal_exon	95543961	-8	0.998381	0.997692	-0.00068903	-7.09275	-8.25402	-1.16127	disrupted_ATTAAA|ATTAAA	Pathogenic	['Sideroblastic_anemia_3_pyridoxine-refractory']
1509937	14	95543991	C	T	GLRX5	+	terminal_exon	95543967	24	0.998258	0.998513	0.000254631	-5.94465	-4.9361	1.00855	modified_TGTA-Rich|TGTACT,TGTACC	Uncertain_significance	['not_provided']
755672	14	102050560	G	A	DYNC1H1	+	terminal_exon	102050594	-33	0.706332	0.995256	0.288924	-7.99519	-5.15511	2.84008	created_AATAAA|AATAAA	Likely_benign	['Charcot-Marie-Tooth_disease_axonal_type_2O', 'not_provided']
1195419	14	102050816	C	T	DYNC1H1	+	terminal_exon	102050800	16	0.999583	0.999822	0.000239253	1.71791	2.78099	1.06308	modified_GT/CT-Rich|TCTCTG,GTCTCT,GTCTCC,TCTGCT,CTCTGC	Likely_benign	['not_provided']
312723	14	104719608	C	T	INF2	+	terminal_exon	104719606	2	0.999868	0.999925	5.75781e-05	1.76099	2.9428	1.18181	created_GT/CT-Rich|TGGTGT	Uncertain_significance	['Focal_segmental_glomerulosclerosis_5']
881625	14	104719596	G	A	INF2	+	terminal_exon	104719620	-23	0.999564	0.999406	-0.000157893	-2.56219	-1.54151	1.02068	modified_A-Rich|AAAAAG,AAAACA,AAAAAC,AAAAAA	Uncertain_significance	['Focal_segmental_glomerulosclerosis_5']
315391	15	22826159	TAAATA	T	NIPA1	+	terminal_exon	22826190	-26	0.90607	0.104579	-0.801491	-7.94276	-11.1164	-3.17364	disrupted_AATAAA|AATAAA	Likely_benign	['Spastic_paraplegia_autosomal_dominant']
315392	15	22826166	A	G	NIPA1	+	terminal_exon	22826190	-23	0.90607	0.101102	-0.804968	-7.94276	-11.5813	-3.63853	disrupted_AATAAA|AATAAA	Benign	['Hereditary_spastic_paraplegia_6']
315342	15	22829134	A	G	NIPA1	+	terminal_exon	22829159	-24	0.953152	0.577193	-0.375959	-8.11881	-10.0399	-1.92107	disrupted_ATTAAA|ATTAAA	Uncertain_significance	['Hereditary_spastic_paraplegia_6']
315339	15	22829310	C	T	NIPA1	+	terminal_exon	22829294	16	0.996922	0.997126	0.000203848	-2.89246	-1.77163	1.12083	created_GT/CT-Rich|TCTGAT	Benign	['Hereditary_spastic_paraplegia_6']
315332	15	22829711	TAAAA	T	NIPA1	+	terminal_exon	22829735	-20	0.997208	0.101102	-0.896107	-3.12361	-9.66933	-6.54573	disrupted_AATAAA|AATAAA	Uncertain_significance	['Spastic_paraplegia_autosomal_dominant']
375262	15	25339186	TCTTTAAGTTTTTCTTTG	T	UBE3A	-	terminal_exon	25339116	-70	0.831927	0.904816	0.0728891	-10.1087	-8.74509	1.36364	disrupted_PAS Variant|AAGAAA	Pathogenic	['Angelman_syndrome']
155980	15	25339141	AGCATGCCAAATCCTTTGGCATACGTGATGGCCTTCAACAATCTCTCTTTAAGTTTTTCTTTGCTTGAG	A	UBE3A	-	terminal_exon	25339212	3	0.718697	0.913219	0.194522	-8.76698	-10.2874	-1.52041	disrupted_GT/CT-Rich|TGCTGT	Pathogenic	['Angelman_syndrome']
315498	15	31002511	C	A	TRPM1	-	terminal_exon	31002490	-21	0.809778	0.974023	0.164245	-11.2441	-8.57719	2.66691	created_AATAAA|AATAAA	Benign	['Congenital_stationary_night_blindness_type_1C', 'not_provided']
1268075	15	32696921	T	A	ARHGAP11A-SCG5	+	terminal_exon	32696911	10	0.993936	0.990901	-0.00303417	-5.5619	-6.61024	-1.04833	disrupted_GT/CT-Rich|TGTCTG,TGGTGT,GTGTCT,GGTGTC	Benign	['not_provided']
1268075	15	32696921	T	A	SCG5	+	terminal_exon	32696911	10	0.993936	0.990901	-0.00303417	-5.5619	-6.61024	-1.04833	disrupted_GT/CT-Rich|TGTCTG,TGGTGT,GTGTCT,GGTGTC	Benign	['not_provided']
884492	15	34230126	A	G	EMC4	+	terminal_exon	34230149	-22	0.993546	0.101102	-0.892445	-3.63817	-6.19241	-2.55424	disrupted_AATAAA|AATAAA	Uncertain_significance	['Agenesis_of_the_corpus_callosum_with_peripheral_neuropathy']
885486	15	34231580	C	A	SLC12A6	-	terminal_exon	34231563	-17	0.101102	0.951254	0.850153	-7.56916	-5.23674	2.33242	created_AATAAA|AATAAA	Uncertain_significance	['Agenesis_of_the_corpus_callosum_with_peripheral_neuropathy']
1327227	15	38351102	A	G	SPRED1	+	terminal_exon	38351090	12	0.800354	0.925171	0.124817	-7.97093	-6.79526	1.17566	created_GT/CT-Rich|GCTGTG	Uncertain_significance	['not_provided']
468787	15	38351405	T	A	SPRED1	+	terminal_exon	38351424	-18	0.541488	0.982537	0.441048	-5.30557	-3.82003	1.48554	created_AATAAA|AATAAA	Uncertain_significance	['Legius_syndrome']
315753	15	38353320	ACTAT	A	SPRED1	+	terminal_exon	38353223	97	0.929702	0.930124	0.000422359	-7.32331	-8.4132	-1.08989	disrupted_GT/CT-Rich|TATCTG,ATCTGT,TCTGTC	Likely_benign	['Legius_syndrome']
803064	15	40174016	C	CAAAAAAAA	LOC107984763	-	terminal_exon	40174006	-10	0.962744	0.949024	-0.0137196	-7.27607	-8.29723	-1.02116	modified_T-Rich|TTTTTT,TTTTTG	Benign	['Mosaic_variegated_aneuploidy_syndrome_1']
1436709	15	40220634	T	C	BUB1B	+	terminal_exon	40220611	23	0.996119	0.994211	-0.00190842	-2.93242	-4.2232	-1.29077	modified_GT/CT-Rich|TGTCTG,TCTGTT,GTGTCT,GTCTGT,CCTGTT	Uncertain_significance	['Mosaic_variegated_aneuploidy_syndrome_1']
403747	15	40220585	G	T	BUB1B	+	terminal_exon	40220625	-39	0.998913	0.999059	0.000145733	-2.41726	-1.14077	1.2765	created_TGTA-Rich|TGTGTA,GTGTAA,TGTAAT	Uncertain_significance	['Mosaic_variegated_aneuploidy_syndrome_1']
316035	15	43232939	G	A	TGM5	-	terminal_exon	43232919	-20	0.0323485	0.979075	0.946727	-9.06313	-5.98255	3.08057	created_AATAAA|AATAAA	Benign	['Peeling_skin_syndrome_2']
1370123	15	43403729	G	A	TP53BP1	-	terminal_exon	43403712	-17	0.0389961	0.910897	0.871901	-10.3048	-6.56524	3.73956	created_AATAAA|AATAAA	Uncertain_significance	['not_provided']
1312028	15	48141137	C	T	MYEF2	-	terminal_exon	48141142	4	0.97906	0.971085	-0.00797462	-3.81974	-4.90428	-1.08454	disrupted_TGTA-Rich|CTGTAT,ACTGTA,TGTATC	Uncertain_significance	['not_provided']
316343	15	48409983	C	A	FBN1	-	terminal_exon	48409994	10	0.952378	0.959228	0.00685024	0.467082	-0.789287	-1.25637	disrupted_GT/CT-Rich|GGGTCT,GTCTCT	Uncertain_significance	['Ectopia_lentis', 'Geleophysic_dysplasia', 'Acromicric_dysplasia', 'Marfan_syndrome', 'Stiff_skin_syndrome', 'MASS_syndrome', 'Weill-Marchesani_syndrome', 'Familial_thoracic_aortic_aneurysm_and_aortic_dissection']
316346	15	48410029	GC	G	FBN1	-	terminal_exon	48410074	44	0.998126	0.997999	-0.000126958	1.4331	0.0368915	-1.39621	disrupted_G-Rich|GAGGGG	Likely_benign	['Ectopia_lentis', 'Geleophysic_dysplasia', 'Acromicric_dysplasia', 'Marfan_syndrome', 'Stiff_skin_syndrome', 'MASS_syndrome', 'Weill-Marchesani_syndrome', 'Familial_thoracic_aortic_aneurysm_and_aortic_dissection']
316521	15	53515086	T	TAC	WDR72	-	terminal_exon	53515165	78	0.999874	0.999859	-1.50204e-05	1.43824	2.45721	1.01897	created_GT/CT-Rich|TGTGTG,GTGTGT	Uncertain_significance	['Amelogenesis_Imperfecta_Recessive']
316522	15	53515086	T	TACAC	WDR72	-	terminal_exon	53515165	78	0.999874	0.999839	-3.50475e-05	1.43824	2.66136	1.22312	created_GT/CT-Rich|TGTGTG,GTGTGT	Uncertain_significance	['Amelogenesis_Imperfecta_Recessive']
316523	15	53515086	T	TACACAC	WDR72	-	terminal_exon	53515165	78	0.999874	0.999864	-1.06096e-05	1.43824	2.9929	1.55466	created_GT/CT-Rich|TGTGTG,GTGTGT	Uncertain_significance	['Amelogenesis_Imperfecta_Recessive']
316524	15	53515086	T	TACACACAC	WDR72	-	terminal_exon	53515165	78	0.999874	0.999872	-1.90735e-06	1.43824	3.1757	1.73746	created_GT/CT-Rich|TGTGTG,GTGTGT	Uncertain_significance	['Amelogenesis_Imperfecta_Recessive']
316530	15	53515106	C	CAA	WDR72	-	terminal_exon	53515165	58	0.999874	0.999861	-1.3113e-05	1.43824	2.44811	1.00986	created_T-Rich|TATTTT,TTTTGT,TTTTTG	Uncertain_significance	['Amelogenesis_Imperfecta_Recessive']
316531	15	53515106	C	CACAA	WDR72	-	terminal_exon	53515165	58	0.999874	0.999841	-3.31402e-05	1.43824	2.65498	1.21674	created_T-Rich|TATTTT,TTTTGT,TTTTTG	Uncertain_significance	['Amelogenesis_Imperfecta_Recessive']
316532	15	53515106	C	CACAAAA	WDR72	-	terminal_exon	53515165	58	0.999874	0.999874	-3.57628e-07	1.43824	2.76232	1.32407	created_T-Rich|TATTTT,TTTTGT,TTTTTT,TTTTTG	Uncertain_significance	['Amelogenesis_Imperfecta_Recessive']
316533	15	53515106	C	CACACAA	WDR72	-	terminal_exon	53515165	58	0.999874	0.999865	-9.17912e-06	1.43824	3.00477	1.56653	created_T-Rich|TATTTT,TTTTGT,TTTTTG	Benign	['Amelogenesis_Imperfecta_Recessive']
316534	15	53515106	C	CACACACAA	WDR72	-	terminal_exon	53515165	58	0.999874	0.999875	8.34465e-07	1.43824	3.15123	1.71299	created_T-Rich|TATTTT,TTTTGT,TTTTTG	Uncertain_significance	['Amelogenesis_Imperfecta_Recessive']
316535	15	53515106	C	CACACACACAA	WDR72	-	terminal_exon	53515165	58	0.999874	0.999889	1.49012e-05	1.43824	2.97492	1.53667	created_T-Rich|TATTTT,TTTTGT,TTTTTG	Uncertain_significance	['Amelogenesis_Imperfecta_Recessive']
316526	15	53515085	A	ATATGTGTG	WDR72	-	terminal_exon	53515166	80	0.999456	0.999454	-2.02656e-06	1.0635	2.23078	1.16727	modified_TGTA-Rich|TGTATA,TGTACA,GTGTAC,GTGTAT	Uncertain_significance	['Amelogenesis_Imperfecta_Recessive']
316525	15	53515086	T	TACACACACAC	WDR72	-	terminal_exon	53515166	79	0.999456	0.999642	0.000185311	1.0635	2.06798	1.00447	created_GT/CT-Rich|TGTGTG,GTGTGT	Uncertain_significance	['Amelogenesis_Imperfecta_Recessive']
316527	15	53515087	A	ATGTGTG	WDR72	-	terminal_exon	53515166	78	0.999456	0.999424	-3.27229e-05	1.0635	2.44294	1.37944	disrupted_TGTA-Rich|TGTGTA,TGTATA,GTGTAT	Uncertain_significance	['Amelogenesis_Imperfecta_Recessive']
885435	15	53515178	T	C	WDR72	-	terminal_exon	53515167	-11	0.999603	0.50561	-0.493993	1.20631	-4.3813	-5.58761	disrupted_AATAAA|AATAAA	Uncertain_significance	['Amelogenesis_imperfecta_hypomaturation_type_IIA3']
316528	15	53515090	C	CATAT	WDR72	-	terminal_exon	53515170	79	0.999468	0.999489	2.04444e-05	1.93153	0.713272	-1.21826	modified_TGTA-Rich|TGTGTA,TGTATA,GTGTAT	Uncertain_significance	['Amelogenesis_Imperfecta_Recessive']
316568	15	53517111	C	T	WDR72	-	terminal_exon	53517089	-22	0.0323485	0.987859	0.955511	-7.97052	-4.32212	3.6484	created_AATAAA|AATAAA	Likely_benign	['Amelogenesis_imperfecta_hypomaturation_type_IIA3']
316614	15	55203584	T	TTTA	RAB27A	-	terminal_exon	55203570	-14	0.101102	0.918784	0.817683	-9.34457	-7.76583	1.57874	created_AATAAA|AATAAA	Uncertain_significance	['Griscelli_syndrome']
884894	15	55203588	T	A	RAB27A	-	terminal_exon	55203570	-18	0.101102	0.948857	0.847755	-9.34457	-8.07493	1.26964	created_AATAAA|AATAAA	Uncertain_significance	['Griscelli_syndrome_type_2']
888099	15	55204397	T	C	RAB27A	-	terminal_exon	55204379	-18	0.991173	0.558344	-0.43283	-2.37571	-7.84109	-5.46537	disrupted_AATAAA|AATAAA	Uncertain_significance	['Griscelli_syndrome_type_2']
316635	15	55204649	C	T	RAB27A	-	terminal_exon	55204623	-26	0.483217	0.996368	0.513151	-8.94942	-4.74894	4.20048	created_AATAAA|AATAAA	Uncertain_significance	['Griscelli_syndrome_type_2']
316697	15	64155820	T	TAA	PPIB	-	terminal_exon	64155828	7	0.99989	0.999866	-2.40803e-05	1.24735	0.0765594	-1.1708	modified_T-Rich|TTTTTA,TTTTTT	Uncertain_significance	['Osteogenesis_Imperfecta_Recessive']
316696	15	64155820	T	TA	PPIB	-	terminal_exon	64155829	8	0.999888	0.999865	-2.24113e-05	1.57441	0.0656164	-1.5088	modified_T-Rich|TTTTTA,TTTTTT	Benign	['Osteogenesis_Imperfecta_Recessive', 'not_provided']
316698	15	64155833	A	AC	PPIB	-	terminal_exon	64155830	-3	0.999971	0.99984	-0.000130892	0.97336	-0.251045	-1.2244	retained_T-Rich|TTTTTT	Uncertain_significance	['Osteogenesis_Imperfecta_Recessive']
316695	15	64155818	A	AT	SNX22	+	terminal_exon	64155840	-21	0.909835	0.635366	-0.274469	-5.61204	-7.22201	-1.60997	disrupted_ATTAAA|ATTAAA	Benign/Likely_benign	['Osteogenesis_Imperfecta_Recessive', 'not_provided']
369096	15	65079950	T	G	KBTBD13	+	terminal_exon	65079937	13	0.999885	0.999874	-1.16825e-05	0.863838	-0.960455	-1.82429	modified_GT/CT-Rich|TATGTG,GATGTG	Likely_benign	['Nemaline_Myopathy_Dominant']
1087058	15	66489733	C	T	SNAPC5	-	terminal_exon	66489754	20	0.999631	0.999708	7.70688e-05	-2.80021	-4.00275	-1.20254	disrupted_G-Rich|GCGGGG	Likely_benign	['Rasopathy']
760786	15	66489740	A	C	SNAPC5	-	terminal_exon	66489758	17	0.999788	0.999602	-0.000185251	-2.44102	-3.44382	-1.00279	disrupted_GT/CT-Rich|TCTCTG	Likely_benign	['Rasopathy']
316922	15	67192389	C	A	SMAD3	+	terminal_exon	67192418	-28	0.526356	0.999513	0.473158	-8.98617	-5.73112	3.25505	created_AATAAA|AATAAA	Uncertain_significance	['Loeys-Dietz_syndrome', 'Familial_thoracic_aortic_aneurysm_and_aortic_dissection']
316941	15	67193012	A	C	SMAD3	+	terminal_exon	67193028	-15	0.966454	0.0323485	-0.934105	-6.19283	-8.12233	-1.9295	disrupted_AATAAA|AATAAA	Uncertain_significance	['Loeys-Dietz_syndrome_3', 'Loeys-Dietz_syndrome']
1049862	15	72340841	T	TCACACACACACACACA	HEXA	-	terminal_exon	72340925	83	0.999754	0.999877	0.000122964	-2.78466	-1.50017	1.28449	modified_GT/CT-Rich|TGTGTG,GTGTGT,GTGTGA	Uncertain_significance	['not_provided']
1049750	15	72340841	T	TCACACACACACA	HEXA	-	terminal_exon	72340926	84	0.999885	0.999938	5.3525e-05	-3.08241	-2.05781	1.0246	modified_GT/CT-Rich|TGTGTG,GTGTGT,GTGTGA	Uncertain_significance	['not_provided']
1490191	15	72737577	G	A	BBS4	+	terminal_exon	72737595	-17	0.0323485	0.934433	0.902085	-8.89518	-6.95514	1.94003	created_AATAAA|AATAAA	Uncertain_significance	['Bardet-Biedl_syndrome']
369100	15	74179452	C	T	STRA6	-	terminal_exon	74179468	15	0.999888	0.999878	-9.53674e-06	-1.12038	-2.64289	-1.5225	disrupted_G-Rich|GGGAGG	Likely_benign	['Syndromic_Microphthalmia_Recessive']
1291042	15	80186251	C	CTTTG	FAH	+	terminal_exon	80186330	-78	0.992749	0.991627	-0.00112182	-3.22639	-2.0756	1.15079	created_T-Rich|TTTGTT,TTGTTT	Benign	['not_provided']
1139939	15	89316426	C	T	FANCI	+	terminal_exon	89316445	-18	0.796546	0.986647	0.190101	-10.9357	-8.46506	2.47065	created_AATAAA|AATAAA	Likely_benign	['Fanconi_anemia']
1447764	15	89316445	A	AAAAGG	FANCI	+	terminal_exon	89316456	-10	0.986231	0.985346	-0.000884712	-10.2703	-8.91714	1.35314	retained_PAS Variant|AAGAAA	Uncertain_significance	['Fanconi_anemia']
933992	15	89316456	A	C	FANCI	+	terminal_exon	89316482	-25	0.999196	0.460292	-0.538904	-5.64815	-7.7397	-2.09155	disrupted_AATAAA|AATAAA	Uncertain_significance	['Fanconi_anemia']
997490	15	89316457	T	A	FANCI	+	terminal_exon	89316482	-24	0.999196	0.101102	-0.898095	-5.64815	-7.99439	-2.34624	disrupted_AATAAA|AATAAA	Uncertain_significance	['Fanconi_anemia_complementation_group_I', 'Fanconi_anemia']
887088	15	89628280	G	A	KIF7	-	terminal_exon	89628261	-19	0.101102	0.988428	0.887326	-7.14333	-3.17031	3.97302	created_AATAAA|AATAAA	Benign	['Acrocallosal_syndrome', 'not_provided']
1381821	15	96337619	A	G	NR2F2	+	terminal_exon	96337623	-3	0.956176	0.918527	-0.037649	-8.70523	-9.87974	-1.17451	disrupted_AATAAA|AATAAA	Uncertain_significance	['Congenital_heart_defects_multiple_types_4']
317568	15	98961316	TTTTG	T	IGF1R	+	terminal_exon	98961423	-103	0.988428	0.987931	-0.000496387	-2.93291	-3.99832	-1.06541	modified_T-Rich|TTTGTT,TTGTTT,TGTTTT,TTTTGT,TTTTTT	Uncertain_significance	['Growth_delay_due_to_insulin-like_growth_factor_I_resistance']
317614	15	98963158	ATAATT	A	IGF1R	+	terminal_exon	98963194	-31	0.696725	0.999331	0.302606	-6.12694	-1.70842	4.41852	created_AATAAA|AATAAA	Uncertain_significance	['Growth_delay_due_to_insulin-like_growth_factor_I_resistance']
915272	15	100569242	A	T	LINS1	-	terminal_exon	100569239	-3	0.991213	0.988902	-0.00231063	-2.90729	-3.99914	-1.09185	created_PAS Variant|AGTAAA	Likely_pathogenic	['Intellectual_disability_autosomal_recessive_27']
520598	15	100569572	C	T	LINS1	-	terminal_exon	100569550	-22	0.0323485	0.902343	0.869994	-10.0296	-6.87461	3.15495	created_AATAAA|AATAAA	Conflicting_interpretations_of_pathogenicity	['Inborn_genetic_diseases', 'not_provided']
439108	16	173707	A	G	HBA2	+	terminal_exon	173694	13	0.998241	0.997995	-0.00024569	0.306105	-0.915425	-1.22153	created_G-Rich|GGGCGG	Benign	['alpha_Thalassemia', 'Erythrocytosis_familial_7', 'not_specified', 'not_provided']
439772	16	173691	TAA	T	HBA2	+	terminal_exon	173709	-16	0.999342	0.101102	-0.89824	4.98886	-7.08492	-12.0738	disrupted_AATAAA|AATAAA	Pathogenic	['alpha_Thalassemia', 'not_provided']
15647	16	173692	A	G	HBA2	+	terminal_exon	173709	-16	0.999342	0.611796	-0.387546	4.98886	-6.45093	-11.4398	disrupted_AATAAA|AATAAA	Pathogenic	['alpha_Thalassemia', 'Hemoglobin_H_disease_nondeletional', 'Alpha-thalassemia-2_nondeletional', 'not_provided']
375749	16	173694	A	G	HBA2	+	terminal_exon	173709	-14	0.999342	0.382265	-0.617077	4.98886	-5.80437	-10.7932	disrupted_AATAAA|AATAAA	Pathogenic	['alpha_Thalassemia', 'not_provided']
619678	16	177526	TG	T	HBA1	+	terminal_exon	177489	37	0.901127	0.878831	-0.022296	-10.0505	-8.71416	1.33636	modified_GT/CT-Rich|TGTGTG,TTGTGT,CTGTGT,CTTGTG,GTGTGT	Uncertain_significance	['not_provided']
522378	16	682729	T	C	STUB1	+	terminal_exon	682747	-17	0.995029	0.101102	-0.893927	2.90987	-9.19248	-12.1024	disrupted_AATAAA|AATAAA	Likely_pathogenic	['Spinocerebellar_ataxia_autosomal_recessive_16']
1316891	16	722645	A	AGCTCTGCTCT	ANTKMT	+	terminal_exon	722589	56	0.942542	0.953767	0.0112252	0.660611	-1.60449	-2.2651	created_GT/CT-Rich|TCTGCT,CTCTGC	Likely_benign	['not_provided']
729337	16	1221793	CAG	C	CACNA1H	+	terminal_exon	1221765	28	0.999464	0.999475	1.09673e-05	-1.36446	-0.363925	1.00054	disrupted_G-Rich|GGGGCG	Likely_benign	['not_provided']
317914	16	1445334	A	G	CLCN7	-	terminal_exon	1445339	4	0.999853	0.999753	-0.000100672	-1.43033	-2.44523	-1.0149	created_GT/CT-Rich|CCTCTG,TCTGCC,CTCTGC	Uncertain_significance	['Osteopetrosis']
1192012	16	1986116	C	T	GFER	+	terminal_exon	1986115	1	0.985972	0.991375	0.00540328	6.41558	5.33757	-1.07801	modified_GT/CT-Rich|TCTGTT,GTCTGT,CCTGTT	Likely_benign	['not_provided']
575312	16	2088578	TCCTCGGTGGAGGACTTCACCGAGTTTGTGTGAGGCCGGGGCCCTCCCTCCTGCACTGGCCTTGGACGGTATTGCCTGTCAGTGAAATAA	T	TSC2	+	terminal_exon	2088690	-23	0.999839	0.516499	-0.48334	-0.0402931	-6.03904	-5.99875	disrupted_AATAAA|AATAAA	Pathogenic	['Tuberous_sclerosis_2']
50172	16	2088669	TAA	T	TSC2	+	terminal_exon	2088690	-19	0.999839	0.997578	-0.00226098	-0.0402931	-2.69634	-2.65604	disrupted_AATAAA|AATAAA	Conflicting_interpretations_of_pathogenicity	['Lymphangiomyomatosis', 'Tuberous_sclerosis_syndrome', 'not_specified', 'not_provided']
65166	16	2088671	AAG	A	TSC2	+	terminal_exon	2088690	-17	0.999839	0.997783	-0.00205523	-0.0402931	-2.24533	-2.20504	disrupted_AATAAA|AATAAA	not_provided	['Tuberous_sclerosis_syndrome']
49664	16	2088661	GAAAT	G	TSC2	+	terminal_exon	2088691	-26	0.999766	0.999454	-0.000312805	-0.616752	-1.6365	-1.01974	disrupted_AATAAA|AATAAA	Likely_benign	['Tuberous_sclerosis_syndrome', 'not_provided']
65208	16	2088738	G	A	TSC2	+	terminal_exon	2088709	29	0.999683	0.999637	-4.55379e-05	0.536037	-0.499983	-1.03602	modified_GT/CT-Rich|TGTCTG,TTGTCT,TATCTG,TTTGTC	not_provided	['Tuberous_sclerosis_syndrome']
575312	16	2088578	TCCTCGGTGGAGGACTTCACCGAGTTTGTGTGAGGCCGGGGCCCTCCCTCCTGCACTGGCCTTGGACGGTATTGCCTGTCAGTGAAATAA	T	PKD1	-	terminal_exon	2088710	43	0.999854	0.999938	8.34465e-05	7.3304	9.35785	2.02744	disrupted_T-Rich|TTTATT,TTATTT	Pathogenic	['Tuberous_sclerosis_2']
50173	16	2088681	C	A	PKD1	-	terminal_exon	2088711	29	0.999176	0.999348	0.000172496	8.01948	7.00065	-1.01883	created_GT/CT-Rich|TGGTGT,GGTGTC	not_provided	['Tuberous_sclerosis_syndrome']
65179	16	2088750	CG	C	TSC2	+	terminal_exon	2088713	37	0.998655	0.998315	-0.000340343	0.286321	-0.807121	-1.09344	modified_G-Rich|GCGGGG,GGGGGT	Likely_benign	['Tuberous_sclerosis_syndrome', 'not_provided']
65144	16	2088737	T	C	TSC2	+	terminal_exon	2088718	19	0.997379	0.997025	-0.000353873	-0.0292324	-1.12256	-1.09332	modified_GT/CT-Rich|TGTCTG,TTGTCT,TTTGTC,TCGTCT	Likely_benign	['Tuberous_sclerosis_syndrome', 'not_provided']
64862	16	2088757	T	TG	TSC2	+	terminal_exon	2088720	37	0.994942	0.996037	0.00109565	-1.87972	-0.830078	1.04964	created_G-Rich|GGGGGG	not_provided	['Tuberous_sclerosis_syndrome']
65208	16	2088738	G	A	PKD1	-	terminal_exon	2088723	-15	0.99893	0.998626	-0.000304043	-2.54658	-1.31868	1.22791	created_PAS Variant|GATAAA	not_provided	['Tuberous_sclerosis_syndrome']
50172	16	2088669	TAA	T	PKD1	-	terminal_exon	2088724	53	0.998987	0.998908	-7.9453e-05	-4.6339	-2.92626	1.70764	disrupted_T-Rich|TTTATT,TTATTT	Conflicting_interpretations_of_pathogenicity	['Lymphangiomyomatosis', 'Tuberous_sclerosis_syndrome', 'not_specified', 'not_provided']
65166	16	2088671	AAG	A	PKD1	-	terminal_exon	2088725	52	0.999819	0.999831	1.13845e-05	-5.44742	-4.39436	1.05306	modified_T-Rich|TTTATT,TTATTT	not_provided	['Tuberous_sclerosis_syndrome']
49664	16	2088661	GAAAT	G	PKD1	-	terminal_exon	2088727	62	0.998399	0.998653	0.000254452	-6.08249	-4.95056	1.13193	disrupted_T-Rich|TTTATT,TTATTT	Likely_benign	['Tuberous_sclerosis_syndrome', 'not_provided']
885766	16	3242045	T	A	MEFV	-	terminal_exon	3242029	-16	0.998373	0.778944	-0.219429	-5.19031	-6.41332	-1.22301	disrupted_AATAAA|AATAAA	Uncertain_significance	['Familial_Mediterranean_fever']
888111	16	3243329	T	C	MEFV	-	terminal_exon	3243341	11	0.947383	0.942459	-0.0049234	-3.15175	-2.12209	1.02966	created_GT/CT-Rich|GTCTTC,CGTCTT	Uncertain_significance	['Familial_Mediterranean_fever']
458000	16	3243324	G	A	MEFV	-	terminal_exon	3243343	18	0.940486	0.973088	0.032602	-3.33258	-2.24793	1.08465	created_GT/CT-Rich|TGTGGA,TTGTGG,TTTGTG	Benign/Likely_benign	['Familial_Mediterranean_fever', 'not_provided']
884649	16	4339582	G	A	GLIS2	+	terminal_exon	4339596	-13	0.999859	0.999866	7.51019e-06	1.62291	0.572198	-1.05071	created_A-Rich|AAAAAT	Uncertain_significance	['Nephronophthisis_7']
1416279	16	5084739	T	G	EEF2KMT	-	terminal_exon	5084718	-21	0.988866	0.29473	-0.694136	-7.58192	-10.995	-3.41313	disrupted_AATAAA|AATAAA	Uncertain_significance	['ALG1-CDG']
1361662	16	5084768	C	A	EEF2KMT	-	terminal_exon	5084751	-17	0.848602	0.948487	0.0998842	-10.2955	-7.6214	2.67407	created_PAS Variant|AGTAAA	Uncertain_significance	['ALG1-CDG']
321151	16	8784450	A	G	ABAT	+	terminal_exon	8784558	-107	0.987883	0.994465	0.00658202	-6.7298	-5.54721	1.18259	disrupted_AATAAA|AATAAA	Uncertain_significance	['Gamma-aminobutyric_acid_transaminase_deficiency']
321486	16	9755855	GA	G	GRIN2A	-	terminal_exon	9755862	6	0.9213	0.895915	-0.0253845	-8.68319	-7.40267	1.28052	modified_T-Rich|TTTCTT,TCTTTT,TTCTTT,TTTTTT,TTTTCT,TTTTTC	Uncertain_significance	['Epilepsy_focal_with_speech_disorder_and_with_or_without_mental_retardation']
888256	16	9757551	C	T	GRIN2A	-	terminal_exon	9757531	-20	0.951234	0.996602	0.0453678	-8.0006	-6.72457	1.27603	created_AATAAA|AATAAA	Benign	['Epilepsy_focal_with_speech_disorder_and_with_or_without_mental_retardation']
321564	16	9760527	T	A	GRIN2A	-	terminal_exon	9760460	-67	0.977438	0.969764	-0.00767457	-4.33933	-5.5449	-1.20557	created_AATAAA|AATAAA	Uncertain_significance	['Epilepsy_focal_with_speech_disorder_and_with_or_without_mental_retardation']
321575	16	9761343	C	T	GRIN2A	-	terminal_exon	9761319	-24	0.538922	0.998887	0.459965	-5.26069	-2.32188	2.93882	created_AATAAA|AATAAA	Uncertain_significance	['Epilepsy_focal_with_speech_disorder_and_with_or_without_mental_retardation']
321592	16	9762604	CAAG	C	GRIN2A	-	terminal_exon	9762655	48	0.983003	0.980188	-0.00281447	-7.08868	-6.07745	1.01123	modified_T-Rich|TTTCTT,TTTGTT	Uncertain_significance	['Epilepsy_focal_with_speech_disorder_and_with_or_without_mental_retardation']
886028	16	13951091	T	A	ERCC4	+	terminal_exon	13951108	-16	0.477422	0.998364	0.520942	-6.80643	-2.43131	4.37512	created_AATAAA|AATAAA	Benign	['Xeroderma_pigmentosum_group_F']
16934	16	21258781	T	A	CRYM	-	terminal_exon	21258759	-22	0.996308	0.459421	-0.536887	-2.40564	-6.77506	-4.36942	disrupted_AATAAA|AATAAA	Pathogenic	['Deafness_autosomal_dominant_40']
996876	16	21258783	A	G	CRYM	-	terminal_exon	21258759	-24	0.996308	0.101102	-0.895206	-2.40564	-6.98437	-4.57873	disrupted_AATAAA|AATAAA	Uncertain_significance	['Deafness_autosomal_dominant_40']
16935	16	21258785	T	G	CRYM	-	terminal_exon	21258759	-26	0.996308	0.460509	-0.535799	-2.40564	-6.78707	-4.38143	disrupted_AATAAA|AATAAA	Pathogenic	['Deafness_autosomal_dominant_40']
888045	16	28842746	C	T	TUFM	-	terminal_exon	28842787	40	0.918071	0.903172	-0.0148985	2.38844	1.17971	-1.20873	disrupted_G-Rich|GGGGAG,GGGAGG	Uncertain_significance	['Combined_oxidative_phosphorylation_deficiency_4']
318794	16	28904503	C	T	ATP2A1	+	terminal_exon	28904497	6	0.998758	0.999032	0.000274181	-4.68497	-3.66265	1.02232	created_GT/CT-Rich|TGCTGT	Benign	['Brody_myopathy']
318819	16	28939253	A	AGTGT	CD19	+	terminal_exon	28939338	-84	0.999102	0.999054	-4.84586e-05	1.35851	-0.0544147	-1.41293	retained_TGTA-Rich|GTGTAA,TGTAAG	Conflicting_interpretations_of_pathogenicity	['Common_Variable_Immune_Deficiency_Recessive', 'not_provided']
318818	16	28939253	A	AGT	CD19	+	terminal_exon	28939339	-85	0.998979	0.99904	6.07967e-05	0.72436	-0.307662	-1.03202	retained_TGTA-Rich|GTGTAA,TGTAAG	Uncertain_significance	['Common_Variable_Immune_Deficiency_Recessive']
318821	16	28939253	AGT	A	CD19	+	terminal_exon	28939341	-86	0.999272	0.999225	-4.66704e-05	1.74805	2.86327	1.11523	retained_TGTA-Rich|GTGTAA,TGTAAG	Uncertain_significance	['Common_Variable_Immune_Deficiency_Recessive']
1251493	16	28939253	A	AGTGTGTGT	CD19	+	terminal_exon	28939345	-91	0.998914	0.99876	-0.000153422	3.05022	1.89231	-1.15791	retained_TGTA-Rich|GTGTAA,TGTAAG	Benign	['not_provided']
318925	16	30740074	TC	T	SRCAP	+	terminal_exon	30740123	-48	0.99995	0.999952	2.5034e-06	-1.9529	-0.853435	1.09947	modified_T-Rich|TTTCTT,TCTTTT,TTCTTT,TTTTTT,TTTTCT,TTTTTC	Uncertain_significance	['Floating-Harbor_syndrome']
318926	16	30740075	CT	C	SRCAP	+	terminal_exon	30740138	-62	0.999838	0.999844	5.96046e-06	-2.08003	-1.04108	1.03896	modified_T-Rich|TTTCTT,TCTTTT,TTCTTT,TTTTTT,TTTTCT,TTTTTC	Uncertain_significance	['Floating-Harbor_syndrome']
318972	16	30903514	A	AT	CTF1	+	terminal_exon	30903513	1	0.997021	0.998188	0.00116789	-7.0578	-8.18732	-1.12952	created_T-Rich|TTTTTT	Uncertain_significance	['Dilated_Cardiomyopathy_Dominant']
887727	16	31191613	C	T	FUS	+	terminal_exon	31191603	10	0.943184	0.955118	0.0119339	-2.58913	-1.43951	1.14963	created_T-Rich|TTGTTT	Uncertain_significance	['Amyotrophic_lateral_sclerosis_6_with_or_without_frontotemporal_dementia']
319266	16	46659709	C	CA	VPS35	-	terminal_exon	46659674	-35	0.992869	0.992187	-0.000682294	-2.09268	-0.950565	1.14211	modified_T-Rich|TTTTTT,TTTTTG	Likely_benign	['Parkinson_Disease_Dominant']
319267	16	46659709	C	CAA	VPS35	-	terminal_exon	46659675	-34	0.994958	0.995607	0.000648499	-1.26584	-0.168331	1.09751	modified_T-Rich|TTTTTT,TTTTTG	Uncertain_significance	['Parkinson_Disease_Dominant']
319372	16	47699722	TAAA	T	PHKB	+	terminal_exon	47699743	-18	0.983938	0.0323485	-0.951589	-5.75842	-9.15032	-3.3919	disrupted_AATAAA|AATAAA	Uncertain_significance	['Glycogen_phosphorylase_kinase_deficiency']
885901	16	47699956	A	G	PHKB	+	terminal_exon	47699970	-13	0.96027	0.936373	-0.0238972	-8.15276	-9.21925	-1.06649	disrupted_PAS Variant|AATATA	Likely_benign	['Glycogen_storage_disease_IXb']
319375	16	47699974	AAT	A	PHKB	+	terminal_exon	47699981	-5	0.996178	0.995564	-0.000614524	-7.25851	-6.24494	1.01357	disrupted_PAS Variant|AATATA	Uncertain_significance	['Glycogen_phosphorylase_kinase_deficiency']
319715	16	54113619	T	C	FTO	+	terminal_exon	54113636	-16	0.973605	0.488052	-0.485554	-6.10312	-7.29528	-1.19216	disrupted_AATAAA|AATAAA	Uncertain_significance	['Growth_retardation_developmental_delay_coarse_facies_and_early_death']
886161	16	55506241	G	A	MMP2	+	terminal_exon	55506236	5	0.999546	0.999362	-0.000184178	0.248678	-1.27397	-1.52265	disrupted_GT/CT-Rich|CGTGTT,GTGTTT	Uncertain_significance	['Multicentric_osteolysis_nodulosis_and_arthropathy']
1389555	16	56192610	A	G	DKFZP434H168	-	terminal_exon	56192632	21	0.98535	0.982725	-0.00262576	-6.07819	-7.10404	-1.02585	disrupted_GT/CT-Rich|TCTGCT	Uncertain_significance	['Early_infantile_epileptic_encephalopathy_with_suppression_bursts']
1277667	16	56844802	T	TC	NUP93	+	terminal_exon	56844763	39	0.99998	0.999978	-2.6226e-06	-0.905657	0.179379	1.08504	modified_T-Rich|TTTCTT,TTCTTT,TTTTTT,TTTTCT,TTTTTC	Benign	['not_provided']
319967	16	56915783	A	T	SLC12A3	+	terminal_exon	56915806	-22	0.946264	0.795117	-0.151147	-6.71226	-8.01318	-1.30092	disrupted_AATAAA|AATAAA	Uncertain_significance	['Familial_hypokalemia-hypomagnesemia']
369116	16	56983850	C	G	CETP	+	terminal_exon	56983844	6	0.9839	0.96401	-0.0198892	9.65035	8.43709	-1.21326	created_G-Rich|GGGGAG	Benign	['Hyperalphalipoproteinemia_1', 'not_provided']
320019	16	57461254	A	G	COQ9	+	terminal_exon	57461269	-14	0.999909	0.76273	-0.237179	0.657266	-5.59373	-6.25099	disrupted_AATAAA|AATAAA	Uncertain_significance	['Coenzyme_Q10_deficiency_primary_5']
320302	16	68835469	ACAATT	A	CDH1	+	terminal_exon	68835535	-61	0.961072	0.96971	0.00863868	-3.75519	-2.67821	1.07697	retained_A-Rich|AAAACA,AAACAA	Likely_benign	['Hereditary_diffuse_gastric_cancer']
887110	16	69169004	A	C	UTP4	+	terminal_exon	69169023	-18	0.970324	0.101102	-0.869222	-1.01744	-5.17462	-4.15719	disrupted_AATAAA|AATAAA	Uncertain_significance	['North_american_indian_childhood_cirrhosis']
887111	16	69169005	A	G	UTP4	+	terminal_exon	69169023	-17	0.970324	0.101102	-0.869222	-1.01744	-6.27911	-5.26168	disrupted_AATAAA|AATAAA	Benign	['North_american_indian_childhood_cirrhosis']
320385	16	71566867	TA	T	TAT	-	terminal_exon	71566870	2	0.999304	0.996483	-0.00282085	-7.58819	-6.56616	1.02203	modified_T-Rich|TTTTTA,TTTTTT	Uncertain_significance	['Hypertyrosinemia']
528011	16	74714254	G	A	FA2H	-	terminal_exon	74714229	-25	0.463538	0.953567	0.49003	-10.4801	-7.8472	2.63294	created_ATTAAA|ATTAAA	Uncertain_significance	['Spastic_paraplegia']
321062	16	88440253	T	TG	ZNF469	+	terminal_exon	88440175	78	0.924514	0.920813	-0.00370109	-6.58828	-5.56197	1.02632	modified_GT/CT-Rich|CTGTGT,TGTGTC,GGCTGT,CTTGTC,GCTGTG	Likely_benign	['Brittle_cornea_syndrome_1']
321059	16	88440191	AT	A	ZNF469	+	terminal_exon	88440197	-5	0.986043	0.95141	-0.0346329	-5.92498	-4.08441	1.84056	disrupted_T-Rich|TTTTTT	Benign	['Brittle_cornea_syndrome_1']
1252833	16	88715383	A	C	PIEZO1	-	terminal_exon	88715373	-10	0.971153	0.970196	-0.000957191	-3.49907	-4.58025	-1.08119	modified_T-Rich|TTTGTT,TTGTTT,TGTTTT,TTTTTT	Benign	['not_provided']
1246746	16	88808580	G	A	CDT1	+	terminal_exon	88808493	87	0.995694	0.995226	-0.000467896	-5.14772	-4.13255	1.01516	created_TGTA-Rich|AGTGTA,GTGTAG	Benign	['not_provided']
321169	16	88813787	T	C	GALNS	-	terminal_exon	88813747	-40	0.99968	0.999573	-0.00010699	0.660304	-0.753417	-1.41372	modified_TGTA-Rich|TGTAAC,TTGTAA,TTGTAG	Benign	['Mucopolysaccharidosis_MPS-IV-A', 'Adenine_phosphoribosyltransferase_deficiency', 'Morquio_syndrome']
888507	16	89738559	T	A	ZNF276	+	terminal_exon	89738571	-11	0.996612	0.995182	-0.00143015	-2.27232	-3.65106	-1.37874	disrupted_T-Rich|TTATTT	Uncertain_significance	['Fanconi_anemia_complementation_group_A']
456122	16	89740848	AGAAAAG	A	ZNF276	+	terminal_exon	89740892	-38	0.990479	0.993739	0.00326097	-7.04139	-5.99627	1.04512	retained_PAS Variant|AAGAAA	Uncertain_significance	['Fanconi_anemia']
884935	16	89920951	A	T	MC1R	+	terminal_exon	89920970	-18	0.999022	0.101102	-0.89792	-2.66837	-8.31271	-5.64434	disrupted_AATAAA|AATAAA	Uncertain_significance	['Cutaneous_malignant_melanoma_5']
780386	17	746539	T	C	GEMIN4	-	terminal_exon	746560	20	0.98235	0.982654	0.000303686	-9.59448	-8.54984	1.04464	created_GT/CT-Rich|GGTGTC,AGGTGT,TGTCCT	Benign	['not_provided']
1357842	17	2681755	G	A	PAFAH1B1	+	terminal_exon	2681736	19	0.996507	0.997354	0.000847161	-1.88226	-3.15627	-1.27401	modified_GT/CT-Rich|TGTCGT,TGTCAT	Uncertain_significance	['not_provided']
322885	17	3661545	C	G	CTNS	+	terminal_exon	3661534	11	0.961726	0.961032	-0.000694454	0.763537	-0.308746	-1.07228	modified_GT/CT-Rich|TGTGTG,CTCTGT,CTGTGT,TCTGTG,GTGTGT	Uncertain_significance	['Ocular_cystinosis', 'Nephropathic_cystinosis']
322886	17	3661575	T	C	CTNS	+	terminal_exon	3661539	36	0.956775	0.957071	0.000295758	-3.77661	-2.56586	1.21074	disrupted_GT/CT-Rich|TGTGCT	Benign	['Ocular_cystinosis', 'Nephropathic_cystinosis']
322883	17	3661542	ACT	A	CTNS	+	terminal_exon	3661541	1	0.968422	0.945748	-0.0226735	-5.10207	-6.18612	-1.08405	disrupted_GT/CT-Rich|CTCTGT,TCTGTG	Likely_benign	['Cystinosis', 'Nephropathic_cystinosis']
322884	17	3661543	CTCTG	C	CTNS	+	terminal_exon	3661541	2	0.968422	0.904305	-0.0641162	-5.10207	-7.28322	-2.18115	disrupted_GT/CT-Rich|TGTGTG,CTCTGT,CTGTGT,GTGTGC,TCTGTG	Uncertain_significance	['Cystinosis', 'Nephropathic_cystinosis']
35555	17	7668434	T	G	TP53	-	terminal_exon	7668420	-14	0.999963	0.815661	-0.184303	2.83575	-7.4682	-10.3039	disrupted_AATAAA|AATAAA	Conflicting_interpretations_of_pathogenicity	['Li-Fraumeni_syndrome_1', 'Basal_cell_carcinoma_susceptibility_to_7', 'Hereditary_cancer-predisposing_syndrome']
1494406	17	8174215	C	A	TMEM107	-	terminal_exon	8174197	-18	0.101102	0.991514	0.890412	-9.67447	-5.62743	4.04704	created_AATAAA|AATAAA	Uncertain_significance	['not_provided']
1132925	17	10521334	G	A	MYH2	-	terminal_exon	10521302	-32	0.101102	0.92223	0.821128	-9.23777	-7.16399	2.07378	created_AATAAA|AATAAA	Likely_benign	['Myopathy_proximal_and_ophthalmoplegia']
321706	17	10628614	C	T	MYH3	-	terminal_exon	10628533	-81	0.999895	0.999635	-0.000259757	0.737708	-0.687973	-1.42568	created_PAS Variant|AATATA	Conflicting_interpretations_of_pathogenicity	['Freeman-Sheldon_syndrome', 'Arthrogryposis_distal_type_2B1']
321844	17	14208671	AC	A	COX10	+	terminal_exon	14208673	-1	0.999449	0.998917	-0.000531852	0.942476	-0.339126	-1.2816	created_PAS Variant|TATAAA	Uncertain_significance	['Mitochondrial_complex_IV_deficiency', 'Leigh_syndrome']
321845	17	15229797	A	G	PMP22	-	terminal_exon	15229779	-18	0.999925	0.989331	-0.0105945	3.10164	0.325455	-2.77619	disrupted_AATAAA|AATAAA	Likely_benign	['Hereditary_liability_to_pressure_palsies', 'Charcot-Marie-Tooth_disease_type_I']
322349	17	28395743	T	A	SLC46A1	-	terminal_exon	28395723	-20	0.999939	0.999531	-0.000407815	-2.1564	-3.45321	-1.29681	disrupted_AATAAA|AATAAA	Uncertain_significance	['Congenital_defect_of_folate_absorption']
1430700	17	28547309	G	C	UNC119	-	terminal_exon	28547312	2	0.994879	0.995558	0.000679195	-4.63342	-6.44241	-1.80898	created_G-Rich|GGGGGA	Uncertain_significance	['not_provided']
891201	17	28547331	T	C	UNC119	-	terminal_exon	28547312	-19	0.994879	0.553015	-0.441864	-4.63342	-9.92658	-5.29316	disrupted_AATAAA|AATAAA	Uncertain_significance	['Cone-rod_dystrophy']
1326710	17	30999172	TAAA	T	RNF135	+	terminal_exon	30999189	-14	0.98975	0.660822	-0.328928	-3.75948	-7.37917	-3.61969	disrupted_AATAAA|AATAAA	Uncertain_significance	['not_provided']
322598	17	31376367	GGTGTA	G	NF1	+	terminal_exon	31376307	60	0.9574	0.963127	0.00572681	-7.81404	-6.56541	1.24862	disrupted_TGTA-Rich|GGTGTA,GTGTAG,TGTAGT	Likely_benign	['Neurofibromatosis_familial_spinal', 'Caf√©-au-lait_macules_with_pulmonary_stenosis', 'Neurofibromatosis-Noonan_syndrome', 'Neurofibromatosis_type_1']
322635	17	35574898	TTAAG	T	PEX12	-	terminal_exon	35574864	-34	0.991577	0.991215	-0.000361383	-5.86667	-4.86066	1.00601	created_A-Rich|AAACAA	Benign	['Peroxisome_biogenesis_disorder_1A_(Zellweger)']
1031308	17	36538360	A	C	PIGW	+	terminal_exon	36538381	-20	0.957137	0.101102	-0.856035	-7.38934	-11.8537	-4.46438	disrupted_AATAAA|AATAAA	Uncertain_significance	['Hyperphosphatasia_with_mental_retardation_syndrome_5']
1483470	17	38326874	T	C	GPR179	-	terminal_exon	38326845	-29	0.999243	0.984147	-0.0150959	-6.2467	-7.25497	-1.00827	disrupted_AATAAA|AATAAA	Uncertain_significance	['not_provided']
1417662	17	38326872	T	C	GPR179	-	terminal_exon	38326867	-5	0.996451	0.990547	-0.00590402	-7.68953	-8.72788	-1.03835	disrupted_AATAAA|AATAAA	Uncertain_significance	['not_provided']
323147	17	41754608	G	A	JUP	-	terminal_exon	41754625	16	0.999557	0.999813	0.000256777	-4.35244	-3.21834	1.1341	created_GT/CT-Rich|ATGTGT,TGTGTT,GTGTTG,GATGTG	Uncertain_significance	['Naxos_disease', 'Arrhythmogenic_right_ventricular_cardiomyopathy_type_12']
323204	17	41823101	G	T	FKBP10	+	terminal_exon	41823215	-113	0.999891	0.998706	-0.00118577	-0.5662	-1.92593	-1.35973	created_ATTAAA|ATTAAA	Uncertain_significance	['Osteogenesis_imperfecta_type_XI']
323205	17	42313400	AAG	A	STAT3	-	terminal_exon	42313330	-70	0.99973	0.999711	-1.90735e-05	1.2359	2.28113	1.04523	modified_T-Rich|TTTGTT,TTGTTT,TGTTTT,TCTTTT,TTTTTT	Uncertain_significance	['Hyper-IgE_syndrome']
323207	17	42313404	C	CA	STAT3	-	terminal_exon	42313332	-72	0.999955	0.999955	2.38419e-07	-1.61989	-3.06667	-1.44678	modified_T-Rich|TTTTGT,TTTTTT,TTTTTG	Uncertain_significance	['Hyper-IgE_syndrome']
892351	17	42314663	C	T	STAT3	-	terminal_exon	42314646	-17	0.724815	0.999941	0.275126	-7.77438	0.936988	8.71137	created_AATAAA|AATAAA	Uncertain_significance	['Hyper-IgE_recurrent_infection_syndrome_1_autosomal_dominant']
323307	17	42544432	GT	G	NAGLU	+	terminal_exon	42544448	-15	0.986177	0.986943	0.000765979	0.797524	2.46958	1.67205	disrupted_T-Rich|TGTTTT,TTTTCT	Uncertain_significance	['Sanfilippo_syndrome']
1199698	17	42615278	G	A	TUBG1	+	terminal_exon	42615238	40	0.998819	0.998649	-0.000169754	-0.174776	-1.28172	-1.10695	disrupted_G-Rich|GGTGGG	Likely_benign	['not_provided']
890229	17	42913327	A	G	G6PC	+	terminal_exon	42913348	-20	0.999521	0.825542	-0.173979	-3.82906	-7.66035	-3.83129	disrupted_AATAAA|AATAAA	Uncertain_significance	['Glycogen_storage_disease_due_to_glucose-6-phosphatase_deficiency_type_IA']
209232	17	43044346	C	T	BRCA1	-	terminal_exon	43044298	-48	0.999336	0.998239	-0.00109702	1.39917	0.0879328	-1.31124	created_PAS Variant|TATAAA	Benign	['Breast-ovarian_cancer_familial_1', 'not_specified', 'not_provided']
438907	17	43044315	T	A	BRCA1	-	terminal_exon	43044300	-15	0.998944	0.492427	-0.506517	2.11736	-4.60803	-6.72539	disrupted_AATAAA|AATAAA	Uncertain_significance	['not_specified']
1336623	17	43044320	T	C	BRCA1	-	terminal_exon	43044300	-20	0.998944	0.611657	-0.387286	2.11736	-4.99695	-7.11431	disrupted_AATAAA|AATAAA	Uncertain_significance	['not_specified']
323655	17	46024412	T	TA	MAPT	+	terminal_exon	46024415	-2	0.98265	0.994704	0.0120546	-7.23322	-6.13463	1.09858	created_A-Rich|AAAAAA	Uncertain_significance	['MAPT-Related_Spectrum_Disorders']
323732	17	46029955	CT	C	KANSL1	-	terminal_exon	46029942	-13	0.906865	0.918446	0.0115812	-9.43618	-8.41323	1.02295	modified_A-Rich|AAAAAG,AAAGAA,AAAAGA,AAAAAA	Benign	['Syndromic_intellectual_disability', 'MAPT-Related_Spectrum_Disorders']
324054	17	50184178	T	C	COL1A1	-	terminal_exon	50184115	-63	0.999893	0.99989	-3.09944e-06	-3.33534	-2.19688	1.13846	modified_T-Rich|TATTTT,TGTTTT	Uncertain_significance	['Infantile_cortical_hyperostosis', 'Ehlers-Danlos_syndrome_arthrochalasia_type_1', 'Osteogenesis_imperfecta']
324081	17	50185242	A	AAT	COL1A1	-	terminal_exon	50185214	-28	0.998137	0.998621	0.000484347	-7.04569	-8.23384	-1.18815	modified_T-Rich|TTTTTA,TTTTTT	Uncertain_significance	['Infantile_cortical_hyperostosis', 'Ehlers-Danlos_syndrome_type_7A', 'Osteogenesis_Imperfecta_Dominant']
324082	17	50185243	G	GT	COL1A1	-	terminal_exon	50185230	-13	0.992971	0.994294	0.00132322	-5.62194	-4.54668	1.07527	created_AATAAA|AATAAA	Uncertain_significance	['Infantile_cortical_hyperostosis', 'Ehlers-Danlos_syndrome_type_7A', 'Osteogenesis_Imperfecta_Dominant']
324083	17	50185243	G	GTT	COL1A1	-	terminal_exon	50185231	-12	0.989468	0.992751	0.00328308	-5.76099	-4.76017	1.00082	created_AATAAA|AATAAA	Uncertain_significance	['Infantile_cortical_hyperostosis', 'Ehlers-Danlos_syndrome_type_7A', 'Osteogenesis_Imperfecta_Dominant']
187073	17	58734219	A	G	RAD51C	+	terminal_exon	58734327	-107	0.99395	0.996331	0.00238067	-2.01743	-0.956403	1.06102	created_TGTA-Rich|ATTGTA,TGTAAC,TTGTAA	Conflicting_interpretations_of_pathogenicity	['Fanconi_anemia_complementation_group_O', 'Hereditary_cancer-predisposing_syndrome', 'not_specified']
985359	17	60663307	G	T	PPM1D	+	terminal_exon	60663327	-19	0.0323485	0.931758	0.89941	-10.6688	-8.30049	2.36829	created_AATAAA|AATAAA	Uncertain_significance	['Inborn_genetic_diseases']
324322	17	61681210	GGACA	G	BRIP1	-	terminal_exon	61681269	55	0.8593	0.900801	0.0415006	0.450899	-1.52723	-1.97813	disrupted_GT/CT-Rich|TATGTC,TGTCCC	Likely_benign	['Fanconi_anemia']
890805	17	61682057	G	T	BRIP1	-	terminal_exon	61682038	-19	0.487537	0.995917	0.508379	-6.31165	-1.37945	4.9322	created_AATAAA|AATAAA	Uncertain_significance	['Fanconi_anemia_complementation_group_J']
509302	17	61683323	A	G	BRIP1	-	terminal_exon	61683299	-24	0.986366	0.864567	-0.121799	-6.33583	-9.60511	-3.26928	disrupted_AATAAA|AATAAA	Likely_benign	['not_specified']
824086	17	61683346	AG	A	BRIP1	-	terminal_exon	61683317	-29	0.997933	0.995578	-0.00235504	-8.66281	-7.60519	1.05762	retained_PAS Variant|TTTAAA	Uncertain_significance	['Hereditary_cancer-predisposing_syndrome']
1002502	17	61683372	TTTCCCAG	T	BRIP1	-	terminal_exon	61683327	-45	0.977611	0.97658	-0.00103182	-6.61718	-5.228	1.38918	retained_A-Rich|AAAAAC	Uncertain_significance	['Fanconi_anemia_complementation_group_J', 'Familial_cancer_of_breast']
1320978	17	61683314	CATGCCTTTATTTTTGG	C	BRIP1	-	terminal_exon	61683337	7	0.970502	0.982174	0.0116724	-6.06159	-1.97732	4.08427	created_T-Rich|TTGTTT	Uncertain_significance	['not_provided']
461164	17	61683351	T	C	BRIP1	-	terminal_exon	61683337	-14	0.970502	0.568943	-0.401559	-6.06159	-8.82736	-2.76577	disrupted_AATAAA|AATAAA	Uncertain_significance	['Fanconi_anemia_complementation_group_J', 'Familial_cancer_of_breast']
483173	17	61683353	T	C	BRIP1	-	terminal_exon	61683337	-16	0.970502	0.631384	-0.339118	-6.06159	-9.16349	-3.1019	disrupted_AATAAA|AATAAA	Uncertain_significance	['Fanconi_anemia_complementation_group_J', 'Hereditary_cancer-predisposing_syndrome', 'Familial_cancer_of_breast']
1014384	17	61683354	A	C	BRIP1	-	terminal_exon	61683337	-17	0.970502	0.580515	-0.389987	-6.06159	-8.92234	-2.86075	disrupted_AATAAA|AATAAA	Uncertain_significance	['Fanconi_anemia_complementation_group_J', 'Familial_cancer_of_breast', 'not_provided']
461163	17	61683354	A	G	BRIP1	-	terminal_exon	61683337	-17	0.970502	0.564981	-0.405521	-6.06159	-8.59869	-2.5371	disrupted_AATAAA|AATAAA	Uncertain_significance	['Fanconi_anemia_complementation_group_J', 'Hereditary_cancer-predisposing_syndrome', 'Familial_cancer_of_breast']
231673	17	61683355	T	C	BRIP1	-	terminal_exon	61683337	-18	0.970502	0.835505	-0.134997	-6.06159	-7.98883	-1.92724	disrupted_AATAAA|AATAAA	Uncertain_significance	['Fanconi_anemia_complementation_group_J', 'Hereditary_cancer-predisposing_syndrome', 'Familial_cancer_of_breast']
824103	17	61683338	T	C	BRIP1	-	terminal_exon	61683349	10	0.961556	0.960622	-0.000934064	-9.38913	-8.31945	1.06968	created_GT/CT-Rich|CCGTCT,CGTCTC,GTCTCC	Likely_benign	['Hereditary_cancer-predisposing_syndrome']
483211	17	61683388	C	T	BRIP1	-	terminal_exon	61683373	-15	0.527743	0.914847	0.387104	-10.8373	-6.94502	3.89224	created_AATAAA|AATAAA	Uncertain_significance	['Fanconi_anemia_complementation_group_J', 'Hereditary_cancer-predisposing_syndrome', 'Familial_cancer_of_breast']
186726	17	61683395	C	T	BRIP1	-	terminal_exon	61683374	-21	0.678525	0.936578	0.258053	-10.6442	-7.03052	3.61368	created_AATAAA|AATAAA	Uncertain_significance	['Neoplasm_of_ovary', 'Fanconi_anemia_complementation_group_J', 'Hereditary_cancer-predisposing_syndrome', 'Familial_cancer_of_breast', 'not_provided']
407843	17	61683712	C	T	BRIP1	-	terminal_exon	61683690	-22	0.0323485	0.919955	0.887606	-9.22241	-6.54844	2.67397	created_AATAAA|AATAAA	Uncertain_significance	['Fanconi_anemia_complementation_group_J', 'Familial_cancer_of_breast']
461140	17	61683868	C	T	BRIP1	-	terminal_exon	61683845	-23	0.101102	0.910321	0.80922	-6.24201	-2.65978	3.58223	created_AATAAA|AATAAA	Uncertain_significance	['Fanconi_anemia_complementation_group_J', 'Hereditary_cancer-predisposing_syndrome', 'Familial_cancer_of_breast', 'not_provided']
530305	17	61684056	G	A	BRIP1	-	terminal_exon	61684049	-7	0.0323485	0.998254	0.965906	-7.02263	-5.94885	1.07378	created_AATAAA|AATAAA	Uncertain_significance	['Fanconi_anemia_complementation_group_J', 'Hereditary_cancer-predisposing_syndrome', 'Familial_cancer_of_breast', 'not_specified', 'not_provided']
324476	17	63939160	T	C	SCN4A	-	terminal_exon	63939140	-20	0.920328	0.595164	-0.325165	-3.73063	-6.86716	-3.13654	disrupted_ATTAAA|ATTAAA	Benign	['Familial_hyperkalemic_periodic_paralysis', 'Paramyotonia_congenita_of_von_Eulenburg', 'Hypokalemic_periodic_paralysis_type_2', 'Congenital_myasthenic_syndrome_acetazolamide-responsive', 'Potassium-aggravated_myotonia']
948031	17	65530088	TTTTTGAAG	T	AXIN2	-	terminal_exon	65530072	-16	0.512615	0.908838	0.396223	-8.02982	-4.75673	3.27309	created_ATTAAA|ATTAAA	Uncertain_significance	['Oligodontia-colorectal_cancer_syndrome']
324786	17	68530605	C	T	FAM20A	-	terminal_exon	68530590	-15	0.96805	0.985604	0.0175545	-10.4448	-8.59739	1.84737	created_ATTAAA|ATTAAA	Uncertain_significance	['Acrodysostosis_1_with_or_without_hormone_resistance', 'Carney_complex_type_1']
890808	17	70177032	A	G	KCNJ2	+	terminal_exon	70177052	-19	0.992426	0.0940412	-0.898385	-6.85231	-8.47754	-1.62524	disrupted_AATAAA|AATAAA	Uncertain_significance	['Andersen_Tawil_syndrome', 'Short_QT_syndrome_3', 'Atrial_fibrillation_familial_9']
889969	17	81650511	A	G	PDE6G	-	terminal_exon	81650500	-11	0.980738	0.775411	-0.205326	-8.65998	-10.2351	-1.5751	disrupted_PAS Variant|AATACA	Likely_benign	['Retinitis_pigmentosa']
326553	18	2917399	T	TGAAA	LPIN2	-	terminal_exon	2917304	-95	0.994992	0.998569	0.00357717	-1.78042	-0.667473	1.11295	created_T-Rich|TTTCTT,TTCTTT	Uncertain_significance	['Majeed_syndrome']
326601	18	2919460	C	T	LPIN2	-	terminal_exon	2919504	43	0.910737	0.903522	-0.00721449	-8.21772	-9.23293	-1.01521	disrupted_G-Rich|GTGGGG	Uncertain_significance	['Majeed_syndrome']
326144	18	13883360	T	G	MC2R	-	terminal_exon	13883343	-17	0.999259	0.0323485	-0.966911	-6.47251	-8.53883	-2.06632	disrupted_AATAAA|AATAAA	Uncertain_significance	['ACTH_resistance']
326151	18	13883576	T	TACAC	MC2R	-	terminal_exon	13883615	38	0.937418	0.957235	0.0198166	-7.22725	-6.21931	1.00794	created_GT/CT-Rich|TGTGTG,GTGTGT	Uncertain_significance	['Glucocorticoid_Deficiency']
326150	18	13883576	T	TAC	MC2R	-	terminal_exon	13883616	39	0.944914	0.938983	-0.00593054	-7.1034	-5.75836	1.34504	created_GT/CT-Rich|TGTGTG,GTGTGT	Uncertain_significance	['Glucocorticoid_Deficiency']
326148	18	13883574	AAT	A	MC2R	-	terminal_exon	13883618	42	0.971685	0.966791	-0.00489455	-6.00226	-7.4155	-1.41324	disrupted_TGTA-Rich|TGTGTA,TGTATT,GTGTAT	Uncertain_significance	['Glucocorticoid_Deficiency']
326152	18	13883576	TAC	T	MC2R	-	terminal_exon	13883618	40	0.971685	0.976651	0.00496525	-6.00226	-7.43776	-1.4355	disrupted_GT/CT-Rich|TGTGTG,GTGTGT	Uncertain_significance	['Glucocorticoid_Deficiency']
326153	18	13883576	TACAC	T	MC2R	-	terminal_exon	13883625	45	0.964743	0.958001	-0.0067426	-7.7174	-6.66414	1.05326	disrupted_GT/CT-Rich|TGTGTG,GTGTGT	Uncertain_significance	['Glucocorticoid_Deficiency']
326149	18	13883574	AATACAC	A	MC2R	-	terminal_exon	13883632	52	0.972203	0.971249	-0.00095433	-5.67839	-6.76279	-1.08439	disrupted_TGTA-Rich|TGTGTA,TGTATT,GTGTAT	Uncertain_significance	['Glucocorticoid_Deficiency']
326154	18	13883576	TACACAC	T	MC2R	-	terminal_exon	13883632	50	0.972203	0.974911	0.0027082	-5.67839	-6.76263	-1.08424	disrupted_GT/CT-Rich|TGTGTG,GTGTGT	Uncertain_significance	['Glucocorticoid_Deficiency']
326159	18	13883621	ACACACACTCT	A	MC2R	-	terminal_exon	13883633	2	0.988964	0.994043	0.00507981	-5.51529	-6.66014	-1.14485	retained_GT/CT-Rich|TGTGTG,GAGTGT,GTGTGT,AGTGTG	Uncertain_significance	['Glucocorticoid_Deficiency']
326162	18	13883625	ACACTCT	A	MC2R	-	terminal_exon	13883633	2	0.988964	0.993573	0.00460953	-5.51529	-6.92874	-1.41345	retained_GT/CT-Rich|TGTGTG,GAGTGT,GTGTGT,AGTGTG	Uncertain_significance	['Glucocorticoid_Deficiency']
326163	18	13883627	A	ACACT	MC2R	-	terminal_exon	13883639	11	0.99679	0.997535	0.000744402	-5.83695	-7.29632	-1.45936	retained_GT/CT-Rich|TGTGTG,GAGTGT,GTGTGT,AGTGTG	Uncertain_significance	['Glucocorticoid_Deficiency']
326165	18	13883627	ACT	A	MC2R	-	terminal_exon	13883641	12	0.993075	0.994441	0.00136632	-6.34061	-5.2654	1.07522	retained_GT/CT-Rich|TGTGTG,GAGTGT,GTGTGT,AGTGTG	Uncertain_significance	['Glucocorticoid_Deficiency']
326161	18	13883625	ACACT	A	MC2R	-	terminal_exon	13883644	15	0.99453	0.996597	0.00206733	-7.42601	-6.19986	1.22615	retained_GT/CT-Rich|TGTGTG,GAGTGT,GTGTGT,AGTGTG	Uncertain_significance	['Glucocorticoid_Deficiency']
326157	18	13883617	ACACACACACA	T	MC2R	-	terminal_exon	13883663	36	0.996622	0.993406	-0.00321591	-5.77818	-7.49834	-1.72016	modified_GT/CT-Rich|TGTGTG,GAGTGT,GTGTGT,AGTGTG	Uncertain_significance	['Glucocorticoid_Deficiency']
326174	18	13883940	C	T	MC2R	-	terminal_exon	13883918	-22	0.487505	0.987457	0.499952	-9.62706	-5.58495	4.04211	created_AATAAA|AATAAA	Benign	['ACTH_resistance']
326361	18	31066387	A	C	DSC2	-	terminal_exon	31066365	-22	0.960203	0.939357	-0.0208458	-6.19931	-7.87135	-1.67204	disrupted_PAS Variant|GATAAA	Uncertain_significance	['Arrhythmogenic_right_ventricular_cardiomyopathy_type_11']
1332669	18	31546330	G	A	DSG2	+	terminal_exon	31546351	-20	0.0323485	0.999367	0.967019	-7.70484	-3.24348	4.46136	created_AATAAA|AATAAA	Uncertain_significance	['Cardiomyopathy']
1076372	18	33743477	C	A	ASXL3	+	terminal_exon	33743457	20	0.922116	0.918256	-0.00386041	-8.89593	-10.0266	-1.13063	created_TGTA-Rich|TGTGTA,GTGTAA,TGTAAC	Pathogenic	['not_provided']
689691	18	33743461	G	T	ASXL3	+	terminal_exon	33743489	-27	0.101102	0.909466	0.808365	-8.42801	-6.25284	2.17517	created_ATTAAA|ATTAAA	Likely_pathogenic	['Marfanoid_habitus_and_intellectual_disability']
930730	18	33743630	CCT	C	ASXL3	+	terminal_exon	33743605	25	0.961799	0.961767	-3.18289e-05	-4.70329	-6.64803	-1.94474	modified_GT/CT-Rich|CTCTGT,CCTCTG,TCCTGT,CCTGTC,TCTGTC	Likely_pathogenic	['Bainbridge-Ropers_syndrome']
1257132	18	46477048	T	G	LOXHD1	-	terminal_exon	46477034	-14	0.91935	0.907719	-0.0116304	-7.7752	-8.81167	-1.03647	disrupted_PAS Variant|TATAAA	Benign	['not_provided']
888645	18	49822831	T	C	MYO5B	-	terminal_exon	49822814	-17	0.998649	0.977881	-0.0207679	-3.05856	-6.06174	-3.00318	disrupted_AATAAA|AATAAA	Uncertain_significance	['Congenital_microvillous_atrophy']
892059	18	51079403	A	G	SMAD4	+	terminal_exon	51079428	-24	0.979338	0.50941	-0.469928	-3.86736	-7.28647	-3.41911	disrupted_AATAAA|AATAAA	Uncertain_significance	['Myhre_syndrome', 'Generalized_juvenile_polyposis/juvenile_polyposis_coli', 'Juvenile_polyposis/hereditary_hemorrhagic_telangiectasia_syndrome']
888595	18	51079436	A	G	SMAD4	+	terminal_exon	51079428	8	0.979338	0.99096	0.0116223	-3.86736	-2.17055	1.6968	created_GT/CT-Rich|GTGTTA,ATTCTG,CTGTGT,TTCTGT,TCTGTG,TGTGTT	Uncertain_significance	['Myhre_syndrome', 'Generalized_juvenile_polyposis/juvenile_polyposis_coli', 'Juvenile_polyposis/hereditary_hemorrhagic_telangiectasia_syndrome']
327152	18	51081456	A	G	SMAD4	+	terminal_exon	51081473	-16	0.99854	0.514429	-0.484111	-3.40003	-9.19444	-5.79441	disrupted_AATAAA|AATAAA	Benign	['Myhre_syndrome', 'Generalized_juvenile_polyposis/juvenile_polyposis_coli', 'Juvenile_polyposis/hereditary_hemorrhagic_telangiectasia_syndrome']
327376	18	57548250	T	TAAA	FECH	-	terminal_exon	57548281	30	0.997941	0.998101	0.00015986	-6.48377	-7.59936	-1.11559	modified_T-Rich|TTTTTA,TTTTTT	Uncertain_significance	['Protoporphyria_erythropoietic_1']
327382	18	57548269	A	C	FECH	-	terminal_exon	57548284	14	0.999128	0.99926	0.000131488	-6.85848	-5.73198	1.1265	disrupted_T-Rich|TTTGTT,TTGTTT,TGTTTT,TTTTGT	Likely_benign	['Protoporphyria_erythropoietic_1']
327377	18	57548260	A	AC	FECH	-	terminal_exon	57548287	26	0.999705	0.999677	-2.79546e-05	-6.51442	-5.25965	1.25477	modified_T-Rich|TTTGTT,TTGTTT,TGTTTT,TTTTGT,TTTTTT,TTTTTG	Uncertain_significance	['Protoporphyria_erythropoietic_1']
327378	18	57548261	A	AC	FECH	-	terminal_exon	57548287	25	0.999705	0.999671	-3.40343e-05	-6.51442	-5.30962	1.2048	modified_T-Rich|TTTGTT,TTGTTT,TGTTTT,TTTTGT,TTTTTT	Uncertain_significance	['Protoporphyria_erythropoietic_1']
327384	18	57548341	A	C	FECH	-	terminal_exon	57548304	-37	0.999753	0.999759	6.4373e-06	-3.19884	-2.07652	1.12231	disrupted_T-Rich|TTTTTA	Benign	['Protoporphyria_erythropoietic_1']
327380	18	57548261	AAAAAC	A	FECH	-	terminal_exon	57548310	44	0.999469	0.999606	0.000137091	-2.14566	-1.05091	1.09475	modified_T-Rich|TTTGTT,TTGTTT,TGTTTT,TTTTGT,TTTTTT	Uncertain_significance	['Protoporphyria_erythropoietic_1']
890983	18	57646655	C	T	ATP8B1	-	terminal_exon	57646669	13	0.997822	0.997127	-0.000694573	-1.98097	-3.53193	-1.55095	disrupted_GT/CT-Rich|TTGTGT,CTTGTG	Uncertain_significance	['Cholestasis_progressive_familial_intrahepatic_1']
892210	18	57646692	C	T	ATP8B1	-	terminal_exon	57646670	-22	0.999268	0.998801	-0.000467122	-2.21982	-1.12738	1.09244	disrupted_TGTA-Rich|ATTGTA,TGTAAG,TTGTAA	Uncertain_significance	['Cholestasis_progressive_familial_intrahepatic_1']
327441	18	57646765	C	T	ATP8B1	-	terminal_exon	57646686	-79	0.999011	0.998001	-0.00100976	-3.54999	-4.73394	-1.18395	created_PAS Variant|AATATA	Benign	['Cholestasis_progressive_familial_intrahepatic_1']
1038861	18	58747484	A	G	MALT1	+	terminal_exon	58747409	75	0.997856	0.998244	0.000388443	-0.871375	0.172901	1.04428	created_GT/CT-Rich|AGTGTT,GAGTGT,GTGTTG	Uncertain_significance	['Immunodeficiency_12']
889110	18	59268595	C	T	RAX	-	terminal_exon	59268576	-19	0.101102	0.981038	0.879936	-8.76033	-4.21335	4.54698	created_AATAAA|AATAAA	Benign	['Microphthalmia_isolated_3']
327538	18	59327986	A	T	LMAN1	-	terminal_exon	59327966	-20	0.510292	0.999207	0.488915	-6.50452	-2.37704	4.12748	created_AATAAA|AATAAA	Benign	['Combined_deficiency_of_factor_V_and_factor_VIII_1']
327600	18	59431728	T	C	CCBE1	-	terminal_exon	59431705	-23	0.987427	0.101102	-0.886326	-6.55728	-9.05881	-2.50153	disrupted_AATAAA|AATAAA	Benign	['Hennekam_lymphangiectasia-lymphedema_syndrome_1']
889422	18	59431735	T	C	CCBE1	-	terminal_exon	59431723	-12	0.993088	0.994022	0.00093329	-8.6164	-9.78949	-1.17309	disrupted_PAS Variant|AGTAAA	Uncertain_significance	['Hennekam_lymphangiectasia-lymphedema_syndrome_1']
327606	18	59432128	T	A	CCBE1	-	terminal_exon	59432093	-35	0.99659	0.99903	0.00243938	-8.16121	-7.04705	1.11416	created_AATAAA|AATAAA	Benign	['Hennekam_lymphangiectasia-lymphedema_syndrome_1']
327605	18	59432120	ATTTT	A	CCBE1	-	terminal_exon	59432104	-16	0.997943	0.998473	0.00052917	-7.91883	-6.80077	1.11807	modified_A-Rich|AAAAAT,AAAAAA	Uncertain_significance	['Hennekam_lymphangiectasia-lymphedema_syndrome_1']
327609	18	59432231	GATTACAGGC	G	CCBE1	-	terminal_exon	59432273	33	0.999367	0.999224	-0.000142872	-5.51225	-6.93036	-1.4181	disrupted_TGTA-Rich|CCTGTA,CTGTAA,TGTAAT	Uncertain_significance	['Hennekam_lymphangiectasia-lymphedema_syndrome_1']
327631	18	59433137	T	C	CCBE1	-	terminal_exon	59433157	19	0.982685	0.986184	0.00349915	-8.88419	-7.63283	1.25136	created_GT/CT-Rich|GTCTTT,CGTCTT	Uncertain_significance	['Hennekam_lymphangiectasia-lymphedema_syndrome_1']
1297178	19	856232	C	G	ELANE	+	terminal_exon	856225	7	0.999888	0.999891	3.09944e-06	-5.62761	-4.48165	1.14597	modified_GT/CT-Rich|CTCTGT,TGTCTG,TTGTCT,ATTGTC,TCTCTG,GTCTGT	Benign	['not_provided']
328241	19	1228057	TTC	T	STK11	+	terminal_exon	1228046	11	0.760893	0.93655	0.175657	-8.6982	-11.0678	-2.36959	modified_T-Rich|TTTCTT,TCTTTT,TTCTTT,TTTTTT,TTTTCT,TTTTTC	Likely_benign	['Peutz-Jeghers_syndrome']
891051	19	1228141	G	A	STK11	+	terminal_exon	1228132	9	0.983734	0.985744	0.00201041	-10.099	-8.85128	1.24774	disrupted_GT/CT-Rich|GGCTGT,GCTGTG	Uncertain_significance	['Peutz-Jeghers_syndrome']
328243	19	1228192	T	C	CBARP	-	terminal_exon	1228297	104	0.979647	0.978681	-0.000966787	-4.81519	-5.85473	-1.03954	created_G-Rich|GCGGGG,GGGGTG	Benign	['Peutz-Jeghers_syndrome', 'not_provided']
328344	19	1397083	G	A	GAMT	-	terminal_exon	1397091	7	0.875362	0.951348	0.0759864	-6.35125	-4.9565	1.39474	created_GT/CT-Rich|GCGTGT,GTGTGA,CGTGTG	Benign/Likely_benign	['Leigh_syndrome', 'Deficiency_of_guanidinoacetate_methyltransferase', 'Mitochondrial_complex_I_deficiency', 'not_provided']
894596	19	7533975	T	C	MCOLN1	+	terminal_exon	7533989	-13	0.999597	0.995891	-0.0037064	6.52257	1.19083	-5.33174	disrupted_AATAAA|AATAAA	Uncertain_significance	['Mucolipidosis_type_IV']
893776	19	7561745	A	G	PNPLA6	+	terminal_exon	7561762	-16	0.999955	0.969295	-0.0306602	5.35659	3.00274	-2.35385	disrupted_AATAAA|AATAAA	Uncertain_significance	['Hereditary_spastic_paraplegia_39']
180728	19	10115376	G	A	PPAN	+	terminal_exon	10115350	26	0.999456	0.999403	-5.23925e-05	-2.24367	-3.26059	-1.01692	disrupted_G-Rich|GGGGGA	association	['Cataplexy_and_narcolepsy']
180728	19	10115376	G	A	PPAN-P2RY11	+	terminal_exon	10115350	26	0.999456	0.999403	-5.23925e-05	-2.24367	-3.26059	-1.01692	disrupted_G-Rich|GGGGGA	association	['Cataplexy_and_narcolepsy']
180728	19	10115376	G	A	P2RY11	+	terminal_exon	10115350	26	0.999456	0.999403	-5.23925e-05	-2.24367	-3.26059	-1.01692	disrupted_G-Rich|GGGGGA	association	['Cataplexy_and_narcolepsy']
891484	19	10133380	A	G	DNMT1	-	terminal_exon	10133346	-34	0.999469	0.999224	-0.000245631	-0.375814	-1.45998	-1.08417	disrupted_TGTA-Rich|TTGTAA,TGTAAT,GTTGTA	Benign	['Hereditary_sensory_neuropathy_type_IE']
246060	19	10133690	C	T	DNMT1	-	terminal_exon	10133665	-25	0.985218	0.987114	0.00189644	-8.66957	-7.64611	1.02346	created_A-Rich|AAAGAA	Conflicting_interpretations_of_pathogenicity	['Hereditary_sensory_neuropathy_type_IE', 'not_provided']
327884	19	10133649	G	A	DNMT1	-	terminal_exon	10133669	19	0.985486	0.991076	0.00559044	-7.01856	-5.99365	1.02491	modified_GT/CT-Rich|TCCTGT,CCCTGT	Uncertain_significance	['Hereditary_sensory_neuropathy_type_IE']
890101	19	11133277	G	A	LDLR	+	terminal_exon	11133266	11	0.987115	0.977995	-0.00911945	-7.00374	-8.02136	-1.01762	disrupted_GT/CT-Rich|GTGTTA,CGTGTT	Uncertain_significance	['Familial_hypercholesterolemia_1']
719116	19	11242040	C	T	ANGPTL8	+	terminal_exon	11241935	105	0.992133	0.992	-0.000133336	-1.71366	-2.96209	-1.24843	created_TGTA-Rich|GCTGTA,TGTACC,CTGTAC	Benign/Likely_benign	['not_provided']
890871	19	11450950	A	G	PRKCSH	+	terminal_exon	11450966	-15	0.999992	0.989171	-0.0108212	5.43683	-0.0391151	-5.47594	disrupted_AATAAA|AATAAA	Uncertain_significance	['Polycystic_liver_disease_1']
1046730	19	16479139	C	T	CALR3	-	terminal_exon	16479117	-22	0.101102	0.989365	0.888263	-8.81529	-5.62369	3.1916	created_AATAAA|AATAAA	Uncertain_significance	['Familial_hypertrophic_cardiomyopathy_19']
369259	19	17824775	CAA	C	JAK3	-	terminal_exon	17824784	7	0.99996	0.999929	-3.06368e-05	8.27091	9.71131	1.4404	disrupted_T-Rich|TTTTGT	Benign	['Severe_combined_immunodeficiency_disease']
369260	19	17824777	A	AAC	JAK3	-	terminal_exon	17824810	32	0.992914	0.99568	0.00276631	-9.94488	-8.50534	1.43954	modified_T-Rich|TTGTTT,TTTTGT	Benign	['Severe_combined_immunodeficiency_disease']
889312	19	17895150	A	G	SLC5A5	+	terminal_exon	17895173	-22	0.998602	0.470036	-0.528566	-3.0397	-8.11155	-5.07185	disrupted_AATAAA|AATAAA	Uncertain_significance	['Thyroid_dyshormonogenesis_1']
1221338	19	18868515	A	C	GDF1	-	terminal_exon	18868554	38	0.999431	0.999455	2.37226e-05	3.53492	4.53502	1.0001	modified_G-Rich|GGGTGG,GGGGTG,GGGGGG,GGGGGT	Benign	['not_provided']
1221338	19	18868515	A	C	CERS1	-	terminal_exon	18868554	38	0.999431	0.999455	2.37226e-05	3.53492	4.53502	1.0001	modified_G-Rich|GGGTGG,GGGGTG,GGGGGG,GGGGGT	Benign	['not_provided']
328697	19	29701176	A	G	C19orf12	-	terminal_exon	29701156	-20	0.997801	0.99471	-0.00309128	-0.963129	0.0379676	1.0011	disrupted_T-Rich|TGTTTT	Likely_benign	['Neurodegeneration_with_brain_iron_accumulation_4']
1294937	19	33208758	T	TA	SLC7A10	-	terminal_exon	33208783	24	0.903656	0.858063	-0.045593	-8.88506	-7.84594	1.03912	created_T-Rich|TGTTTT	Benign	['not_provided']
328840	19	35825395	T	G	NPHS1	-	terminal_exon	35825373	-22	0.999141	0.607341	-0.391801	-1.61164	-7.20481	-5.59317	disrupted_AATAAA|AATAAA	Benign	['Congenital_nephrotic_syndrome']
1082638	19	40396174	C	T	PRX	-	terminal_exon	40396150	-24	0.101102	0.997571	0.896469	-8.40427	-3.64984	4.75443	created_AATAAA|AATAAA	Likely_benign	['Charcot-Marie-Tooth_disease_type_4']
329378	19	41424973	A	G	BCKDHA	+	terminal_exon	41425001	-27	0.99929	0.848908	-0.150382	3.2007	-4.40911	-7.6098	disrupted_AATAAA|AATAAA	Uncertain_significance	['Maple_syrup_urine_disease']
369265	19	41871431	T	C	RPS19	+	terminal_exon	41871415	16	0.999857	0.999814	-4.24981e-05	-0.173768	-1.24944	-1.07567	disrupted_T-Rich|TCTTTT	Likely_benign	['Diamond-Blackfan_anemia']
769015	19	43461375	G	A	LYPD3	-	terminal_exon	43461398	22	0.999823	0.999847	2.35438e-05	-0.0100316	1.00246	1.01249	created_GT/CT-Rich|TGTGGC,CTGTGG,GGCTGT,GCTGTG	Benign	['not_provided']
1197019	19	44909484	C	G	APOE	+	terminal_exon	44909390	94	0.99978	0.999769	-1.04904e-05	2.52021	1.43851	-1.0817	created_GT/CT-Rich|CGTCTC,GTCTCC,TCGTCT	Likely_benign	['not_provided']
1178721	19	45409590	AG	A	ERCC1	-	terminal_exon	45409617	26	0.99876	0.998584	-0.000176668	4.48522	3.427	-1.05822	modified_GT/CT-Rich|TCTGGG,TCTCTG,GTCTCT,TTCTGG,GTTCTG	Likely_benign	['not_provided']
1194555	19	46838160	C	T	AP2S1	-	terminal_exon	46838180	19	0.996473	0.995563	-0.000909746	-1.13834	-2.33888	-1.20054	disrupted_GT/CT-Rich|CCGTCT,GTCTTT,CGTCTT	Likely_benign	['not_provided']
329889	19	49861225	T	G	PNKP	-	terminal_exon	49861204	-21	0.999944	0.768315	-0.231629	8.21557	-2.05452	-10.2701	disrupted_AATAAA|AATAAA	Uncertain_significance	['Early_infantile_epileptic_encephalopathy_10']
1452440	19	49861270	T	TA	PNKP	-	terminal_exon	49861207	-63	0.999946	0.999947	5.96046e-07	5.62837	6.84052	1.21214	disrupted_TGTA-Rich|GCTGTA,TGTACT,CTGTAC	Pathogenic	['Early_infantile_epileptic_encephalopathy_12']
187768	19	49861264	T	TGCAGTACA	PNKP	-	terminal_exon	49861232	-32	0.957371	0.970265	0.0128942	-8.85359	-10.7161	-1.86251	created_TGTA-Rich|CCTGTA,TGTACT,CTGTAC	Pathogenic	['Ataxia-oculomotor_apraxia_4']
801423	19	49861265	G	GGCAGTACA	PNKP	-	terminal_exon	49861232	-33	0.957371	0.970759	0.0133885	-8.85359	-10.6372	-1.78358	created_TGTA-Rich|GCTGTA,TGTACT,CTGTAC	Pathogenic	['not_provided']
893714	19	55151790	T	C	TNNI3	-	terminal_exon	55151769	-21	0.999011	0.855644	-0.143367	2.43942	-1.24632	-3.68573	disrupted_AATAAA|AATAAA	Uncertain_significance	['Familial_restrictive_cardiomyopathy_1', 'Dilated_cardiomyopathy_2A', 'Familial_hypertrophic_cardiomyopathy_7', 'Familial_Hypertrophic_Cardiomyopathy_with_Wolff-Parkinson-White_Syndrome']
894944	2	19913253	A	G	WDR35	-	terminal_exon	19913241	-12	0.995529	0.994645	-0.000883996	-1.96263	-2.96369	-1.00106	modified_T-Rich|TTTTTT,TTTTCT,TTTTTC	Uncertain_significance	['Cranioectodermal_dysplasia_2', 'Short-rib_thoracic_dysplasia_7_with_or_without_polydactyly']
896381	2	19913261	T	C	WDR35	-	terminal_exon	19913242	-19	0.990822	0.101102	-0.889721	-0.41477	-5.99522	-5.58045	disrupted_AATAAA|AATAAA	Uncertain_significance	['Cranioectodermal_dysplasia_2', 'Short-rib_thoracic_dysplasia_7_with_or_without_polydactyly']
1305514	2	19993133	T	A	MATN3	-	terminal_exon	19993120	-13	0.979909	0.983864	0.00395495	-4.08558	-2.79442	1.29116	disrupted_PAS Variant|AATGAA	Uncertain_significance	['not_provided']
334064	2	21001719	C	A	APOB	-	terminal_exon	21001694	-25	0.0323485	0.997314	0.964966	-10.5428	-6.8441	3.69871	created_AATAAA|AATAAA	Conflicting_interpretations_of_pathogenicity	['Familial_hypercholesterolemia', 'Familial_hypercholesterolemia_2', 'Hypobetalipoproteinemia_familial_1', 'not_provided']
746917	2	24067780	G	A	SF3B6	-	terminal_exon	24067761	-19	0.978573	0.979641	0.00106806	-9.55625	-8.45531	1.10094	created_PAS Variant|AATACA	Benign	['not_provided']
335366	2	26190784	GCA	G	HADHA	-	terminal_exon	26190860	74	0.99955	0.999511	-3.95179e-05	-0.41197	-1.55169	-1.13972	modified_GT/CT-Rich|TGTGTG,GTGTGC,GTGTGT	Uncertain_significance	['Mitochondrial_trifunctional_protein_deficiency', 'Long-chain_3-hydroxyacyl-CoA_dehydrogenase_deficiency']
335367	2	26190845	G	A	HADHA	-	terminal_exon	26190861	15	0.999892	0.9999	7.86781e-06	0.980476	2.06197	1.08149	created_GT/CT-Rich|CGTCTC,GTCTCC	Uncertain_significance	['Mitochondrial_trifunctional_protein_deficiency', 'Long-chain_3-hydroxyacyl-CoA_dehydrogenase_deficiency']
335508	2	27099950	A	G	KHK	+	terminal_exon	27099969	-18	0.997921	0.821938	-0.175984	0.198745	-8.92747	-9.12621	disrupted_AATAAA|AATAAA	Uncertain_significance	['Fructosuria_essential']
335507	2	27099948	A	C	KHK	+	terminal_exon	27099970	-21	0.999221	0.999287	6.61016e-05	-1.64847	-0.556504	1.09197	disrupted_A-Rich|AAATAA	Uncertain_significance	['Fructosuria_essential']
335548	2	27377269	ATAAGT	A	ZNF513	-	terminal_exon	27377235	-34	0.999198	0.999062	-0.000136495	0.854999	-0.645586	-1.50058	modified_T-Rich|TTTATT,TTATTT	Uncertain_significance	['Retinitis_Pigmentosa_Dominant']
897473	2	27377320	C	T	ZNF513	-	terminal_exon	27377235	-85	0.999198	0.999141	-5.69224e-05	0.854999	-0.221464	-1.07646	created_TGTA-Rich|GCTGTA,TGTAGA	Uncertain_significance	['Retinitis_pigmentosa']
896993	2	27377291	A	T	SNX17	+	terminal_exon	27377269	22	0.921708	0.929399	0.00769109	-8.75764	-7.67595	1.08169	modified_G-Rich|GGGAGG,GGGTGG	Uncertain_significance	['Retinitis_pigmentosa']
894837	2	32155525	G	A	SPAST	+	terminal_exon	32155543	-17	0.468614	0.999492	0.530878	-8.08568	-4.66896	3.41672	created_AATAAA|AATAAA	Uncertain_significance	['Spastic_paraplegia_4_autosomal_dominant']
894967	2	38068125	T	C	CYP1B1	-	terminal_exon	38068106	-19	0.998775	0.901836	-0.096939	-2.82587	-6.73223	-3.90637	disrupted_AATAAA|AATAAA	Uncertain_significance	['Irido-corneo-trabecular_dysgenesis', 'Glaucoma_3_primary_congenital_A']
335980	2	38983317	C	CATTT	SOS1	-	terminal_exon	38983292	-25	0.101102	0.954798	0.853697	-10.6181	-6.99176	3.62631	created_AATAAA|AATAAA	Uncertain_significance	['Gingival_fibromatosis', 'Noonan_syndrome']
336000	2	38984726	CCAAA	C	SOS1	-	terminal_exon	38984697	-29	0.989851	0.989158	-0.000692606	-1.22642	-2.4537	-1.22728	disrupted_T-Rich|TTTGTT,TTGTTT	Uncertain_significance	['Gingival_fibromatosis', 'Noonan_syndrome']
896666	2	43886311	T	A	LRPPRC	-	terminal_exon	43886225	-86	0.999976	0.99998	3.69549e-06	-2.19365	0.0694971	2.26314	created_TGTA-Rich|TTGTAT,ATTGTA,TGTATT	Uncertain_significance	['Congenital_lactic_acidosis_Saguenay-Lac-Saint-Jean_type']
988852	2	46905540	C	T	MCFD2	-	terminal_exon	46905514	-26	0.0323485	0.99708	0.964731	-7.23428	-3.49578	3.7385	created_AATAAA|AATAAA	Likely_pathogenic	['Thrombocytopenia', 'Abnormal_bleeding']
1275827	2	47386878	A	T	EPCAM	+	terminal_exon	47386915	-36	0.9909	0.99093	2.92659e-05	-2.45213	-3.83515	-1.38302	disrupted_TGTA-Rich|TGTGTA,GTGTAA,TGTAAC	Benign	['not_specified', 'not_provided']
1025131	2	47806828	C	A	MSH6	+	terminal_exon	47806853	-24	0.459421	0.971604	0.512183	-8.41718	-4.9766	3.44058	created_AATAAA|AATAAA	Uncertain_significance	['Hereditary_nonpolyposis_colorectal_neoplasms']
1055808	2	47806848	T	TA	MSH6	+	terminal_exon	47806866	-17	0.467267	0.953486	0.48622	-9.62522	-6.18003	3.44519	created_ATTAAA|ATTAAA	Uncertain_significance	['Hereditary_nonpolyposis_colorectal_neoplasms']
386592	2	47806851	G	A	MSH6	+	terminal_exon	47806868	-16	0.485281	0.958484	0.473203	-9.50754	-6.01146	3.49608	created_ATTAAA|ATTAAA	Conflicting_interpretations_of_pathogenicity	['Hereditary_cancer-predisposing_syndrome', 'Hereditary_nonpolyposis_colorectal_neoplasms', 'not_specified']
141438	2	47806854	ATTATAGACTGACTACATTGGAAGC	A	FBXO11	-	terminal_exon	47806921	43	0.963177	0.976249	0.0130718	-4.38291	-3.24643	1.13648	disrupted_TGTA-Rich|AATGTA,ATGTAG,TGTAGT	Uncertain_significance	['Hereditary_cancer-predisposing_syndrome']
419751	2	47806856	TATAGACTGACTAC	T	FBXO11	-	terminal_exon	47806933	64	0.943872	0.941583	-0.00228918	-9.83534	-8.7074	1.12795	disrupted_TGTA-Rich|AATGTA,ATGTAG,TGTAGT	Uncertain_significance	['Hereditary_cancer-predisposing_syndrome', 'Hereditary_nonpolyposis_colorectal_neoplasms', 'not_specified']
1007184	2	47806845	GATTAAGGAATTATAGACTGACTACATTGGA	G	FBXO11	-	terminal_exon	47806935	60	0.979657	0.982784	0.00312728	-9.52225	-8.497	1.02525	disrupted_TGTA-Rich|AATGTA,ATGTAG,TGTAGT	Uncertain_significance	['Hereditary_nonpolyposis_colorectal_neoplasms']
495703	2	47806908	A	ATTCAGACAACATTATGATCT	FBXO11	-	terminal_exon	47806936	27	0.942695	0.929268	-0.0134273	-10.0691	-8.82729	1.24179	created_GT/CT-Rich|GTTGTC,TGTCTG,TTGTCT	Conflicting_interpretations_of_pathogenicity	['Hereditary_nonpolyposis_colorectal_neoplasms', 'not_provided']
630443	2	47806870	A	ATTGGAAGCTTT	MSH6	+	terminal_exon	47806948	-77	0.983841	0.988466	0.00462478	-3.25485	-2.24474	1.01012	created_T-Rich|TTTTTG	Likely_benign	['Hereditary_cancer-predisposing_syndrome']
206270	2	49921971	TTTC	T	NRXN1	-	terminal_exon	49921955	-16	0.0323485	0.965869	0.933521	-8.71151	-5.74	2.97151	created_AATAAA|AATAAA	Uncertain_significance	['not_specified']
516416	2	49921983	G	A	NRXN1	-	terminal_exon	49921964	-19	0.0323485	0.940371	0.908023	-9.45551	-5.85663	3.59888	created_AATAAA|AATAAA	Likely_benign	['Pitt-Hopkins-like_syndrome_2', 'not_provided']
336606	2	55866010	C	T	EFEMP1	-	terminal_exon	55865970	-40	0.999662	0.999415	-0.000246167	-1.39886	-2.55842	-1.15956	disrupted_TGTA-Rich|GATGTA,ATGTAT,TGTATC	Benign	['Doyne_honeycomb_retinal_dystrophy']
895308	2	58159331	T	C	FANCL	-	terminal_exon	58159267	-64	0.991544	0.993974	0.00242954	-9.07313	-8.05457	1.01856	created_TGTA-Rich|CATGTA,ATGTAT,TGTATA	Uncertain_significance	['Fanconi_anemia_complementation_group_L']
1463984	2	58161631	G	A	VRK2	+	terminal_exon	58161648	-16	0.200788	0.987201	0.786413	-7.18344	-4.7696	2.41384	created_AATAAA|AATAAA	Uncertain_significance	['Fanconi_anemia']
726571	2	58163082	T	A	VRK2	+	terminal_exon	58163101	-18	0.482981	0.936916	0.453936	-5.58484	-4.49851	1.08633	created_AATAAA|AATAAA	Likely_benign	['Fanconi_anemia']
336671	2	61048716	G	A	PEX13	+	terminal_exon	61048733	-16	0.101102	0.972756	0.871654	-10.483	-6.20124	4.28181	created_AATAAA|AATAAA	Conflicting_interpretations_of_pathogenicity	['Peroxisome_biogenesis_disorder_11A']
336802	2	69321539	T	C	GFPT1	-	terminal_exon	69321519	-20	0.994042	0.101102	-0.89294	-6.72594	-10.1389	-3.41297	disrupted_AATAAA|AATAAA	Uncertain_significance	['Congenital_myasthenic_syndrome_12']
336886	2	69396143	C	T	NFU1	-	terminal_exon	69396125	-18	0.994715	0.994548	-0.000167608	-4.55992	-3.51467	1.04525	created_PAS Variant|AATATA	Uncertain_significance	['Multiple_mitochondrial_dysfunctions_syndrome_1']
197698	2	70777362	A	T	FIGLA	-	terminal_exon	70777311	-51	0.999878	0.999814	-6.39558e-05	-1.28174	-2.59199	-1.31025	modified_PAS Variant|AATGAA,AAGAAA	Benign	['Premature_ovarian_failure_6', 'not_specified']
1239158	2	70777281	C	CAA	FIGLA	-	terminal_exon	70777324	42	0.999857	0.999855	-2.14577e-06	-5.55755	-6.71014	-1.15259	modified_T-Rich|TTTTTT,TTTTTG	Benign	['not_provided']
369347	2	71109670	A	T	MCEE	-	terminal_exon	71109686	15	0.99527	0.993586	-0.00168443	-4.06993	-5.12039	-1.05045	disrupted_TGTA-Rich|AATGTA,TGTAAT,ATGTAA	Benign/Likely_benign	['Methylmalonic_acidemia', 'not_provided']
896149	2	72892112	G	A	SPR	+	terminal_exon	72892158	-45	0.999695	0.999563	-0.000132382	4.0271	2.99088	-1.03622	disrupted_TGTA-Rich|CTGTAT,TGTATA,TCTGTA	Uncertain_significance	['Dopa-responsive_dystonia_due_to_sepiapterin_reductase_deficiency']
1345292	2	74462750	G	T	MOGS	-	terminal_exon	74462732	-18	0.101102	0.997142	0.89604	-10.7645	-7.75876	3.00573	created_AATAAA|AATAAA	Uncertain_significance	['Congenital_disorder_of_glycosylation_type_2B']
337175	2	85545208	T	G	GGCX	-	terminal_exon	85545194	-14	0.994081	0.0323485	-0.961732	-7.95802	-10.6623	-2.70428	disrupted_AATAAA|AATAAA	Likely_benign	['Vitamin_K-dependent_clotting_factors_combined_deficiency_of_1']
337243	2	85549367	C	CTTTA	GGCX	-	terminal_exon	85549349	-18	0.994371	0.996519	0.00214726	-5.63076	-6.87906	-1.24831	created_AATAAA|AATAAA	Benign	['Vitamin_K-Dependent_Clotting_Factors']
337297	2	85658513	T	G	SFTPB	-	terminal_exon	85658511	-2	0.998967	0.995865	-0.00310171	-7.95118	-9.1382	-1.18702	disrupted_AATAAA|AATAAA	Benign	['Surfactant_metabolism_dysfunction_pulmonary_1']
337317	2	85839168	C	A	ST3GAL5	-	terminal_exon	85839154	-14	0.999094	0.999112	1.82986e-05	-1.27681	0.10612	1.38293	modified_A-Rich|AAAAAG,AAATAA,AAAATA,AAAAAT,AAAGAA,AAAAGA	Uncertain_significance	['GM3_synthase_deficiency']
337519	2	96274755	G	C	SNRNP200	-	terminal_exon	96274688	-67	0.989817	0.990386	0.000569344	-6.22108	-4.99004	1.23104	created_TGTA-Rich|ATTGTA,TTGTAA,TGTAAT	Benign	['Retinitis_pigmentosa']
1324666	2	99162720	CTG	C	LIPT1	+	terminal_exon	99162718	2	0.949624	0.876076	-0.0735477	-5.42093	-6.75006	-1.32913	disrupted_GT/CT-Rich|ACTGTT,CTGTTT	Likely_pathogenic	['Lipoyltransferase_1_deficiency']
507157	2	99163064	T	A	LIPT1	+	terminal_exon	99163087	-22	0.601551	0.920655	0.319104	-9.8759	-5.74469	4.13121	created_AATAAA|AATAAA	Likely_benign	['not_provided']
740702	2	102351807	T	C	IL1RL1	+	terminal_exon	102351826	-18	0.99891	0.101102	-0.897809	-5.49287	-10.2916	-4.79875	disrupted_AATAAA|AATAAA	Likely_benign	['not_provided']
330842	2	113133514	GT	G	IL1RN	+	terminal_exon	113133551	-36	0.972099	0.967289	-0.00481004	-6.80163	-7.86399	-1.06236	disrupted_TGTA-Rich|CTTGTA,TGTAAA,TTGTAA	Uncertain_significance	['Osteomyelitis_sterile_multifocal_with_periostitis_and_pustulosis']
330843	2	113133552	AT	A	IL1RN	+	terminal_exon	113133554	-1	0.963797	0.935663	-0.0281339	-9.00335	-7.95194	1.05141	disrupted_T-Rich|TTTTTT	Uncertain_significance	['Osteomyelitis_sterile_multifocal_with_periostitis_and_pustulosis']
330849	2	113134016	A	G	IL1RN	+	terminal_exon	113134009	7	0.999638	0.99982	0.000181615	0.0407082	1.06647	1.02576	created_TGTA-Rich|CTGTAT,CCTGTA,TGTATT	Uncertain_significance	['Osteomyelitis_sterile_multifocal_with_periostitis_and_pustulosis']
893684	2	113134027	T	C	IL1RN	+	terminal_exon	113134015	12	0.999665	0.999648	-1.71661e-05	3.17144	1.53963	-1.63181	disrupted_GT/CT-Rich|TATGTC	Likely_benign	['Osteomyelitis_sterile_multifocal_with_periostitis_and_pustulosis']
330852	2	113216028	T	TTA	PAX8	-	terminal_exon	113215999	-29	0.999899	0.71805	-0.28185	1.4107	-5.1497	-6.5604	disrupted_AATAAA|AATAAA	Uncertain_significance	['Congenital_hypothyroidism']
331033	2	127048046	AT	A	BIN1	-	terminal_exon	127048043	-3	0.996201	0.995709	-0.000492275	-1.93078	-0.244791	1.68599	modified_A-Rich|AAAAAT,AAAAAA	Uncertain_significance	['Myopathy_centronuclear_2']
331068	2	127257337	C	T	ERCC3	-	terminal_exon	127257299	-38	0.999699	0.999425	-0.000273228	2.42706	1.34924	-1.07781	disrupted_TGTA-Rich|GGTGTA,TGTATT,GTGTAT	Benign	['Xeroderma_pigmentosum_complementation_group_b', 'not_provided']
894321	2	127429027	T	C	PROC	+	terminal_exon	127429015	12	0.96198	0.943795	-0.0181844	-1.19441	-3.00379	-1.80938	disrupted_GT/CT-Rich|GCTGTT,TGCTGT,CTGTTC	Uncertain_significance	['Thrombophilia_hereditary_due_to_protein_C_deficiency_autosomal_dominant']
1501694	2	136115818	T	C	CXCR4	-	terminal_exon	136115798	-20	0.998293	0.158121	-0.840172	-5.03232	-7.3686	-2.33628	disrupted_AATAAA|AATAAA	Uncertain_significance	['Warts_hypogammaglobulinemia_infections_and_myelokathexis']
331397	2	151485494	CCT	C	NEB	-	terminal_exon	151485452	-42	0.958611	0.956666	-0.00194526	-5.70051	-4.35337	1.34715	disrupted_A-Rich|AAAACA	Likely_benign	['Nemaline_Myopathy_Recessive']
331547	2	151832936	T	C	CACNB4	-	terminal_exon	151832916	-20	0.99492	0.996336	0.00141543	-8.76674	-10.0824	-1.31562	modified_A-Rich|AGAAAA,AAAAAC,AAAAAA	Conflicting_interpretations_of_pathogenicity	['Juvenile_myoclonic_epilepsy', 'Episodic_ataxia_type_5']
331551	2	151833256	A	C	CACNB4	-	terminal_exon	151833238	-18	0.997222	0.994852	-0.00237006	-5.73242	-6.82756	-1.09514	disrupted_AATAAA|AATAAA	Uncertain_significance	['Juvenile_myoclonic_epilepsy', 'Episodic_ataxia_type_5']
894225	2	151833265	T	C	CACNB4	-	terminal_exon	151833252	-13	0.99788	0.993632	-0.0042482	-8.76305	-10.6998	-1.93674	disrupted_AATAAA|AATAAA	Uncertain_significance	['Episodic_ataxia_type_5']
331554	2	151833557	T	C	CACNB4	-	terminal_exon	151833530	-27	0.932473	0.686789	-0.245684	-3.20972	-4.94402	-1.73429	disrupted_ATTAAA|ATTAAA	Benign/Likely_benign	['Juvenile_myoclonic_epilepsy', 'Episodic_ataxia_type_5']
894255	2	151834980	T	G	CACNB4	-	terminal_exon	151834960	-20	0.999971	0.999167	-0.000804305	-2.87761	-6.12774	-3.25013	disrupted_AATAAA|AATAAA	Benign	['Episodic_ataxia_type_5']
893418	2	151834965	G	A	CACNB4	-	terminal_exon	151834978	12	0.999949	0.999957	8.10623e-06	-3.3969	-2.30946	1.08744	modified_TGTA-Rich|ATGTAT,ATGTAC,TGTACC,TGTATC	Uncertain_significance	['Episodic_ataxia_type_5']
892745	2	156324495	T	C	NR4A2	-	terminal_exon	156324433	-62	0.996999	0.999202	0.00220329	-1.44291	-0.106815	1.33609	disrupted_PAS Variant|GATAAA	Likely_benign	['Parkinson_disease_late-onset']
196038	2	165389311	C	T	SCN2A	+	terminal_exon	165389333	-21	0.0323485	0.997746	0.965398	-6.15209	-0.888374	5.26372	created_AATAAA|AATAAA	Conflicting_interpretations_of_pathogenicity	['Seizures_benign_familial_infantile_3', 'Early_infantile_epileptic_encephalopathy_11', 'not_specified', 'not_provided']
1151523	2	165389821	G	A	SCN2A	+	terminal_exon	165389843	-21	0.459911	0.973515	0.513604	-6.95181	-4.98768	1.96413	created_AATAAA|AATAAA	Likely_benign	['Seizures_benign_familial_infantile_3', 'Early_infantile_epileptic_encephalopathy_11']
331761	2	165391863	A	G	SCN2A	+	terminal_exon	165391929	-65	0.993316	0.994601	0.00128537	-2.29335	-1.15091	1.14244	created_TGTA-Rich|TTGTAT,GTTGTA,TGTATT	Uncertain_significance	['Seizures_benign_familial_infantile_3']
331770	2	165747846	T	TA	GALNT3	-	terminal_exon	165747815	-31	0.999279	0.999234	-4.53591e-05	-2.36468	-3.40287	-1.03819	modified_T-Rich|TTTTAT,TTTTTA,TTTTTT	Uncertain_significance	['Tumoral_calcinosis_hyperphosphatemic_familial']
331803	2	165874025	T	G	TTC21B	-	terminal_exon	165873947	-78	0.956662	0.995655	0.0389936	-3.90614	-2.79128	1.11487	disrupted_AATAAA|AATAAA	Uncertain_significance	['Asphyxiating_thoracic_dystrophy_4', 'Nephronophthisis_12']
1016118	2	165991266	ATCT	A	SCN1A	-	terminal_exon	165991252	-14	0.970816	0.968543	-0.0022732	-9.765	-8.64767	1.11733	created_PAS Variant|AATGAA	Uncertain_significance	['Early_infantile_epileptic_encephalopathy_with_suppression_bursts']
206926	2	165991484	AAAGGTGGCGTCTGTAAGCACG	A	SCN1A	-	terminal_exon	165991388	-96	0.930777	0.956412	0.0256351	-8.32624	-9.4903	-1.16406	disrupted_PAS Variant|TTTAAA	Uncertain_significance	['not_specified']
1503396	2	165991443	T	A	SCN1A	-	terminal_exon	165991422	-21	0.954298	0.101102	-0.853196	-6.71825	-8.84713	-2.12888	disrupted_AATAAA|AATAAA	Uncertain_significance	['Early_infantile_epileptic_encephalopathy_with_suppression_bursts']
1431209	2	165991444	T	A	SCN1A	-	terminal_exon	165991422	-22	0.954298	0.5394	-0.414897	-6.71825	-8.53731	-1.81906	disrupted_AATAAA|AATAAA	Uncertain_significance	['Early_infantile_epileptic_encephalopathy_with_suppression_bursts']
423837	2	165991424	C	A	SCN1A	-	terminal_exon	165991432	7	0.939	0.964237	0.0252367	-6.2859	-5.04591	1.23999	created_GT/CT-Rich|GGGTCT	Uncertain_significance	['Early_infantile_epileptic_encephalopathy_with_suppression_bursts', 'not_provided']
1422318	2	165991430	C	A	SCN1A	-	terminal_exon	165991433	2	0.946533	0.963769	0.0172366	-5.94352	-4.7976	1.14592	created_GT/CT-Rich|TGTGGG,ATGTGG	Uncertain_significance	['Early_infantile_epileptic_encephalopathy_with_suppression_bursts']
1459682	2	165991892	C	A	SCN1A	-	terminal_exon	165991867	-25	0.0323485	0.991009	0.958661	-8.18317	-3.8998	4.28337	created_AATAAA|AATAAA	Pathogenic	['Early_infantile_epileptic_encephalopathy_with_suppression_bursts']
190003	2	165991976	CAA	C	SCN1A	-	terminal_exon	165991985	7	0.970679	0.959006	-0.0116727	-5.10246	-6.2627	-1.16024	modified_T-Rich|TTTTGT,TTTTTT,TTTTTG	Pathogenic	['Severe_myoclonic_epilepsy_in_infancy']
817682	2	165991976	CAAAAA	C	SCN1A	-	terminal_exon	165991989	8	0.966766	0.932331	-0.0344343	-4.69231	-5.81737	-1.12506	disrupted_T-Rich|TTTCTT,TCTTTT,TTCTTT,TTTTGT,TTTTTT,TTTTTG	Pathogenic	['not_provided']
450958	2	165991975	AC	A	SCN1A	-	terminal_exon	165991990	14	0.974272	0.97747	0.00319749	-5.32158	-6.39915	-1.07757	disrupted_GT/CT-Rich|TTGTCA,TTTGTC	Likely_pathogenic	['not_provided']
1164028	2	165991975	A	T	SCN1A	-	terminal_exon	165991993	17	0.977453	0.973828	-0.0036245	-5.8714	-6.96011	-1.08871	disrupted_T-Rich|TTTTGT	Pathogenic	['Severe_myoclonic_epilepsy_in_infancy']
797404	2	165991992	A	C	SCN1A	-	terminal_exon	165991997	4	0.992667	0.990033	-0.00263357	-6.35438	-7.64675	-1.29237	modified_GT/CT-Rich|TGTGGG,TCTGTT,CTGTTG,TCTGTG,CTGTGG	Likely_benign	['Early_infantile_epileptic_encephalopathy_with_suppression_bursts', 'not_provided']
1357697	2	165991976	CAAA	C	SCN1A	-	terminal_exon	165992005	26	0.991224	0.985393	-0.00583142	-6.89572	-5.70779	1.18793	disrupted_T-Rich|TCTTTT,TTTTGT,TTTTTT,TTTTTG	Pathogenic	['Early_infantile_epileptic_encephalopathy_with_suppression_bursts']
189983	2	165991983	G	GAAAATTCC	SCN1A	-	terminal_exon	165992011	27	0.985462	0.979295	-0.00616723	-6.4853	-5.44752	1.03778	retained_T-Rich|TTTCTT,TCTTTT,TTCTTT,TTTTCT	Pathogenic	['Severe_myoclonic_epilepsy_in_infancy']
206923	2	165991997	ATGGGT	A	SCN1A	-	terminal_exon	165992013	11	0.986754	0.995644	0.00889009	-5.65702	-4.61516	1.04186	retained_GT/CT-Rich|TCTGTT,ATCTGT	Pathogenic	['Early_infantile_epileptic_encephalopathy_with_suppression_bursts', 'not_provided']
68655	2	165992009	A	C	SCN1A	-	terminal_exon	165992018	8	0.993515	0.987537	-0.00597769	-5.05931	-6.07944	-1.02013	disrupted_GT/CT-Rich|TGTGGG,CTGTGG	not_provided	['Severe_myoclonic_epilepsy_in_infancy']
963868	2	165992040	T	C	SCN1A	-	terminal_exon	165992021	-19	0.993491	0.0323485	-0.961143	-5.46128	-9.11048	-3.6492	disrupted_AATAAA|AATAAA	Uncertain_significance	['Early_infantile_epileptic_encephalopathy_with_suppression_bursts']
1457986	2	165992006	C	T	SCN1A	-	terminal_exon	165992024	17	0.988591	0.986875	-0.00171608	-5.34509	-6.52979	-1.1847	created_TGTA-Rich|ACTGTA	Pathogenic	['Early_infantile_epileptic_encephalopathy_with_suppression_bursts']
1217708	2	166036079	C	A	LOC102724058	+	terminal_exon	166036097	-17	0.101102	0.995335	0.894234	-6.30211	-3.54596	2.75615	created_AATAAA|AATAAA	Uncertain_significance	['not_provided']
1014161	2	166036341	C	A	LOC102724058	+	terminal_exon	166036363	-21	0.905119	0.954063	0.0489444	-7.85891	-6.73283	1.12608	created_PAS Variant|TATAAA	Uncertain_significance	['Early_infantile_epileptic_encephalopathy_with_suppression_bursts']
189916	2	166036410	CTCCTT	C	LOC102724058	+	terminal_exon	166036400	10	0.998666	0.998457	-0.000209093	-3.13905	-4.32724	-1.18819	modified_GT/CT-Rich|TACTGT,TTTGTG,TTGTGC	Pathogenic	['Severe_myoclonic_epilepsy_in_infancy']
892955	2	166195578	T	C	SCN9A	-	terminal_exon	166195559	-19	0.999208	0.998122	-0.0010854	-6.59023	-7.88201	-1.29178	disrupted_AATAAA|AATAAA	Uncertain_significance	['Primary_erythromelalgia', 'Paroxysmal_extreme_pain_disorder', 'Indifference_to_pain_congenital_autosomal_recessive']
331918	2	166196481	C	T	SCN9A	-	terminal_exon	166196449	-32	0.998248	0.998127	-0.000120699	-0.239909	-1.50226	-1.26235	modified_T-Rich|TATTTT,TTATTT,TTGTTT,TGTTTT	Conflicting_interpretations_of_pathogenicity	['Primary_erythromelalgia', 'Paroxysmal_extreme_pain_disorder', 'Indifference_to_pain_congenital_autosomal_recessive', 'Small_fiber_neuropathy']
331915	2	166196446	A	C	SCN9A	-	terminal_exon	166196457	10	0.999741	0.999735	-6.31809e-06	-4.63403	-3.5441	1.08994	disrupted_T-Rich|TTTGTT	Conflicting_interpretations_of_pathogenicity	['Primary_erythromelalgia', 'Paroxysmal_extreme_pain_disorder', 'Indifference_to_pain_congenital_autosomal_recessive', 'Inherited_Erythromelalgia']
331949	2	166198295	G	C	SCN9A	-	terminal_exon	166198300	4	0.927169	0.9555	0.0283307	-2.26041	-1.18554	1.07487	created_TGTA-Rich|ATGTAT,AATGTA,TGTATT	Benign/Likely_benign	['Primary_erythromelalgia', 'Paroxysmal_extreme_pain_disorder', 'Indifference_to_pain_congenital_autosomal_recessive', 'Small_fiber_neuropathy']
332062	2	169128366	T	C	LRP2	-	terminal_exon	169128347	-19	0.991953	0.527359	-0.464595	-0.141282	-6.21211	-6.07083	disrupted_AATAAA|AATAAA	Likely_benign	['Donnai-Barrow_syndrome']
1110229	2	171785358	G	A	SLC25A12	-	terminal_exon	171785336	-22	0.101102	0.994803	0.893701	-6.68298	-2.68285	4.00013	created_AATAAA|AATAAA	Likely_benign	['not_provided']
332422	2	172506156	T	G	ITGA6	+	terminal_exon	172506169	-12	0.989281	0.9879	-0.00138158	-8.92337	-9.98342	-1.06005	modified_TGTA-Rich|GTTGTA,TTTGTA	Benign	['Epidermolysis_bullosa_junctionalis_with_pyloric_atresia']
892649	2	172506192	T	A	ITGA6	+	terminal_exon	172506188	4	0.999171	0.9985	-0.00067091	-1.64826	-2.65397	-1.00571	disrupted_GT/CT-Rich|AGTGTT,GTGTTC	Uncertain_significance	['Epidermolysis_bullosa_junctionalis_with_pyloric_atresia']
332453	2	174799378	AAAGT	A	CHN1	-	terminal_exon	174799383	1	0.994828	0.995607	0.000778794	-3.043	-4.10931	-1.06631	retained_T-Rich|TTTTTT,TTTTCT,TTTTTC	Likely_benign	['Duane_retraction_syndrome']
332458	2	174799508	T	C	CHN1	-	terminal_exon	174799401	-107	0.941793	0.986847	0.0450536	-5.94609	-4.8487	1.09739	disrupted_AATAAA|AATAAA	Uncertain_significance	['Duane_retraction_syndrome_2']
332454	2	174799424	ATTAAT	A	CHN1	-	terminal_exon	174799402	-22	0.963927	0.962628	-0.00129962	-6.82656	-5.79874	1.02782	modified_T-Rich|TTTTAT,TTTTTA,TTTATT,TTTTTT	Uncertain_significance	['Duane_retraction_syndrome']
332549	2	177540007	T	TAAAG	AGPS	+	terminal_exon	177540027	-19	0.70794	0.91323	0.20529	-7.68807	-6.12486	1.5632	created_ATTAAA|ATTAAA	Benign	['Rhizomelic_chondrodysplasia_punctata']
332548	2	177540006	T	TAAAA	AGPS	+	terminal_exon	177540028	-21	0.670051	0.994823	0.324772	-7.47962	-5.7129	1.76672	created_AATAAA|AATAAA	Uncertain_significance	['Rhizomelic_chondrodysplasia_punctata']
332554	2	177540055	GTA	G	AGPS	+	terminal_exon	177540138	-81	0.998959	0.998828	-0.000130951	-1.15779	-2.47045	-1.31265	disrupted_TGTA-Rich|TGTATG,ATGTAT,TATGTA	Uncertain_significance	['Rhizomelic_chondrodysplasia_punctata']
332561	2	177540071	GTGTATA	G	AGPS	+	terminal_exon	177540138	-61	0.998959	0.998906	-5.32866e-05	-1.15779	-2.20413	-1.04634	retained_TGTA-Rich|TGTGTA,TGTATA,GTGTAT	Uncertain_significance	['Rhizomelic_chondrodysplasia_punctata']
332555	2	177540055	GTATGCA	G	AGPS	+	terminal_exon	177540139	-78	0.998979	0.998857	-0.000121593	0.837551	-0.399098	-1.23665	disrupted_TGTA-Rich|TGTATG,ATGTAT,TATGTA	Uncertain_significance	['Rhizomelic_chondrodysplasia_punctata']
332585	2	177542041	A	AT	AGPS	+	terminal_exon	177542043	-1	0.999808	0.9998	-7.86781e-06	-2.19696	-3.23154	-1.03458	modified_T-Rich|TATTTT,TTTTTT	Benign	['Rhizomelic_chondrodysplasia_punctata']
332586	2	177542101	CTTTTAG	C	AGPS	+	terminal_exon	177542059	42	0.999626	0.999624	-2.02656e-06	-5.02004	-4.01773	1.00231	retained_T-Rich|TTTCTT,TCTTTT,TTCTTT,TTTTCT,TTTTTC	Uncertain_significance	['Rhizomelic_chondrodysplasia_punctata']
332611	2	178431521	C	CACA	PRKRA	-	terminal_exon	178431547	25	0.998707	0.998898	0.000190139	-4.12368	-5.1526	-1.02892	modified_GT/CT-Rich|ATTGTG,GTTGTG,TTGTGA	Benign	['Dystonia']
332978	2	181536766	A	ACAAT	CERKL	-	terminal_exon	181536757	-9	0.924563	0.959732	0.0351685	-6.21702	-7.42601	-1.20898	retained_TGTA-Rich|TTGTAT,ATTGTA,TGTATT	Uncertain_significance	['Retinitis_Pigmentosa_Recessive']
332995	2	181537732	C	T	ITGA4	+	terminal_exon	181537742	-9	0.950481	0.951795	0.00131428	-0.80926	-1.8866	-1.07734	created_PAS Variant|AATACA	Uncertain_significance	['Retinitis_pigmentosa']
333217	2	190055896	T	C	MSTN	-	terminal_exon	190055901	4	0.996545	0.998991	0.00244689	-6.58786	-5.57735	1.01051	created_GT/CT-Rich|CTGTCT,TGCTGT,TGTCTC	Benign	['Myostatin-related_muscle_hypertrophy']
333255	2	190969848	C	T	STAT1	-	terminal_exon	190969817	-31	0.101355	0.998279	0.896924	-7.9934	-5.05428	2.93912	created_AATAAA|AATAAA	Uncertain_significance	['Immunodeficiency_31a']
620396	2	197706645	A	T	MARS2	+	terminal_exon	197706667	-21	0.999158	0.999144	-1.38283e-05	-4.08928	-2.72704	1.36224	created_PAS Variant|AATGAA	Likely_pathogenic	['not_provided']
1321148	2	197706646	G	T	MARS2	+	terminal_exon	197706667	-20	0.999158	0.99922	6.18696e-05	-4.08928	-3.00612	1.08317	modified_A-Rich|AAATAA,AAAATA,AAAGAA,AAAAGA	Uncertain_significance	['not_provided']
214630	2	197706652	A	C	MARS2	+	terminal_exon	197706667	-14	0.999158	0.101102	-0.898057	-4.08928	-7.33443	-3.24515	disrupted_AATAAA|AATAAA	Uncertain_significance	['not_provided']
333549	2	201622952	C	T	TMEM237	-	terminal_exon	201622933	-19	0.0323485	0.998812	0.966464	-10.007	-6.45925	3.54771	created_AATAAA|AATAAA	Uncertain_significance	['Joubert_syndrome_14']
897787	2	201623474	C	T	TMEM237	-	terminal_exon	201623498	23	0.997367	0.995605	-0.00176245	-5.68289	-6.98788	-1.305	disrupted_GT/CT-Rich|CTCTGT,CCTCTG,TGTCCC,CTGTCC,TCTGTC	Uncertain_significance	['Joubert_syndrome_14']
894878	2	201700592	T	C	ALS2	-	terminal_exon	201700553	-39	0.994044	0.99417	0.000125468	-0.85174	-2.12237	-1.27063	modified_TGTA-Rich|GTGTAA,AATGTA,AGTGTA,CTGTAA,TGTAAT,ATGTAA,TGTAGT	Uncertain_significance	['Amyotrophic_lateral_sclerosis_type_2_juvenile', 'ALS2-Related_Disorders']
333672	2	202561412	T	G	BMPR2	+	terminal_exon	202561389	23	0.997768	0.996674	-0.00109398	-3.6027	-4.64783	-1.04513	disrupted_T-Rich|TTCTTT	Benign	['Primary_pulmonary_hypertension_1']
897453	2	202562090	G	T	BMPR2	+	terminal_exon	202562155	-64	0.994735	0.996247	0.00151259	-5.84107	-4.74579	1.09528	created_T-Rich|TTTTAT	Uncertain_significance	['Primary_pulmonary_hypertension_1']
333696	2	202563977	ATATT	A	BMPR2	+	terminal_exon	202564002	-21	0.101102	0.985827	0.884725	-6.97683	-4.5105	2.46634	created_AATAAA|AATAAA	Uncertain_significance	['Primary_pulmonary_hypertension_1']
895695	2	202565936	A	C	BMPR2	+	terminal_exon	202565959	-22	0.998136	0.633619	-0.364516	-4.78979	-8.58647	-3.79668	disrupted_AATAAA|AATAAA	Uncertain_significance	['Primary_pulmonary_hypertension_1']
333749	2	203960594	C	T	ICOS	+	terminal_exon	203960616	-21	0.516798	0.997382	0.480585	-8.49767	-6.30829	2.18938	created_AATAAA|AATAAA	Uncertain_significance	['Common_variable_immunodeficiency_1']
897716	2	203961547	G	T	ICOS	+	terminal_exon	203961567	-19	0.993503	0.993336	-0.000166833	-5.56729	-4.54105	1.02625	modified_A-Rich|AAATAA,AAAGAA	Uncertain_significance	['Common_variable_immunodeficiency_1']
333811	2	206791889	A	G	FASTKD2	+	terminal_exon	206791879	10	0.894689	0.93209	0.0374013	-5.93883	-3.56471	2.37412	modified_GT/CT-Rich|TGTCTG,TATCTG,CTGTCT	Uncertain_significance	['Mitochondrial_complex_IV_deficiency']
333866	2	206796162	A	G	FASTKD2	+	terminal_exon	206796186	-23	0.999579	0.501427	-0.498152	0.147963	-5.94359	-6.09155	disrupted_AATAAA|AATAAA	Uncertain_significance	['Mitochondrial_complex_IV_deficiency']
897585	2	208358405	T	G	PIKFYVE	+	terminal_exon	208358469	-63	0.999622	0.9996	-2.16365e-05	-1.75747	-0.700334	1.05714	modified_T-Rich|TTTGTT,TTGTTT,TGTTTT,TTTTGT,TTTTTT,TTTTTG	Benign	['Fleck_corneal_dystrophy']
334204	2	214931578	G	GACAA	ABCA12	-	terminal_exon	214931543	-35	0.999723	0.999812	8.85725e-05	2.33723	1.02054	-1.3167	created_T-Rich|TTTGTT,TTGTTT	Benign	['Congenital_ichthyosiform_erythroderma']
334217	2	214932324	T	C	ABCA12	-	terminal_exon	214932304	-20	0.990526	0.0323485	-0.958177	-4.61631	-7.98622	-3.36992	disrupted_AATAAA|AATAAA	Benign	['Congenital_ichthyosis_of_skin']
334302	2	216482990	G	T	SMARCAL1	+	terminal_exon	216483012	-21	0.999347	0.999805	0.000457764	-6.42639	-5.30474	1.12164	created_AATAAA|AATAAA	Uncertain_significance	['Schimke_immuno-osseous_dysplasia']
1387381	2	218663333	T	C	BCS1L	+	terminal_exon	218663443	-109	0.997109	0.997171	6.16312e-05	-0.604221	-2.02387	-1.41965	disrupted_TGTA-Rich|CTGTAT,GCTGTA,TGTATA	Uncertain_significance	['not_provided']
334623	2	224473975	ATACAG	A	CUL3	-	terminal_exon	224473940	-35	0.998315	0.998215	-9.98974e-05	-3.1573	-4.98402	-1.82672	disrupted_TGTA-Rich|TGTATG,CTGTAT,ACTGTA	Likely_benign	['Autosomal_dominant_pseudohypoaldosteronism_type_1']
898346	2	230168921	T	A	SP110	-	terminal_exon	230168897	-24	0.0323485	0.966368	0.934019	-9.69269	-8.55009	1.1426	created_AATAAA|AATAAA	Uncertain_significance	['Hepatic_veno-occlusive_disease-immunodeficiency_syndrome']
335035	2	232766448	G	GA	KCNJ13	-	terminal_exon	232766445	-3	0.913686	0.971112	0.0574254	-7.46434	-8.49768	-1.03334	modified_T-Rich|TTTTTT,TTTTTC	Uncertain_significance	['Leber_congenital_amaurosis']
335037	2	232766706	CTTT	C	KCNJ13	-	terminal_exon	232766688	-18	0.907371	0.101102	-0.806269	-7.53935	-9.65424	-2.11489	disrupted_AATAAA|AATAAA	Uncertain_significance	['Leber_congenital_amaurosis']
335084	2	233772770	T	C	UGT1A8	+	terminal_exon	233772756	14	0.990887	0.985853	-0.00503445	-4.46021	-5.7957	-1.33549	disrupted_GT/CT-Rich|CCTCTG,TGGTGT,TCTGGT	Benign/Likely_benign	['Gilbert_syndrome', 'Crigler-Najjar_syndrome', 'Lucey-Driscoll_syndrome', 'not_provided']
335084	2	233772770	T	C	UGT1A10	+	terminal_exon	233772756	14	0.990887	0.985853	-0.00503445	-4.46021	-5.7957	-1.33549	disrupted_GT/CT-Rich|CCTCTG,TGGTGT,TCTGGT	Benign/Likely_benign	['Gilbert_syndrome', 'Crigler-Najjar_syndrome', 'Lucey-Driscoll_syndrome', 'not_provided']
335084	2	233772770	T	C	UGT1A9	+	terminal_exon	233772756	14	0.990887	0.985853	-0.00503445	-4.46021	-5.7957	-1.33549	disrupted_GT/CT-Rich|CCTCTG,TGGTGT,TCTGGT	Benign/Likely_benign	['Gilbert_syndrome', 'Crigler-Najjar_syndrome', 'Lucey-Driscoll_syndrome', 'not_provided']
335084	2	233772770	T	C	UGT1A7	+	terminal_exon	233772756	14	0.990887	0.985853	-0.00503445	-4.46021	-5.7957	-1.33549	disrupted_GT/CT-Rich|CCTCTG,TGGTGT,TCTGGT	Benign/Likely_benign	['Gilbert_syndrome', 'Crigler-Najjar_syndrome', 'Lucey-Driscoll_syndrome', 'not_provided']
335084	2	233772770	T	C	UGT1A6	+	terminal_exon	233772756	14	0.990887	0.985853	-0.00503445	-4.46021	-5.7957	-1.33549	disrupted_GT/CT-Rich|CCTCTG,TGGTGT,TCTGGT	Benign/Likely_benign	['Gilbert_syndrome', 'Crigler-Najjar_syndrome', 'Lucey-Driscoll_syndrome', 'not_provided']
335084	2	233772770	T	C	UGT1A5	+	terminal_exon	233772756	14	0.990887	0.985853	-0.00503445	-4.46021	-5.7957	-1.33549	disrupted_GT/CT-Rich|CCTCTG,TGGTGT,TCTGGT	Benign/Likely_benign	['Gilbert_syndrome', 'Crigler-Najjar_syndrome', 'Lucey-Driscoll_syndrome', 'not_provided']
335084	2	233772770	T	C	UGT1A4	+	terminal_exon	233772756	14	0.990887	0.985853	-0.00503445	-4.46021	-5.7957	-1.33549	disrupted_GT/CT-Rich|CCTCTG,TGGTGT,TCTGGT	Benign/Likely_benign	['Gilbert_syndrome', 'Crigler-Najjar_syndrome', 'Lucey-Driscoll_syndrome', 'not_provided']
335084	2	233772770	T	C	UGT1A3	+	terminal_exon	233772756	14	0.990887	0.985853	-0.00503445	-4.46021	-5.7957	-1.33549	disrupted_GT/CT-Rich|CCTCTG,TGGTGT,TCTGGT	Benign/Likely_benign	['Gilbert_syndrome', 'Crigler-Najjar_syndrome', 'Lucey-Driscoll_syndrome', 'not_provided']
335084	2	233772770	T	C	UGT1A1	+	terminal_exon	233772756	14	0.990887	0.985853	-0.00503445	-4.46021	-5.7957	-1.33549	disrupted_GT/CT-Rich|CCTCTG,TGGTGT,TCTGGT	Benign/Likely_benign	['Gilbert_syndrome', 'Crigler-Najjar_syndrome', 'Lucey-Driscoll_syndrome', 'not_provided']
339168	20	6075047	TTG	T	FERMT1	-	terminal_exon	6075040	-7	0.991046	0.991293	0.000246763	-7.72869	-6.67917	1.04952	modified_A-Rich|AAAACA,AAACAA,AACAAA,AAAAAC,AAAAAA	Uncertain_significance	['Kindler_syndrome']
339544	20	8883801	AACTT	A	PLCB1	+	terminal_exon	8883808	-3	0.973086	0.953519	-0.0195667	-6.51877	-7.91812	-1.39935	modified_A-Rich|ATAAAA,AAAAAC	Likely_benign	['Early_Infantile_Epileptic_Encephalopathy_Autosomal_Recessive']
261057	20	10405209	T	C	MKKS	-	terminal_exon	10405188	-21	0.978642	0.101102	-0.87754	0.541555	-6.59953	-7.14108	disrupted_AATAAA|AATAAA	Benign/Likely_benign	['McKusick-Kaufman_syndrome', 'Bardet-Biedl_syndrome_6', 'not_specified', 'not_provided']
898713	20	10637947	G	A	JAG1	-	terminal_exon	10637966	18	0.994116	0.994473	0.000356972	-4.15691	-3.09844	1.05846	created_TGTA-Rich|ATGTAG,TGTAGT,TATGTA	Uncertain_significance	['Isolated_Nonsyndromic_Congenital_Heart_Disease']
337717	20	10637986	C	CA	JAG1	-	terminal_exon	10637980	-6	0.999457	0.998565	-0.000892162	0.0222984	-1.13396	-1.15626	modified_T-Rich|TTTTGT,TTTTTT,TTTTTG	Likely_benign	['Isolated_Nonsyndromic_Congenital_Heart_Disease']
337716	20	10637963	CCA	C	JAG1	-	terminal_exon	10638003	38	0.999261	0.998855	-0.000406682	-3.2229	-2.05961	1.16329	disrupted_GT/CT-Rich|TGTGGC,GTGTGG,AGTGTG	Uncertain_significance	['Arteriohepatic_dysplasia', 'Isolated_Nonsyndromic_Congenital_Heart_Disease']
337800	20	18561032	T	G	SEC23B	+	terminal_exon	18561023	9	0.996392	0.996047	-0.000344396	-3.19238	-1.77741	1.41497	disrupted_T-Rich|TTGTTT	Uncertain_significance	['Congenital_dyserythropoietic_anemia_type_II']
338331	20	36892396	G	A	SAMHD1	-	terminal_exon	36892371	-25	0.101102	0.999802	0.898701	-9.29937	-5.80733	3.49204	created_AATAAA|AATAAA	Uncertain_significance	['Aicardi_Goutieres_syndrome_5', 'Chilblain_lupus_2']
338339	20	36892887	G	A	TLDC2	+	terminal_exon	36892916	-28	0.101102	0.906314	0.805212	-9.59993	-5.95138	3.64855	created_AATAAA|AATAAA	Benign	['Aicardi_Goutieres_syndrome_5', 'Chilblain_lupus_2']
1229334	20	46686707	C	T	TP53RK	-	terminal_exon	46686688	-19	0.0323485	0.920315	0.887967	-7.6937	-4.86967	2.82403	created_AATAAA|AATAAA	Benign	['not_provided']
338636	20	46736199	T	A	SLC2A10	+	terminal_exon	46736178	21	0.998569	0.997132	-0.00143754	-4.65315	-5.70655	-1.05339	modified_GT/CT-Rich|TGTGTG,TTGTGT,TGTGAG,GTGTGC,TTGTGA	Benign	['Arterial_tortuosity_syndrome']
520984	20	50892214	CT	C	ADNP	-	terminal_exon	50892198	-16	0.98906	0.532406	-0.456654	-3.45953	-5.16302	-1.70349	disrupted_AATAAA|AATAAA	Pathogenic	['Inborn_genetic_diseases']
985962	20	50892214	CTT	C	ADNP	-	terminal_exon	50892199	-15	0.997375	0.500077	-0.497298	-2.9539	-4.70347	-1.74958	disrupted_AATAAA|AATAAA	Pathogenic	['Inborn_genetic_diseases']
139632	20	50892214	CTTTA	C	ADNP	-	terminal_exon	50892200	-14	0.967627	0.519716	-0.447911	-2.14219	-3.76275	-1.62055	disrupted_AATAAA|AATAAA	Pathogenic	['Helsmoortel-Van_der_Aa_Syndrome', 'History_of_neurodevelopmental_disorder', 'not_provided']
897286	20	50934973	T	C	DPM1	-	terminal_exon	50934946	-27	0.942976	0.101102	-0.841875	-6.09521	-7.75715	-1.66194	disrupted_ATTAAA|ATTAAA	Uncertain_significance	['Congenital_disorder_of_glycosylation_type_1E']
338749	20	50934941	T	C	DPM1	-	terminal_exon	50934950	8	0.958746	0.970091	0.011345	-5.80243	-4.68126	1.12117	created_GT/CT-Rich|AGTGTT,GTGTTC	Uncertain_significance	['Congenital_disorder_of_glycosylation_type_1E']
1233920	20	51784019	C	CAA	SALL4	-	terminal_exon	51784031	11	0.98945	0.990937	0.00148773	-6.91646	-8.2222	-1.30574	modified_T-Rich|TTTTTT,TTTTTG	Benign	['not_provided']
338990	20	58448506	A	G	VAPB	+	terminal_exon	58448525	-18	0.954446	0.459421	-0.495025	-5.52811	-7.7399	-2.2118	disrupted_AATAAA|AATAAA	Benign	['Adult_proximal_spinal_muscular_atrophy_autosomal_dominant', 'Amyotrophic_lateral_sclerosis_type_8']
339023	20	58450693	ATG	A	VAPB	+	terminal_exon	58450650	43	0.9992	0.999152	-4.78625e-05	-6.19218	-7.20473	-1.01255	modified_GT/CT-Rich|TGTGTG,GTGTGT,ATGTGT,TTCTGA,TCTGAT,GATGTG	Likely_benign	['Amyotrophic_Lateral_Sclerosis_Dominant', 'Spinal_Muscular_Atrophy_Dominant']
339028	20	58451077	A	G	VAPB	+	terminal_exon	58451099	-21	0.998464	0.460788	-0.537676	0.108538	-5.95968	-6.06822	disrupted_AATAAA|AATAAA	Uncertain_significance	['Adult_proximal_spinal_muscular_atrophy_autosomal_dominant', 'Amyotrophic_lateral_sclerosis_type_8']
339067	20	58676941	T	TTAA	STX16	+	terminal_exon	58676963	-21	0.101102	0.994276	0.893174	-10.7684	-6.46927	4.2991	created_AATAAA|AATAAA	Likely_benign	['Autosomal_dominant_pseudohypoaldosteronism_type_1']
898657	20	58679383	A	C	STX16	+	terminal_exon	58679412	-28	0.964909	0.659893	-0.305015	-5.98664	-10.138	-4.1514	disrupted_AATAAA|AATAAA	Uncertain_significance	['Pseudohypoparathyroidism_type_1B']
339111	20	58679384	A	G	STX16	+	terminal_exon	58679412	-27	0.964909	0.840939	-0.12397	-5.98664	-9.58286	-3.59621	disrupted_AATAAA|AATAAA	Uncertain_significance	['Pseudohypoparathyroidism_type_1B']
339112	20	58679462	CTT	C	STX16	+	terminal_exon	58679495	-31	0.992546	0.992552	5.1856e-06	-2.53858	-3.93122	-1.39264	disrupted_T-Rich|TTTTGT,TTTTTG	Benign	['Autosomal_dominant_pseudohypoaldosteronism_type_1']
894856	21	25880860	G	A	APP	-	terminal_exon	25880797	-63	0.994653	0.995308	0.000655472	-2.46923	-1.34396	1.12526	created_T-Rich|TTGTTT	Uncertain_significance	['Alzheimer_disease']
895067	21	31668776	G	A	SOD1	+	terminal_exon	31668795	-18	0.743556	0.937804	0.194248	-8.75602	-3.32686	5.42916	created_ATTAAA|ATTAAA	Uncertain_significance	['Amyotrophic_lateral_sclerosis_type_1']
1514037	21	31668847	ATTTC	A	SOD1	+	terminal_exon	31668890	-39	0.927266	0.918095	-0.00917059	-6.27599	-7.51948	-1.24349	disrupted_T-Rich|TTTCTT,TTCTTT	Uncertain_significance	['Amyotrophic_lateral_sclerosis_type_1']
955394	21	32631082	CAG	C	SYNJ1	-	terminal_exon	32631109	25	0.999229	0.998888	-0.000340879	-7.99082	-6.44222	1.54859	disrupted_GT/CT-Rich|CCTCTG,TCTGCT,CTCTGC	Uncertain_significance	['Parkinson_disease_20_early-onset', 'Epileptic_encephalopathy_early_infantile_53']
708218	21	32631125	CAGA	C	SYNJ1	-	terminal_exon	32631130	2	0.999819	0.999775	-4.30346e-05	-3.73038	-4.97255	-1.24217	modified_GT/CT-Rich|TGTGTG,CTTCTG,CTGTGT,TTCTGT,TCCTGT,TCTGTG,GTGTGT	Likely_benign	['Parkinson_disease_20_early-onset', 'Epileptic_encephalopathy_early_infantile_53']
944936	21	32631116	G	A	SYNJ1	-	terminal_exon	32631132	15	0.999949	0.999964	1.46627e-05	-1.93916	-0.872564	1.06659	created_GT/CT-Rich|TGCTGT	Uncertain_significance	['Parkinson_disease_20_early-onset', 'Epileptic_encephalopathy_early_infantile_53']
662893	21	32631127	G	C	SYNJ1	-	terminal_exon	32631136	8	0.999637	0.999683	4.64916e-05	-3.42274	-2.28593	1.13682	modified_GT/CT-Rich|TGTGTG,TTGTGT,CTTCTG,CTGTGT,TTCTGT,TCTGTG,CTTGTG,GTGTGT	Uncertain_significance	['Parkinson_disease_20_early-onset', 'Epileptic_encephalopathy_early_infantile_53']
1361368	21	32631244	AC	A	SYNJ1	-	terminal_exon	32631136	-108	0.999637	0.999645	8.46386e-06	-3.42274	-1.92417	1.49857	created_T-Rich|TTTTGT	Uncertain_significance	['Parkinson_disease_20_early-onset', 'Epileptic_encephalopathy_early_infantile_53']
1379613	21	32631126	A	T	SYNJ1	-	terminal_exon	32631137	10	0.999533	0.99947	-6.27637e-05	-3.02661	-4.29779	-1.27118	modified_GT/CT-Rich|TGTGTG,CTTCTG,CTGTGT,TTCTGT,TCTGTG,AGTGTG	Uncertain_significance	['Parkinson_disease_20_early-onset', 'Epileptic_encephalopathy_early_infantile_53']
111251	21	33432509	A	C	TMEM50B	-	terminal_exon	33432520	10	0.933297	0.916733	-0.016564	-5.38161	-6.39114	-1.00952	modified_GT/CT-Rich|TCTGGG,TCTGGT	not_provided	['not_provided']
339738	21	34447413	G	A	KCNE1	-	terminal_exon	34447418	4	0.987524	0.989215	0.00169057	-3.69154	-2.63283	1.05871	created_GT/CT-Rich|CCTCTG	Uncertain_significance	['Jervell_and_Lange-Nielsen_syndrome_2', 'Long_QT_syndrome_5', 'Congenital_long_QT_syndrome']
339913	21	36751083	CACTT	C	HLCS	-	terminal_exon	36751068	-15	0.993622	0.865217	-0.128406	-4.24654	-5.45233	-1.2058	disrupted_AATAAA|AATAAA	Uncertain_significance	['Holocarboxylase_synthetase_deficiency']
899065	21	36751090	T	C	HLCS	-	terminal_exon	36751068	-22	0.993622	0.49504	-0.498583	-4.24654	-7.55002	-3.30348	disrupted_AATAAA|AATAAA	Uncertain_significance	['Holocarboxylase_synthetase_deficiency']
899066	21	36751196	T	C	HLCS	-	terminal_exon	36751207	10	0.994876	0.996211	0.00133556	-7.96189	-6.96157	1.00031	modified_GT/CT-Rich|TGTGTG,CTGTGT,TTCTGT,ATGTGG,TCTGTG,GTGTGG,TTTCTG,TATGTG	Uncertain_significance	['Holocarboxylase_synthetase_deficiency']
339916	21	36751290	CAG	C	HLCS	-	terminal_exon	36751308	16	0.989967	0.993587	0.00361931	-6.65691	-7.83707	-1.18016	disrupted_GT/CT-Rich|CCTCTG,CTCTGC	Uncertain_significance	['Holocarboxylase_synthetase_deficiency']
339926	21	36752003	G	A	HLCS	-	terminal_exon	36752025	21	0.678885	0.932486	0.253601	-9.37134	-8.33511	1.03623	created_GT/CT-Rich|TCTCTG,TCTGAT	Uncertain_significance	['Holocarboxylase_synthetase_deficiency']
339985	21	41739477	A	T	RIPK4	-	terminal_exon	41739375	-102	0.999954	0.999959	5.126e-06	0.281555	-1.21665	-1.4982	disrupted_T-Rich|TGTTTT	Uncertain_significance	['Bartsocas-Papas_syndrome']
1209247	21	43773919	GAA	G	CSTB	-	terminal_exon	43773935	14	0.941329	0.920051	-0.0212779	-8.13682	-6.67345	1.46337	modified_T-Rich|TTTCTT,TTTTTT,TTTTCT,TTTTTC	Likely_benign	['not_provided']
896171	21	44886079	T	C	ITGB2	-	terminal_exon	44886061	-18	0.91126	0.46602	-0.445239	-7.78658	-12.2079	-4.42137	disrupted_ATTAAA|ATTAAA	Likely_benign	['Leukocyte_adhesion_deficiency_1']
340277	21	45512531	T	C	COL18A1	+	terminal_exon	45512575	-43	0.999881	0.999836	-4.50611e-05	-2.13043	-3.77646	-1.64604	disrupted_TGTA-Rich|CATGTA,TGTAAT,ATGTAA	Uncertain_significance	['Knobloch_syndrome_1']
340278	21	45512532	G	A	COL18A1	+	terminal_exon	45512575	-42	0.999881	0.99985	-3.14713e-05	-2.13043	-3.82769	-1.69726	disrupted_TGTA-Rich|CATGTA,TGTAAT,ATGTAA	Uncertain_significance	['Knobloch_syndrome_1']
340552	21	46445713	TAAAAAC	T	PCNT	+	terminal_exon	46445767	-48	0.999676	0.999943	0.000267386	-3.26763	-2.20146	1.06617	modified_A-Rich|AAAACA,ACAAAA,AAATAA,AAACAA,AAAATA,ATAAAA,AAAAAT,AACAAA,AAAAAC	Uncertain_significance	['Microcephalic_osteodysplastic_primordial_dwarfism']
340656	22	17112165	CA	C	IL17RA	+	terminal_exon	17112133	32	0.993729	0.993872	0.000142813	-7.27058	-6.19019	1.0804	created_GT/CT-Rich|CCTCTG,CTCTGC	Uncertain_significance	['Familial_Candidiasis_Recessive']
340671	22	17112880	A	G	IL17RA	+	terminal_exon	17112778	102	0.998875	0.999131	0.000255823	-2.52747	-0.488107	2.03936	created_G-Rich|GCGGGG	Benign	['Immunodeficiency_51']
340739	22	17115587	G	GAAAA	IL17RA	+	terminal_exon	17115665	-77	0.948212	0.936175	-0.012037	-8.40301	-7.22673	1.17627	modified_A-Rich|AGAAAA,AAAAAA	Uncertain_significance	['Familial_Candidiasis_Recessive']
340743	22	17115675	A	G	IL17RA	+	terminal_exon	17115692	-16	0.998944	0.539512	-0.459432	0.305989	-5.07044	-5.37642	disrupted_AATAAA|AATAAA	Uncertain_significance	['Immunodeficiency_51']
903596	22	18089568	C	G	PEX26	+	terminal_exon	18089458	110	0.993996	0.993843	-0.000153542	-8.15133	-9.15247	-1.00113	created_TGTA-Rich|TCTGTA,TGTACC,CTGTAC	Uncertain_significance	['Peroxisome_biogenesis_disorder_7A']
1238466	22	23765747	C	T	CHCHD10	-	terminal_exon	23765842	94	0.948536	0.93539	-0.0131463	-3.3251	-2.11896	1.20614	disrupted_GT/CT-Rich|GTGTGC,AGTGTG	Benign	['not_provided']
900606	22	23834487	A	G	SMARCB1	+	terminal_exon	23834506	-18	0.999856	0.101102	-0.898754	-3.33149	-8.12192	-4.79043	disrupted_AATAAA|AATAAA	Uncertain_significance	['Rhabdoid_tumor_predisposition_syndrome_1', 'Schwannomatosis_1']
1245747	22	23834490	G	GCAACAGGTCATGTTCAATTTCTT	SMARCB1	+	terminal_exon	23834506	-15	0.999856	0.997711	-0.00214505	-3.33149	-7.31954	-3.98806	created_T-Rich|TTTCTT	Benign	['not_provided']
1248585	22	23834490	GCAACAGGTCATGTTCAATTTCTT	G	SMARCB1	+	terminal_exon	23834529	-16	0.998884	0.999907	0.00102276	-7.5297	-1.75935	5.77035	disrupted_T-Rich|TTTCTT	Benign	['not_provided']
1221880	22	25231903	G	GGTGT	CRYBB2	+	terminal_exon	25231838	65	0.952493	0.950948	-0.00154513	-8.08688	-9.10923	-1.02235	modified_GT/CT-Rich|TGTGTG,TGGTGT,GGTGTG,GTGTGT	Benign	['not_provided']
1326196	22	25231903	G	GGTGTGT	CRYBB2	+	terminal_exon	25231838	65	0.952493	0.951671	-0.000821412	-8.08688	-9.41912	-1.33225	modified_GT/CT-Rich|TGTGTG,TGGTGT,GGTGTG,GTGTGT	Likely_benign	['not_provided']
1281743	22	25231931	T	TGTGTGAGA	CRYBB2	+	terminal_exon	25231838	93	0.952493	0.950948	-0.00154513	-8.08688	-9.10923	-1.02235	retained_GT/CT-Rich|TGTGTG,TGTGAG,GTGTGT,GTGTGA	Benign	['not_provided']
1180328	22	25231931	T	TGTGTGTGAGAGA	CRYBB2	+	terminal_exon	25231838	93	0.952493	0.951671	-0.000821412	-8.08688	-9.41912	-1.33225	retained_GT/CT-Rich|TGTGTG,TGTGAG,GTGTGT,GTGTGA	Benign	['not_provided']
1239604	22	25231931	T	TGTGTGTGTGAGAGA	CRYBB2	+	terminal_exon	25231838	93	0.952493	0.949808	-0.00268537	-8.08688	-10.0027	-1.91578	retained_GT/CT-Rich|TGTGTG,TGTGAG,GTGTGT,GTGTGA	Benign	['not_provided']
900442	22	29697247	G	A	NF2	+	terminal_exon	29697243	4	0.913081	0.866667	-0.0464141	-4.44447	-5.60608	-1.16161	modified_T-Rich|TTTATT,TTTGTT,TTATTT,TTGTTT	Uncertain_significance	['Neurofibromatosis_type_2']
341149	22	29697270	C	G	NF2	+	terminal_exon	29697257	13	0.945068	0.953198	0.00812995	-4.0001	-5.09152	-1.09143	created_TGTA-Rich|TGTGTA,GTGTAC,TGTACT	Benign	['Neurofibromatosis_type_2']
900974	22	32111689	A	G	SLC5A1	+	terminal_exon	32111704	-14	0.972085	0.101102	-0.870984	-7.20778	-11.8936	-4.68581	disrupted_AATAAA|AATAAA	Likely_benign	['Congenital_glucose-galactose_malabsorption']
900975	22	32111735	T	G	SLC5A1	+	terminal_exon	32111720	15	0.995181	0.991013	-0.00416768	-7.36882	-8.60323	-1.23441	disrupted_GT/CT-Rich|TCTGGT	Uncertain_significance	['Congenital_glucose-galactose_malabsorption']
341364	22	32860912	TG	T	TIMP3	+	terminal_exon	32860891	21	0.984715	0.976463	-0.00825125	-7.71421	-8.79069	-1.07648	disrupted_GT/CT-Rich|TTGTGT,GTTGTG,GTGTTT,TGTGTT	Uncertain_significance	['Fundus_dystrophy_pseudoinflammatory_recessive_form']
341366	22	32860913	GTT	G	TIMP3	+	terminal_exon	32860897	16	0.983588	0.978129	-0.00545865	-8.51425	-7.13273	1.38152	modified_T-Rich|TGTTTT,TTTTTT	Uncertain_significance	['Fundus_dystrophy_pseudoinflammatory_recessive_form']
341367	22	32860930	TG	T	TIMP3	+	terminal_exon	32860971	-40	0.999655	0.999318	-0.000336409	-4.5115	-5.54602	-1.03453	created_PAS Variant|TTTAAA	Uncertain_significance	['Fundus_dystrophy_pseudoinflammatory_recessive_form']
341406	22	32862659	C	T	TIMP3	+	terminal_exon	32862679	-19	0.101102	0.980598	0.879496	-11.1513	-8.96078	2.19056	created_AATAAA|AATAAA	Benign	['Sorsby_fundus_dystrophy']
341410	22	32863025	GT	G	TIMP3	+	terminal_exon	32863039	-13	0.988526	0.993167	0.00464076	-2.5311	-1.29182	1.23928	disrupted_T-Rich|TTTTAT	Uncertain_significance	['Fundus_dystrophy_pseudoinflammatory_recessive_form']
341465	22	36281690	T	C	MYH9	-	terminal_exon	36281665	-25	0.989057	0.987513	-0.00154412	-8.49333	-9.94693	-1.4536	disrupted_A-Rich|AAATAA	Uncertain_significance	['Autosomal_dominant_nonsyndromic_hearing_loss_17', 'MYH9-related_disorder']
341608	22	37972407	GGA	G	SOX10	-	terminal_exon	37972493	84	0.949489	0.949613	0.000124037	-7.77593	-8.94587	-1.16994	modified_GT/CT-Rich|CTGTTA,TCCTGT,CTGTCC,GTCTCC,CTGTCT,TGTCTC,TGTCCT,CCTGTT	Likely_benign	['Peripheral_demyelinating_neuropathy_central_dysmyelination_Waardenburg_syndrome_and_Hirschsprung_disease', 'Waardenburg_syndrome']
899756	22	38111489	C	T	PLA2G6	-	terminal_exon	38111496	6	0.999926	0.999893	-3.34978e-05	2.28574	0.941341	-1.3444	created_TGTA-Rich|CTGTAT,CCTGTA,TGTATT	Uncertain_significance	['PLA2G6-associated_neurodegeneration']
341689	22	40927481	CAAAT	C	XPNPEP3	+	terminal_exon	40927516	-31	0.999524	0.99936	-0.00016433	-5.98923	-4.88349	1.10574	disrupted_AATAAA|AATAAA	Uncertain_significance	['Nephronophthisis-Like_Nephropathy']
901303	22	40929977	A	G	XPNPEP3	+	terminal_exon	40929997	-19	0.986377	0.101102	-0.885275	-5.93585	-9.2652	-3.32935	disrupted_AATAAA|AATAAA	Uncertain_significance	['Nephronophthisis-like_nephropathy_1']
341758	22	40932177	A	G	XPNPEP3	+	terminal_exon	40932196	-18	0.994923	0.461179	-0.533744	-4.39333	-7.20186	-2.80852	disrupted_AATAAA|AATAAA	Uncertain_significance	['Nephronophthisis-like_nephropathy_1']
1220889	22	50217624	T	A	SELENOO	+	terminal_exon	50217595	29	0.999804	0.999651	-0.000153482	-4.43367	-5.44241	-1.00875	disrupted_GT/CT-Rich|CTCTGT,TCTGTG,TCTCTG,GTCTCT,CTGTCT,TGTCTC	Benign	['not_provided']
899550	22	50622777	T	A	ARSA	-	terminal_exon	50622754	-23	0.999366	0.765113	-0.234253	-0.442626	-4.69169	-4.24906	disrupted_AATAAA|AATAAA	Uncertain_significance	['Metachromatic_leukodystrophy']
1302609	3	3150876	G	GTATT	CRBN	-	terminal_exon	3150866	-10	0.101102	0.925021	0.823919	-9.25649	-5.50926	3.74723	created_AATAAA|AATAAA	Uncertain_significance	['not_provided']
976590	3	10151507	C	A	VHL	+	terminal_exon	10151526	-18	0.101102	0.963422	0.86232	-10.5835	-7.82908	2.75442	created_AATAAA|AATAAA	Uncertain_significance	['Von_Hippel-Lindau_syndrome']
342503	3	10153435	G	T	VHL	+	terminal_exon	10153447	-11	0.101102	0.966855	0.865753	-11.0896	-8.20075	2.88883	created_AATAAA|AATAAA	Uncertain_significance	['Von_Hippel-Lindau_syndrome']
343822	3	15450154	T	G	COLQ	-	terminal_exon	15450134	-20	0.999944	0.999343	-0.000600636	5.4093	3.95274	-1.45655	disrupted_AATAAA|AATAAA	Uncertain_significance	['Endplate_acetylcholinesterase_deficiency']
344551	3	24118088	A	G	THRB	-	terminal_exon	24118068	-20	0.952574	0.101102	-0.851472	-5.94655	-7.47896	-1.53241	disrupted_AATAAA|AATAAA	Benign	['Thyroid_hormone_resistance_generalized_autosomal_dominant']
1127239	3	32997072	G	A	GLB1	-	terminal_exon	32997055	-17	0.101102	0.990054	0.888953	-6.87346	-3.05099	3.82247	created_AATAAA|AATAAA	Likely_benign	['Mucopolysaccharidosis_MPS-IV-B', 'GM1_gangliosidosis']
550693	3	32997077	T	A	GLB1	-	terminal_exon	32997055	-22	0.101102	0.998271	0.897169	-6.87346	-3.0007	3.87277	created_AATAAA|AATAAA	Uncertain_significance	['Infantile_GM1_gangliosidosis', 'GM1_gangliosidosis_type_2', 'GM1_gangliosidosis_type_3', 'Mucopolysaccharidosis_MPS-IV-B', 'GM1_gangliosidosis', 'not_provided']
344833	3	33143629	A	T	CRTAP	+	terminal_exon	33143647	-17	0.994598	0.898513	-0.0960853	-7.28456	-8.55481	-1.27025	disrupted_AATAAA|AATAAA	Uncertain_significance	['Osteogenesis_imperfecta_type_7']
344890	3	33147153	G	T	CRTAP	+	terminal_exon	33147174	-20	0.101102	0.996643	0.895541	-9.03158	-5.01869	4.01289	created_AATAAA|AATAAA	Likely_benign	['Osteogenesis_imperfecta_type_7']
646603	3	37050595	G	GAAAT	MLH1	+	terminal_exon	37050614	-18	0.101102	0.995135	0.894033	-8.4451	-3.6705	4.7746	created_AATAAA|AATAAA	Pathogenic	['Hereditary_nonpolyposis_colorectal_neoplasms']
1477170	3	37050650	T	TTAAA	MLH1	+	terminal_exon	37050669	-18	0.101102	0.999262	0.89816	-5.94133	-0.937931	5.0034	created_AATAAA|AATAAA	Uncertain_significance	['Hereditary_nonpolyposis_colorectal_neoplasms']
344948	3	38484904	TAGAGAA	T	ACVR2B	+	terminal_exon	38484933	-23	0.488345	0.998576	0.510231	-6.48093	0.0609201	6.54185	created_AATAAA|AATAAA	Uncertain_significance	['Heterotaxia']
1384523	3	45547358	A	G	LARS2	+	terminal_exon	45547374	-15	0.999003	0.787177	-0.211826	-1.37106	-6.38159	-5.01053	disrupted_AATAAA|AATAAA	Uncertain_significance	['not_provided']
345360	3	45756771	T	TA	SLC6A20	-	terminal_exon	45756748	-23	0.983115	0.980013	-0.00310206	-1.32912	0.177973	1.50709	modified_T-Rich|TTTTTA,TTTTTT	Uncertain_significance	['Hyperglycinuria']
903567	3	45918253	A	T	FYCO1	-	terminal_exon	45918241	-12	0.934918	0.953741	0.0188223	-7.90775	-6.73515	1.1726	created_ATTAAA|ATTAAA	Uncertain_significance	['Cataract_18']
345443	3	45918507	TA	T	FYCO1	-	terminal_exon	45918495	-12	0.0323485	0.977767	0.945418	-10.0975	-8.68315	1.4144	created_AATAAA|AATAAA	Benign	['Developmental_cataract']
901688	3	47009695	T	G	NBEAL2	+	terminal_exon	47009701	-5	0.995918	0.994695	-0.00122249	5.56619	4.41128	-1.15491	disrupted_T-Rich|TTTTGT	Uncertain_significance	['Gray_platelet_syndrome']
1508039	3	48467565	CTGTA	C	ATRIP	+	terminal_exon	48467641	-72	0.998111	0.998152	4.16636e-05	1.12897	-0.233576	-1.36255	disrupted_TGTA-Rich|TGTATG,CTGTAT,ACTGTA	Uncertain_significance	['Retinal_vasculopathy_with_cerebral_leukoencephalopathy_and_systemic_manifestations', 'Aicardi_Goutieres_syndrome_1', 'Chilblain_lupus_1']
1508039	3	48467565	CTGTA	C	ATRIP-TREX1	+	terminal_exon	48467641	-72	0.998111	0.998152	4.16636e-05	1.12897	-0.233576	-1.36255	disrupted_TGTA-Rich|TGTATG,CTGTAT,ACTGTA	Uncertain_significance	['Retinal_vasculopathy_with_cerebral_leukoencephalopathy_and_systemic_manifestations', 'Aicardi_Goutieres_syndrome_1', 'Chilblain_lupus_1']
1508039	3	48467565	CTGTA	C	TREX1	+	terminal_exon	48467641	-72	0.998111	0.998152	4.16636e-05	1.12897	-0.233576	-1.36255	disrupted_TGTA-Rich|TGTATG,CTGTAT,ACTGTA	Uncertain_significance	['Retinal_vasculopathy_with_cerebral_leukoencephalopathy_and_systemic_manifestations', 'Aicardi_Goutieres_syndrome_1', 'Chilblain_lupus_1']
262243	3	48467567	G	A	ATRIP	+	terminal_exon	48467641	-73	0.998111	0.997	-0.00111026	1.12897	0.082659	-1.04631	disrupted_TGTA-Rich|TGTATG,CTGTAT,ACTGTA	Benign	['Retinal_vasculopathy_with_cerebral_leukoencephalopathy_and_systemic_manifestations', 'Aicardi_Goutieres_syndrome_1', 'Chilblain_lupus_1', 'Aicardi_Goutieres_syndrome', 'not_specified', 'not_provided']
262243	3	48467567	G	A	ATRIP-TREX1	+	terminal_exon	48467641	-73	0.998111	0.997	-0.00111026	1.12897	0.082659	-1.04631	disrupted_TGTA-Rich|TGTATG,CTGTAT,ACTGTA	Benign	['Retinal_vasculopathy_with_cerebral_leukoencephalopathy_and_systemic_manifestations', 'Aicardi_Goutieres_syndrome_1', 'Chilblain_lupus_1', 'Aicardi_Goutieres_syndrome', 'not_specified', 'not_provided']
262243	3	48467567	G	A	TREX1	+	terminal_exon	48467641	-73	0.998111	0.997	-0.00111026	1.12897	0.082659	-1.04631	disrupted_TGTA-Rich|TGTATG,CTGTAT,ACTGTA	Benign	['Retinal_vasculopathy_with_cerebral_leukoencephalopathy_and_systemic_manifestations', 'Aicardi_Goutieres_syndrome_1', 'Chilblain_lupus_1', 'Aicardi_Goutieres_syndrome', 'not_specified', 'not_provided']
1443752	3	48467571	G	T	ATRIP	+	terminal_exon	48467643	-71	0.999633	0.999616	-1.77622e-05	-0.403683	-1.4655	-1.06181	modified_TGTA-Rich|TGTATG,TGTATT	Uncertain_significance	['Retinal_vasculopathy_with_cerebral_leukoencephalopathy_and_systemic_manifestations', 'Aicardi_Goutieres_syndrome_1', 'Chilblain_lupus_1']
1443752	3	48467571	G	T	ATRIP-TREX1	+	terminal_exon	48467643	-71	0.999633	0.999616	-1.77622e-05	-0.403683	-1.4655	-1.06181	modified_TGTA-Rich|TGTATG,TGTATT	Uncertain_significance	['Retinal_vasculopathy_with_cerebral_leukoencephalopathy_and_systemic_manifestations', 'Aicardi_Goutieres_syndrome_1', 'Chilblain_lupus_1']
1443752	3	48467571	G	T	TREX1	+	terminal_exon	48467643	-71	0.999633	0.999616	-1.77622e-05	-0.403683	-1.4655	-1.06181	modified_TGTA-Rich|TGTATG,TGTATT	Uncertain_significance	['Retinal_vasculopathy_with_cerebral_leukoencephalopathy_and_systemic_manifestations', 'Aicardi_Goutieres_syndrome_1', 'Chilblain_lupus_1']
940759	3	48467571	G	A	ATRIP	+	terminal_exon	48467644	-72	0.998518	0.997375	-0.00114268	0.301168	-0.731887	-1.03306	modified_TGTA-Rich|TGTATG,TGTATA	Uncertain_significance	['Retinal_vasculopathy_with_cerebral_leukoencephalopathy_and_systemic_manifestations', 'Aicardi_Goutieres_syndrome_1', 'Chilblain_lupus_1']
940759	3	48467571	G	A	ATRIP-TREX1	+	terminal_exon	48467644	-72	0.998518	0.997375	-0.00114268	0.301168	-0.731887	-1.03306	modified_TGTA-Rich|TGTATG,TGTATA	Uncertain_significance	['Retinal_vasculopathy_with_cerebral_leukoencephalopathy_and_systemic_manifestations', 'Aicardi_Goutieres_syndrome_1', 'Chilblain_lupus_1']
940759	3	48467571	G	A	TREX1	+	terminal_exon	48467644	-72	0.998518	0.997375	-0.00114268	0.301168	-0.731887	-1.03306	modified_TGTA-Rich|TGTATG,TGTATA	Uncertain_significance	['Retinal_vasculopathy_with_cerebral_leukoencephalopathy_and_systemic_manifestations', 'Aicardi_Goutieres_syndrome_1', 'Chilblain_lupus_1']
692082	3	48467717	AGGAGGGCACAGTGTTTGT	A	ATRIP	+	terminal_exon	48467645	72	0.998859	0.997379	-0.00148046	-0.246633	-1.42738	-1.18074	disrupted_GT/CT-Rich|AGTGTT,TGTCCC,TTTGTC,TTGTCC,GTGTTT	Likely_pathogenic	['Aicardi_Goutieres_syndrome_1']
692082	3	48467717	AGGAGGGCACAGTGTTTGT	A	ATRIP-TREX1	+	terminal_exon	48467645	72	0.998859	0.997379	-0.00148046	-0.246633	-1.42738	-1.18074	disrupted_GT/CT-Rich|AGTGTT,TGTCCC,TTTGTC,TTGTCC,GTGTTT	Likely_pathogenic	['Aicardi_Goutieres_syndrome_1']
692082	3	48467717	AGGAGGGCACAGTGTTTGT	A	TREX1	+	terminal_exon	48467645	72	0.998859	0.997379	-0.00148046	-0.246633	-1.42738	-1.18074	disrupted_GT/CT-Rich|AGTGTT,TGTCCC,TTTGTC,TTGTCC,GTGTTT	Likely_pathogenic	['Aicardi_Goutieres_syndrome_1']
1273880	3	48467790	A	AAACAC	SHISA5	-	terminal_exon	48467877	86	0.999596	0.999727	0.000130892	3.53078	1.4228	-2.10798	modified_GT/CT-Rich|TTGTGT,GTTGTG,GTGTTT,TGTGTT,GTGTTG	Benign	['not_provided']
345927	3	48856928	A	G	SLC25A20	-	terminal_exon	48856934	5	0.999997	0.999996	-4.76837e-07	-0.90984	0.114976	1.02482	disrupted_T-Rich|TTTTTG	Uncertain_significance	['Carnitine_acylcarnitine_translocase_deficiency']
345970	3	49121134	T	C	LAMB2	-	terminal_exon	49121115	-19	0.999884	0.929415	-0.0704699	8.39608	6.27838	-2.1177	disrupted_AATAAA|AATAAA	Uncertain_significance	['Pierson_syndrome', 'Nephrotic_syndrome_type_5_with_or_without_ocular_abnormalities']
1222991	3	49422917	A	G	NICN1	-	terminal_exon	49422934	16	0.999967	0.999968	1.07288e-06	0.00841233	-1.01742	-1.02584	modified_G-Rich|GGTGGG,GGCGGG	Benign	['not_provided']
836243	3	50368200	T	G	CYB561D2	+	terminal_exon	50368189	11	0.999969	0.999952	-1.66893e-05	-0.470172	-1.61273	-1.14255	modified_GT/CT-Rich|TGGTGT,GGTGTT,GTGTTG	Uncertain_significance	['Early_infantile_epileptic_encephalopathy_with_suppression_bursts']
461306	3	50368178	A	G	CYB561D2	+	terminal_exon	50368191	-12	0.999953	0.933796	-0.0661571	1.26628	-5.50958	-6.77586	disrupted_AATAAA|AATAAA	Likely_benign	['Early_infantile_epileptic_encephalopathy_with_suppression_bursts']
346393	3	58172189	G	T	FLNB	+	terminal_exon	58172237	-47	0.998874	0.99911	0.000235558	-2.56119	-1.43784	1.12335	created_TGTA-Rich|ACTGTA,CTGTAA,TGTAAT	Uncertain_significance	['FLNB-Related_Spectrum_Disorders']
346394	3	58172212	G	T	FLNB	+	terminal_exon	58172239	-26	0.999112	0.998642	-0.000469565	0.430245	-0.638301	-1.06855	created_T-Rich|TTTTAT	Likely_benign	['FLNB-Related_Spectrum_Disorders']
369422	3	58427625	ATT	A	PDHB	-	terminal_exon	58427660	33	0.999182	0.999512	0.000329912	-6.04856	-7.06244	-1.01389	retained_T-Rich|TTTTTT	Likely_benign	['Pyruvate_dehydrogenase_complex_deficiency']
899978	3	58428045	A	G	PDHB	-	terminal_exon	58428022	-23	0.928247	0.91086	-0.0173873	-3.01118	-4.0512	-1.04002	disrupted_ATTAAA|ATTAAA	Conflicting_interpretations_of_pathogenicity	['Pyruvate_dehydrogenase_E1-beta_deficiency']
1038845	3	58428057	T	C	PDHB	-	terminal_exon	58428036	-21	0.923322	0.517756	-0.405566	-3.63082	-5.33243	-1.70161	disrupted_AATAAA|AATAAA	Uncertain_significance	['Pyruvate_dehydrogenase_E1-beta_deficiency']
901339	3	64097543	T	C	PRICKLE2	-	terminal_exon	64097521	-22	0.997719	0.579218	-0.418501	-2.18862	-7.38513	-5.19652	disrupted_AATAAA|AATAAA	Uncertain_significance	['Progressive_myoclonic_epilepsy']
900581	3	69966368	C	A	MITF	+	terminal_exon	69966381	-12	0.101102	0.924282	0.823181	-9.03206	-5.8091	3.22296	created_ATTAAA|ATTAAA	Uncertain_significance	['Tietz_syndrome', 'Waardenburg_syndrome_type_2A']
346619	3	70958216	A	AAAAG	FOXP1	-	terminal_exon	70958171	-45	0.971656	0.973957	0.00230104	-9.74439	-8.64552	1.09888	retained_T-Rich|TTTCTT,TCTTTT,TTCTTT,TTTTCT	Uncertain_significance	['Intellectual_Disability_with_Language_Impairment_and_Autistic_Features']
346721	3	77646754	G	T	ROBO2	+	terminal_exon	77646745	9	0.947607	0.958856	0.0112491	-8.9535	-7.74666	1.20684	created_GT/CT-Rich|GGTGTC	Benign	['Vesicoureteral_reflux_2']
346764	3	77649331	T	C	ROBO2	+	terminal_exon	77649389	-57	0.983767	0.957356	-0.0264106	-0.321329	-1.33514	-1.01381	disrupted_TGTA-Rich|TTGTAA,TGTAAT,TTTGTA	Uncertain_significance	['Vesicoureteral_reflux_2']
346775	3	81489849	A	G	GBE1	-	terminal_exon	81489861	11	0.978641	0.969521	-0.00911951	-4.00986	-5.02943	-1.01957	disrupted_GT/CT-Rich|GTGTCT,TGTCTC	Uncertain_significance	['Glycogen_storage_disease_type_IV', 'Adult_polyglucosan_body_disease']
899980	3	81489913	T	A	GBE1	-	terminal_exon	81489875	-38	0.992792	0.992669	-0.000122309	-6.09477	-5.08707	1.0077	created_TGTA-Rich|GCTGTA,TGTAGT	Benign	['Glycogen_storage_disease_type_IV', 'Adult_polyglucosan_body_disease']
346782	3	81490255	G	T	GBE1	-	terminal_exon	81490235	-20	0.0323485	0.992715	0.960366	-9.00295	-5.96146	3.04148	created_AATAAA|AATAAA	Benign	['Glycogen_storage_disease_type_IV', 'Adult_polyglucosan_body_disease', 'not_provided']
903027	3	87255469	A	G	CHMP2B	+	terminal_exon	87255490	-20	0.99916	0.852625	-0.146536	-0.701668	-4.60526	-3.90359	disrupted_AATAAA|AATAAA	Uncertain_significance	['Amyotrophic_lateral_sclerosis_17']
346828	3	87259649	T	C	POU1F1	-	terminal_exon	87259631	-18	0.997788	0.513906	-0.483882	-5.17951	-7.38664	-2.20713	disrupted_AATAAA|AATAAA	Uncertain_significance	['Pituitary_hormone_deficiency_combined_1', 'Combined_Pituitary_Hormone_Deficiency_Recessive']
346830	3	87259711	GTAAA	G	POU1F1	-	terminal_exon	87259658	-53	0.959552	0.962424	0.00287211	-8.20206	-9.42186	-1.2198	disrupted_T-Rich|TTATTT	Uncertain_significance	['Combined_Pituitary_Hormone_Deficiency_Recessive']
346865	3	93873074	TCAAA	T	PROS1	-	terminal_exon	93873047	-27	0.977235	0.878078	-0.099157	-5.66237	-6.91637	-1.25401	retained_AATAAA|AATAAA	Uncertain_significance	['Thrombophilia_due_to_protein_S_deficiency_autosomal_dominant']
900653	3	93873163	T	C	PROS1	-	terminal_exon	93873149	-14	0.964565	0.17276	-0.791806	-3.17571	-8.1752	-4.99949	disrupted_AATAAA|AATAAA	Uncertain_significance	['Thrombophilia_due_to_protein_S_deficiency_autosomal_dominant']
900652	3	93873142	T	C	PROS1	-	terminal_exon	93873153	10	0.992837	0.995168	0.00233048	-4.16479	-3.12823	1.03656	created_GT/CT-Rich|TATGTC	Uncertain_significance	['Thrombophilia_due_to_protein_S_deficiency_autosomal_dominant']
346867	3	93873462	G	A	PROS1	-	terminal_exon	93873444	-18	0.0894942	0.976224	0.88673	-7.75177	-5.04555	2.70622	created_AATAAA|AATAAA	Uncertain_significance	['Thrombophilia_due_to_protein_S_deficiency_autosomal_dominant']
346928	3	94055079	AAATAT	A	ARL13B	+	terminal_exon	94055089	-5	0.997747	0.998799	0.0010522	-3.17867	-1.73929	1.43938	disrupted_PAS Variant|AATATA	Uncertain_significance	['Joubert_syndrome']
901174	3	101222595	T	C	IMPG2	-	terminal_exon	101222599	3	0.997323	0.997746	0.000423193	-5.29688	-4.27837	1.0185	created_GT/CT-Rich|CTGTGT,TCCTGT	Uncertain_significance	['Retinitis_pigmentosa']
342327	3	101226601	C	T	IMPG2	-	terminal_exon	101226582	-19	0.667755	0.999821	0.332066	-8.91921	-4.27751	4.64171	created_AATAAA|AATAAA	Uncertain_significance	['Retinitis_pigmentosa']
899817	3	121770018	A	G	IQCB1	-	terminal_exon	121770012	-6	0.99972	0.999766	4.60148e-05	-3.06622	-2.01204	1.05419	disrupted_T-Rich|TATTTT	Uncertain_significance	['Senior-Loken_syndrome_5']
342823	3	123612296	T	C	MYLK	-	terminal_exon	123612310	13	0.999548	0.999766	0.00021863	-0.965543	0.239205	1.20475	created_GT/CT-Rich|AGTCTT,GTCTTT	Benign	['Aortic_aneurysm_familial_thoracic_7']
342950	3	124745172	T	G	UMPS	+	terminal_exon	124745190	-17	0.987174	0.101102	-0.886073	-5.53485	-10.0069	-4.47208	disrupted_AATAAA|AATAAA	Benign	['Orotic_aciduria']
903377	3	128480031	A	C	GATA2	-	terminal_exon	128480042	10	0.998985	0.99879	-0.00019455	-3.25984	-2.16855	1.09129	created_GT/CT-Rich|GCTGTG	Uncertain_significance	['Lymphedema_primary_with_myelodysplasia']
343352	3	132680697	A	G	NPHP3	-	terminal_exon	132680611	-86	0.99742	0.984913	-0.0125064	-1.08201	-2.21883	-1.13682	disrupted_TGTA-Rich|CTTGTA,TGTAAG,TTGTAA	Uncertain_significance	['Renal-hepatic-pancreatic_dysplasia_1', 'Meckel_syndrome_type_7', 'Nephronophthisis_3']
343353	3	132680734	C	T	NPHP3	-	terminal_exon	132680749	14	0.969755	0.965522	-0.00423342	-6.65155	-7.71577	-1.06423	disrupted_GT/CT-Rich|TTGTGT,TTTGTG	Conflicting_interpretations_of_pathogenicity	['Renal-hepatic-pancreatic_dysplasia_1', 'Meckel_syndrome_type_7', 'Nephronophthisis_3']
949854	3	132682025	GCTT	G	NPHP3	-	terminal_exon	132682003	-22	0.983536	0.987261	0.00372553	-8.52103	-7.46179	1.05925	disrupted_A-Rich|AAAGAA,AAAAGA	Uncertain_significance	['Nephronophthisis']
1226840	3	139357032	A	G	COPB2	-	terminal_exon	139357009	-23	0.994828	0.984901	-0.00992715	-4.31629	-3.19879	1.1175	disrupted_TGTA-Rich|ATGTAT,AATGTA,TGTATT	Likely_benign	['not_provided']
1268637	3	149162442	CAG	C	CP	-	terminal_exon	149162417	-25	0.982727	0.979466	-0.00326127	-4.15005	-3.06623	1.08382	retained_T-Rich|TGTTTT	Benign	['not_provided']
343855	3	155826533	GTTTT	G	SLC33A1	-	terminal_exon	155826518	-15	0.998702	0.997208	-0.00149363	-3.1654	-1.36967	1.79574	disrupted_A-Rich|AAAAAC,AAAAAA	Likely_benign	['Spastic_paraplegia_autosomal_dominant']
343941	3	158691712	A	C	GFM1	+	terminal_exon	158691729	-16	0.998296	0.0323485	-0.965948	-5.51781	-8.38549	-2.86768	disrupted_AATAAA|AATAAA	Uncertain_significance	['Combined_oxidative_phosphorylation_deficiency_1']
343946	3	158692158	T	A	GFM1	+	terminal_exon	158692145	13	0.974487	0.953987	-0.0205002	-4.69765	-5.84904	-1.15139	disrupted_GT/CT-Rich|TGTCTG,ATGTCT,TCTGTT,CTGTTT,GTCTGT	Benign	['Combined_oxidative_phosphorylation_deficiency_1']
901998	3	160257415	T	C	IFT80	-	terminal_exon	160257394	-21	0.995203	0.0323485	-0.962855	-5.32015	-8.14143	-2.82128	disrupted_AATAAA|AATAAA	Uncertain_significance	['Asphyxiating_thoracic_dystrophy_2']
902452	3	165773066	A	T	BCHE	-	terminal_exon	165773082	15	0.952111	0.927883	-0.0242279	-2.54389	-3.68607	-1.14219	disrupted_GT/CT-Rich|TCTGCT,CTCTGC	Uncertain_significance	['Deficiency_of_butyrylcholine_esterase']
903311	3	165773101	T	G	BCHE	-	terminal_exon	165773082	-19	0.952111	0.468696	-0.483415	-2.54389	-7.02372	-4.47983	disrupted_AATAAA|AATAAA	Uncertain_significance	['Deficiency_of_butyrylcholine_esterase']
964266	3	167684380	ATT	A	PDCD10	-	terminal_exon	167684365	-15	0.991131	0.101102	-0.890029	-5.29619	-10.3652	-5.06898	disrupted_AATAAA|AATAAA	Pathogenic	['Cerebral_cavernous_malformations_3']
344238	3	180614261	T	C	CCDC39	-	terminal_exon	180614241	-20	0.967562	0.965064	-0.00249797	-5.50454	-6.69287	-1.18833	disrupted_ATTAAA|ATTAAA	Uncertain_significance	['Ciliary_dyskinesia_primary_14']
262972	3	180614924	T	C	CCDC39	-	terminal_exon	180614902	-22	0.957168	0.0323485	-0.92482	-6.70101	-9.09099	-2.38998	disrupted_AATAAA|AATAAA	Conflicting_interpretations_of_pathogenicity	['Ciliary_dyskinesia_primary_14', 'not_specified']
900855	3	184372033	C	T	THPO	-	terminal_exon	184372015	-18	0.503352	0.99744	0.494088	-9.06905	-6.20719	2.86186	created_AATAAA|AATAAA	Uncertain_significance	['Thrombocythemia_1']
344428	3	189896718	G	A	TP63	+	terminal_exon	189896709	9	0.926954	0.907533	-0.019421	-5.47184	-6.54332	-1.07148	modified_GT/CT-Rich|TACTGT,TATGTC,CTGTGT,ATGTCT,GTGTCT,TGTGTC	Benign	['Ectrodactyly_ectodermal_dysplasia_and_cleft_lip/palate_syndrome_3', 'Orofacial_cleft_8', 'TP63-Related_Spectrum_Disorders', 'not_provided']
344438	3	189897217	CTT	C	TP63	+	terminal_exon	189897263	-44	0.999885	0.999895	9.65595e-06	0.190461	-1.30118	-1.49164	disrupted_T-Rich|TCTTTT,TTTTGT,TTTTTG	Likely_benign	['Ectrodactyly', 'Cleft_Lip_+/-_Cleft_Palate_Autosomal_Dominant', 'TP63-Related_Spectrum_Disorders']
1245924	3	192143732	A	G	FGF12	-	terminal_exon	192143711	-21	0.951192	0.934772	-0.0164206	-8.36267	-9.49291	-1.13024	disrupted_ATTAAA|ATTAAA	Benign	['not_provided']
903389	3	193695027	A	T	OPA1	+	terminal_exon	193695010	17	0.994736	0.996195	0.00145859	-2.04148	-0.726919	1.31457	modified_TGTA-Rich|ATTGTA,TTTGTA	Uncertain_significance	['Autosomal_dominant_optic_atrophy_classic_form']
344531	3	197955787	C	A	RPL35A	+	terminal_exon	197955801	-13	0.999632	0.999777	0.000144899	-1.65565	0.0431792	1.69883	created_AATAAA|AATAAA	Benign	['Diamond-Blackfan_anemia_5']
901558	3	197955794	T	A	RPL35A	+	terminal_exon	197955830	-35	0.9997	0.999182	-0.000517666	-4.56341	-5.81545	-1.25204	disrupted_AATAAA|AATAAA	Likely_benign	['Diamond-Blackfan_anemia_5']
349416	4	670871	G	A	PDE6B	+	terminal_exon	670891	-19	0.825249	0.995889	0.17064	-8.00496	-4.26952	3.73544	created_AATAAA|AATAAA	Conflicting_interpretations_of_pathogenicity	['Retinitis_pigmentosa', 'Congenital_stationary_night_blindness_autosomal_dominant_2']
348673	4	2838161	CAT	C	SH3BP2	+	terminal_exon	2838184	-21	0.98566	0.99392	0.0082593	-6.16484	-7.20384	-1.039	disrupted_PAS Variant|CATAAA	Uncertain_significance	['Fibrous_dysplasia_of_jaw']
348975	4	5562454	T	C	EVC2	-	terminal_exon	5562441	-13	0.993548	0.676978	-0.31657	-0.0407512	-5.46104	-5.42029	disrupted_AATAAA|AATAAA	Benign	['Ellis-van_Creveld_syndrome']
902864	4	15968250	T	G	PROM1	-	terminal_exon	15968233	-17	0.998065	0.598178	-0.399887	1.02382	-6.70219	-7.72601	disrupted_AATAAA|AATAAA	Uncertain_significance	['Retinitis_pigmentosa', 'Stargardt_disease_4', 'Retinal_macular_dystrophy_type_2', 'Cone-rod_dystrophy_12']
1431271	4	22388759	T	C	ADGRA3	-	terminal_exon	22388745	-14	0.998952	0.46914	-0.529812	-0.9405	-5.87858	-4.93808	disrupted_AATAAA|AATAAA	Uncertain_significance	['not_provided']
836432	4	22388741	G	T	ADGRA3	-	terminal_exon	22388746	4	0.999798	0.999656	-0.000141919	-1.05267	-2.06058	-1.00792	created_TGTA-Rich|ATGTAT,AATGTA,TGTATT	Uncertain_significance	['not_provided']
963067	4	22388777	T	C	ADGRA3	-	terminal_exon	22388751	-26	0.99873	0.998921	0.000191152	-2.85803	-4.11325	-1.25522	disrupted_PAS Variant|AATGAA	Uncertain_significance	['not_provided']
956293	4	22388745	T	C	ADGRA3	-	terminal_exon	22388757	11	0.997743	0.998185	0.00044173	-5.52621	-4.46952	1.05669	modified_GT/CT-Rich|ATGTCT,GTGTCT	Uncertain_significance	['not_provided']
900189	4	25124111	C	T	SEPSECS	-	terminal_exon	25124086	-25	0.0323485	0.966057	0.933708	-9.58357	-6.58043	3.00314	created_AATAAA|AATAAA	Uncertain_significance	['Pontocerebellar_hypoplasia_type_2D']
1001205	4	36343777	A	G	DTHD1	+	terminal_exon	36343796	-18	0.929499	0.101102	-0.828397	-2.59258	-9.65228	-7.05971	disrupted_AATAAA|AATAAA	Uncertain_significance	['not_provided']
1106520	4	36343812	A	G	DTHD1	+	terminal_exon	36343796	16	0.929499	0.94365	0.0141517	-2.59258	-1.16822	1.42435	disrupted_TGTA-Rich|GATGTA,ATGTAG	Likely_benign	['not_provided']
900067	4	41745506	G	C	PHOX2B	-	terminal_exon	41745600	93	0.950875	0.951682	0.000806987	-9.19609	-8.17931	1.01678	created_G-Rich|GGGCGG	Uncertain_significance	['Congenital_central_hypoventilation', 'Neuroblastoma_2']
1459156	4	47937774	ATATT	A	CNGA1	-	terminal_exon	47937756	-18	0.942911	0.459421	-0.48349	-5.23417	-7.89906	-2.66489	disrupted_AATAAA|AATAAA	Pathogenic	['not_provided']
348841	4	47937777	T	C	CNGA1	-	terminal_exon	47937756	-21	0.942911	0.101102	-0.841809	-5.23417	-7.79123	-2.55706	disrupted_AATAAA|AATAAA	Conflicting_interpretations_of_pathogenicity	['Retinitis_pigmentosa', 'not_provided']
348847	4	52020699	C	G	SGCB	-	terminal_exon	52020708	8	0.992747	0.98866	-0.00408751	-0.760026	-1.779	-1.01898	disrupted_GT/CT-Rich|CTGTTA,GCTGTT,TGCTGT	Uncertain_significance	['Qualitative_or_quantitative_defects_of_beta-sarcoglycan', 'Limb-Girdle_Muscular_Dystrophy_Recessive']
900433	4	52023692	C	T	SGCB	-	terminal_exon	52023699	6	0.998001	0.996105	-0.00189644	-5.71787	-6.79062	-1.07275	disrupted_GT/CT-Rich|CGTGTT,GTGTTT	Uncertain_significance	['Qualitative_or_quantitative_defects_of_beta-sarcoglycan']
348880	4	52023782	T	C	SGCB	-	terminal_exon	52023717	-65	0.99697	0.99816	0.00119001	-8.71541	-7.68664	1.02877	disrupted_PAS Variant|AATACA	Uncertain_significance	['Qualitative_or_quantitative_defects_of_beta-sarcoglycan', 'Limb-Girdle_Muscular_Dystrophy_Recessive']
1347074	4	52024151	T	C	SGCB	-	terminal_exon	52024159	7	0.999217	0.99963	0.000412345	-5.2803	-4.22714	1.05316	created_GT/CT-Rich|TGTCAT	Uncertain_significance	['Autosomal_recessive_limb-girdle_muscular_dystrophy_type_2E']
348951	4	54298112	A	G	PDGFRA	+	terminal_exon	54298094	18	0.99222	0.991716	-0.000504136	-1.25572	-0.12369	1.13203	modified_GT/CT-Rich|GAGTGT,GTGTGT,ATGTGT,AGTGTG	Uncertain_significance	['Gastrointestinal_stromal_tumor', 'Idiopathic_hypereosinophilic_syndrome']
902163	4	54738947	A	G	KIT	+	terminal_exon	54738936	11	0.963254	0.984874	0.0216199	-7.93075	-6.70509	1.22566	created_GT/CT-Rich|GTGTGA,TAGTGT,TGTGAT,AGTGTG	Uncertain_significance	['Partial_albinism', 'Mastocytosis', 'Gastrointestinal_stromal_tumor']
348966	4	54739616	C	T	KIT	+	terminal_exon	54739603	13	0.988197	0.991215	0.0030182	-7.06168	-6.00988	1.05181	created_GT/CT-Rich|TAGTCT,GTCTCC	Uncertain_significance	['Partial_albinism', 'Mastocytosis', 'Gastrointestinal_stromal_tumor']
900902	4	55372211	T	G	SRD5A3	+	terminal_exon	55372202	9	0.999695	0.999488	-0.000207305	-6.30091	-7.30778	-1.00686	disrupted_TGTA-Rich|ATGTAT,AATGTA,TGTATT	Uncertain_significance	['Congenital_disorder_of_glycosylation_type_1Q']
349137	4	56501984	TTG	T	SRP72	+	terminal_exon	56501972	12	0.906217	0.906301	8.36253e-05	-7.87626	-9.60059	-1.72433	disrupted_GT/CT-Rich|TTGTGT,CTTGTG,GTGTTT,TGTGTT	Uncertain_significance	['Bone_marrow_failure_syndrome_1']
905055	4	56502366	C	T	SRP72	+	terminal_exon	56502384	-17	0.83868	0.90252	0.0638396	-7.37526	-5.3994	1.97586	created_ATTAAA|ATTAAA	Uncertain_significance	['Bone_marrow_failure_syndrome_1']
349150	4	56502468	TATATATATATATATGTATATATATATAC	T	SRP72	+	terminal_exon	56502394	74	0.977676	0.985063	0.00738692	-5.68071	-6.6828	-1.00209	disrupted_TGTA-Rich|ATGTAT,TGTATA,TATGTA	Benign	['Bone_marrow_failure_syndrome_1']
907666	4	56503339	C	A	SRP72	+	terminal_exon	56503235	104	0.974705	0.995101	0.0203962	-4.23096	-5.33808	-1.10712	disrupted_GT/CT-Rich|CTGTTA,ACTGTT	Uncertain_significance	['Bone_marrow_failure_syndrome_1']
1441762	4	56930108	A	G	REST	+	terminal_exon	56930134	-25	0.995691	0.839924	-0.155767	-5.88351	-8.50309	-2.61957	disrupted_AATAAA|AATAAA	Uncertain_significance	['not_provided']
1143239	4	56930137	C	T	REST	+	terminal_exon	56930149	-11	0.992211	0.995921	0.00371087	-7.3353	-6.31941	1.01589	created_ATTAAA|ATTAAA	Likely_benign	['not_provided']
1329793	4	56930674	GCTCAGATGGACCCTC	G	REST	+	terminal_exon	56930636	38	0.96032	0.969553	0.00923276	-8.20381	-9.46875	-1.26494	retained_GT/CT-Rich|TCTGCT	Uncertain_significance	['not_provided']
349430	4	67738588	G	T	GNRHR	-	terminal_exon	67738564	-24	0.101033	0.997845	0.896812	-7.62508	-4.88776	2.73731	created_AATAAA|AATAAA	Uncertain_significance	['Hypogonadotropic_hypogonadism_7_with_or_without_anosmia']
906644	4	70645508	T	A	ENAM	+	terminal_exon	70645499	9	0.908635	0.850226	-0.0584086	-4.23349	-5.52881	-1.29533	disrupted_GT/CT-Rich|TAGTCT,GTCTCT	Uncertain_significance	['Amelogenesis_imperfecta']
349523	4	70646066	T	G	ENAM	+	terminal_exon	70646057	9	0.997291	0.998391	0.00109988	-4.18149	-2.66893	1.51256	modified_T-Rich|TTTGTT,TTGTTT,TGTTTT,TTTTGT,TTTTTT,TTTTTG	Uncertain_significance	['Amelogenesis_imperfecta']
1050165	4	76313223	G	T	CCDC158	-	terminal_exon	76313200	-23	0.506951	0.945096	0.438145	-8.61826	-5.97375	2.64451	created_AATAAA|AATAAA	Uncertain_significance	['not_provided']
905248	4	78542790	G	A	FRAS1	+	terminal_exon	78542807	-16	0.0323485	0.957495	0.925147	-10.2523	-7.66925	2.58306	created_AATAAA|AATAAA	Uncertain_significance	['Fraser_syndrome_1']
905530	4	79907184	T	C	ANTXR2	-	terminal_exon	79907161	-23	0.999135	0.462065	-0.537069	-3.93902	-5.89649	-1.95747	disrupted_AATAAA|AATAAA	Uncertain_significance	['Hyaline_fibromatosis_syndrome']
214218	4	83264215	T	C	COQ2	-	terminal_exon	83264192	-23	0.917704	0.0323485	-0.885355	-6.55114	-8.33891	-1.78778	disrupted_AATAAA|AATAAA	Conflicting_interpretations_of_pathogenicity	['not_specified', 'not_provided']
214217	4	83264287	A	G	COQ2	-	terminal_exon	83264305	17	0.994804	0.994168	-0.000636399	-3.67614	-4.72148	-1.04535	disrupted_T-Rich|TTTTTT	Benign	['not_specified', 'not_provided']
350047	4	88076915	T	C	PKD2	+	terminal_exon	88076935	-19	0.930575	0.101102	-0.829473	-7.63984	-11.2163	-3.57651	disrupted_AATAAA|AATAAA	Uncertain_significance	['Polycystic_kidney_disease_2']
350089	4	89725550	TA	T	SNCA	-	terminal_exon	89725537	-13	0.998698	0.992938	-0.00576001	-5.54334	-6.58866	-1.04531	disrupted_AATAAA|AATAAA	Uncertain_significance	['Parkinson_Disease_Dominant']
350143	4	95155475	CTTTTTTTTTTT	C	BMPR1B	+	terminal_exon	95155474	1	0.998683	0.989559	-0.00912458	-10.6671	-8.882	1.78508	disrupted_T-Rich|TTTTTT	Uncertain_significance	['Brachydactyly']
350142	4	95155463	A	C	BMPR1B	+	terminal_exon	95155484	-20	0.988531	0.770853	-0.217678	-8.92546	-11.3087	-2.38325	disrupted_ATTAAA|ATTAAA	Uncertain_significance	['Brachydactyly']
350144	4	95155475	CTTTTTTTTTT	C	BMPR1B	+	terminal_exon	95155486	-1	0.994013	0.992122	-0.00189078	-9.2508	-8.06455	1.18626	disrupted_T-Rich|TTTTTT	Uncertain_significance	['Brachydactyly']
904344	4	95155501	T	G	BMPR1B	+	terminal_exon	95155490	11	0.963763	0.961355	-0.00240833	-8.22333	-7.22218	1.00116	modified_T-Rich|TTTGTT,TTGTTT,TGTTTT,TTTTGT,TTTTTT,TTTTTG	Uncertain_significance	['Brachydactyly']
350171	4	95157449	A	G	BMPR1B	+	terminal_exon	95157461	-11	0.996799	0.101102	-0.895697	-1.71833	-7.04386	-5.32553	disrupted_AATAAA|AATAAA	Benign	['Brachydactyly']
1028157	4	99622741	G	T	MTTP	+	terminal_exon	99622762	-20	0.101102	0.904939	0.803837	-10.7423	-6.26401	4.47832	created_AATAAA|AATAAA	Pathogenic	['Abetalipoproteinaemia']
347052	4	99623127	C	G	MTTP	+	terminal_exon	99623166	-38	0.959389	0.96886	0.0094704	-9.65597	-8.5402	1.11577	created_TGTA-Rich|TGTAAG,CTGTAA,TCTGTA	Benign/Likely_benign	['Abetalipoproteinaemia', 'not_provided']
347067	4	102631656	C	T	MANBA	-	terminal_exon	102631641	-15	0.986662	0.994258	0.00759679	-7.62406	-6.59653	1.02753	created_PAS Variant|AATACA	Benign	['Beta-D-mannosidosis']
1481375	4	106046619	T	C	TBCK	-	terminal_exon	106046594	-25	0.995472	0.984148	-0.011324	-4.94765	-5.94853	-1.00088	disrupted_AATAAA|AATAAA	Uncertain_significance	['not_provided']
1505128	4	109870098	G	T	LRIT3	+	terminal_exon	109870114	-15	0.0323485	0.973909	0.941561	-10.2652	-7.68551	2.57967	created_AATAAA|AATAAA	Uncertain_significance	['not_provided']
626726	4	119186204	G	T	MYOZ2	+	terminal_exon	119186223	-18	0.101102	0.996619	0.895517	-8.36344	-4.76941	3.59403	created_AATAAA|AATAAA	Uncertain_significance	['Cardiomyopathy']
1481044	4	121816435	C	CAAAG	CCNA2	-	terminal_exon	121816447	11	0.999711	0.999682	-2.89083e-05	-0.165512	-1.43271	-1.2672	created_T-Rich|TTTCTT,TTCTTT	Uncertain_significance	['not_provided']
899852	4	121824499	T	A	BBS7	-	terminal_exon	121824481	-18	0.969011	0.805499	-0.163512	-7.11521	-8.70186	-1.58665	disrupted_AATAAA|AATAAA	Uncertain_significance	['Bardet-Biedl_syndrome_7']
901765	4	127918038	T	C	MFSD8	-	terminal_exon	127918017	-21	0.999175	0.498163	-0.501011	-3.11669	-8.58142	-5.46473	disrupted_AATAAA|AATAAA	Uncertain_significance	['Neuronal_ceroid_lipofuscinosis_7']
347536	4	127920167	T	A	MFSD8	-	terminal_exon	127920145	-22	0.791048	0.95475	0.163703	-9.99066	-7.60339	2.38727	created_ATTAAA|ATTAAA	Uncertain_significance	['Neuronal_ceroid_lipofuscinosis_7']
1359386	4	127920630	T	G	MFSD8	-	terminal_exon	127920609	-21	0.997493	0.459421	-0.538072	-4.86187	-8.83647	-3.9746	disrupted_AATAAA|AATAAA	Uncertain_significance	['Neuronal_ceroid_lipofuscinosis_7']
1481600	4	127920653	T	C	MFSD8	-	terminal_exon	127920636	-17	0.938827	0.930269	-0.00855786	-8.45946	-9.58963	-1.13017	disrupted_TGTA-Rich|TGTAAG,CTGTAA	Uncertain_significance	['Neuronal_ceroid_lipofuscinosis_7']
50231	4	139472880	T	A	RAB33B	+	terminal_exon	139472901	-20	0.914504	0.0323485	-0.882155	-6.52691	-10.8634	-4.33652	disrupted_AATAAA|AATAAA	Pathogenic	['Smith-McCort_dysplasia_2']
347682	4	148079500	ATAAT	A	NR3C2	-	terminal_exon	148079547	43	0.990748	0.990846	9.87649e-05	-5.96999	-4.8599	1.11009	retained_T-Rich|TATTTT,TTATTT	Likely_benign	['Autosomal_dominant_pseudohypoaldosteronism_type_1']
347783	4	154571093	G	A	FGB	+	terminal_exon	154571085	8	0.990215	0.971434	-0.0187813	-4.93945	-5.97178	-1.03233	modified_T-Rich|TATTTT,TGTTTT	Benign	['Afibrinogenemia_congenital']
899854	4	154752518	G	A	LRAT	+	terminal_exon	154752540	-21	0.0323485	0.926655	0.894306	-11.2442	-8.96825	2.27598	created_AATAAA|AATAAA	Likely_benign	['Retinitis_pigmentosa', 'Leber_congenital_amaurosis_14']
347885	4	154752754	G	A	LRAT	+	terminal_exon	154752775	-20	0.408148	0.998959	0.590811	-8.4388	-4.97579	3.46301	created_AATAAA|AATAAA	Benign/Likely_benign	['Retinitis_pigmentosa', 'Retinal_dystrophy', 'Leber_congenital_amaurosis']
901285	4	157170751	A	G	GLRB	+	terminal_exon	157170774	-22	0.99834	0.817411	-0.18093	-1.52904	-6.45686	-4.92782	disrupted_AATAAA|AATAAA	Benign	['Hyperekplexia_2']
347940	4	157171270	T	A	GLRB	+	terminal_exon	157171284	-13	0.99669	0.995397	-0.00129241	0.387634	-0.864064	-1.2517	disrupted_PAS Variant|AATATA	Benign	['Hyperekplexia_2']
347947	4	157171768	A	G	GLRB	+	terminal_exon	157171793	-24	0.998608	0.728232	-0.270376	-3.20307	-6.63003	-3.42696	disrupted_AATAAA|AATAAA	Benign	['Hyperekplexia_2']
348076	4	168928348	C	A	PALLD	+	terminal_exon	168928365	-16	0.413842	0.985862	0.57202	-5.74096	0.237896	5.97886	created_AATAAA|AATAAA	Uncertain_significance	['Pancreatic_cancer_1']
348366	4	186213389	A	G	CYP4V2	+	terminal_exon	186213454	-64	0.988202	0.989537	0.00133532	-4.45868	-3.43307	1.02561	disrupted_A-Rich|AGAAAA	Uncertain_significance	['Corneal_dystrophy', 'Bietti_crystalline_corneoretinal_dystrophy']
354039	5	6599363	G	A	NSUN2	-	terminal_exon	6599374	10	0.999784	0.999911	0.000127375	-0.0208088	-1.05645	-1.03564	created_GT/CT-Rich|ATTGTG,TTGTGA	Benign	['Mental_retardation_autosomal_recessive_5']
354370	5	7900599	G	A	MTRR	+	terminal_exon	7900619	-19	0.492659	0.991973	0.499314	-6.9657	-2.08424	4.88146	created_AATAAA|AATAAA	Benign	['Disorders_of_Intracellular_Cobalamin_Metabolism']
905732	5	10266266	G	A	CCT5	+	terminal_exon	10266286	-19	0.574353	0.976449	0.402096	-12.0007	-8.83953	3.16114	created_ATTAAA|ATTAAA	Uncertain_significance	['Neuropathy_hereditary_sensory_with_spastic_paraplegia_autosomal_recessive']
350902	5	13690371	C	T	DNAH5	-	terminal_exon	13690330	-41	0.997406	0.999805	0.00239909	-0.838937	-2.37685	-1.53792	created_AATAAA|AATAAA	Uncertain_significance	['Ciliary_dyskinesia_primary_3']
1199589	5	14508684	A	T	TRIO	+	terminal_exon	14508704	-19	0.998066	0.761183	-0.236883	-3.35189	-5.21026	-1.85837	disrupted_AATAAA|AATAAA	Likely_benign	['not_provided']
906739	5	14704829	C	T	ANKH	-	terminal_exon	14704806	-23	0.861357	0.999867	0.13851	-5.672	-2.24661	3.4254	created_AATAAA|AATAAA	Uncertain_significance	['Chondrocalcinosis_2', 'Craniometaphyseal_dysplasia_autosomal_dominant']
351389	5	14705034	T	C	ANKH	-	terminal_exon	14705008	-26	0.906014	0.475447	-0.430566	-5.07375	-7.8984	-2.82465	disrupted_AATAAA|AATAAA	Benign	['Chondrocalcinosis_2', 'Craniometaphyseal_dysplasia_autosomal_dominant']
351435	5	14707649	C	T	ANKH	-	terminal_exon	14707675	25	0.999834	0.999813	-2.03252e-05	-6.22469	-7.26146	-1.03676	disrupted_G-Rich|GGTGGG,GGGTGG,GGGGTG,GGGGGG,GTGGGG	Uncertain_significance	['Chondrocalcinosis_2', 'Craniometaphyseal_dysplasia_autosomal_dominant']
907992	5	14707654	C	A	ANKH	-	terminal_exon	14707685	30	0.999214	0.999118	-9.63807e-05	-6.47102	-7.47112	-1.00011	disrupted_G-Rich|GGGGTG,GGGGGT	Benign	['Chondrocalcinosis_2', 'Craniometaphyseal_dysplasia_autosomal_dominant']
1296862	5	14716492	CAATA	C	OTULIN	+	terminal_exon	14716532	-36	0.999902	0.999868	-3.39746e-05	-5.56066	-4.21807	1.34259	disrupted_AATAAA|AATAAA	Benign	['not_provided']
1296862	5	14716492	CAATA	C	LOC100130744	+	terminal_exon	14716532	-36	0.999902	0.999868	-3.39746e-05	-5.56066	-4.21807	1.34259	disrupted_AATAAA|AATAAA	Benign	['not_provided']
1180241	5	23528117	C	T	PRDM9	+	terminal_exon	23528096	21	0.999161	0.99936	0.000198781	-1.54311	0.331728	1.87484	created_T-Rich|TTCTTT	Benign	['not_provided']
632460	5	33944666	A	AAAGAGAGC	SLC45A2	-	terminal_exon	33944638	-28	0.963821	0.972356	0.00853509	-9.67288	-8.39781	1.27507	retained_T-Rich|TTTGTT	Uncertain_significance	['Oculocutaneous_albinism_type_4']
353225	5	33987148	T	C	C1QTNF3-AMACR	-	terminal_exon	33987161	12	0.999627	0.999819	0.000191867	-7.19199	-5.77455	1.41743	created_GT/CT-Rich|TCCTGT,TGTCTA,CTGTCT,CCTGTC	Likely_benign	['Alpha-methylacyl-CoA_racemase_deficiency']
353225	5	33987148	T	C	AMACR	-	terminal_exon	33987161	12	0.999627	0.999819	0.000191867	-7.19199	-5.77455	1.41743	created_GT/CT-Rich|TCCTGT,TGTCTA,CTGTCT,CCTGTC	Likely_benign	['Alpha-methylacyl-CoA_racemase_deficiency']
353301	5	35878410	G	A	IL7R	+	terminal_exon	35878427	-16	0.0323485	0.959973	0.927624	-6.89433	-3.58768	3.30665	created_AATAAA|AATAAA	Benign	['Severe_combined_immunodeficiency_autosomal_recessive_T_cell-negative_B_cell-positive_NK_cell-positive']
906317	5	35879033	G	A	IL7R	+	terminal_exon	35879109	-75	0.955202	0.916004	-0.039198	-4.23045	-5.32054	-1.09009	created_PAS Variant|AATATA	Benign	['Severe_combined_immunodeficiency_autosomal_recessive_T_cell-negative_B_cell-positive_NK_cell-positive']
353346	5	36687350	C	T	SLC1A3	+	terminal_exon	36687368	-17	0.639911	0.990013	0.350102	-9.02192	-5.27589	3.74603	created_AATAAA|AATAAA	Benign	['Episodic_ataxia_type_6']
524054	5	37064860	C	CT	NIPBL	+	terminal_exon	37064839	21	0.952187	0.946637	-0.00555003	-8.76702	-7.74195	1.02507	disrupted_GT/CT-Rich|CCCTGT	Likely_pathogenic	['not_provided']
353392	5	37065155	TTC	T	NIPBL	+	terminal_exon	37065188	-31	0.999186	0.999231	4.48823e-05	-0.764315	1.02463	1.78894	created_T-Rich|TTTGTT,TTGTTT	Uncertain_significance	['De_Lange_syndrome']
353393	5	37065171	TAAAC	T	NIPBL	+	terminal_exon	37065189	-14	0.998452	0.830164	-0.168289	-1.7394	-6.50643	-4.76703	disrupted_AATAAA|AATAAA	Likely_benign	['De_Lange_syndrome', 'not_provided']
353530	5	38475827	T	G	LIFR	-	terminal_exon	38475810	-17	0.932777	0.0323485	-0.900428	-6.81361	-8.89552	-2.08191	disrupted_AATAAA|AATAAA	Uncertain_significance	['St√ºve-Wiedemann_syndrome']
353561	5	38477954	CAA	C	LIFR	-	terminal_exon	38477941	-13	0.998668	0.999226	0.000558376	0.878992	-0.387588	-1.26658	modified_T-Rich|TTTGTT,TTGTTT,TTTTGT,TTTTTT,TTTTTG	Benign	['St√ºve-Wiedemann_syndrome']
353606	5	38481610	G	A	LIFR	-	terminal_exon	38481589	-21	0.0323485	0.994222	0.961874	-7.40736	-4.76248	2.64488	created_AATAAA|AATAAA	Conflicting_interpretations_of_pathogenicity	['St√ºve-Wiedemann_syndrome', 'not_provided']
353857	5	53094360	TAA	T	ITGA2	+	terminal_exon	53094382	-20	0.999509	0.101102	-0.898407	-4.45966	-11.0838	-6.62414	disrupted_AATAAA|AATAAA	Benign/Likely_benign	['Combined_molybdoflavoprotein_enzyme_deficiency', 'Platelet-type_bleeding_disorder_9']
907140	5	53095702	T	C	MOCS2	-	terminal_exon	53095681	-21	0.999497	0.556738	-0.44276	-1.19854	-7.1536	-5.95505	disrupted_AATAAA|AATAAA	Likely_benign	['Molybdenum_cofactor_deficiency_complementation_group_B']
353892	5	53683267	G	A	NDUFS4	+	terminal_exon	53683259	8	0.950236	0.950403	0.000166953	-7.46014	-8.46953	-1.00939	disrupted_GT/CT-Rich|GCTGTG	Benign	['Leigh_syndrome', 'Mitochondrial_complex_I_deficiency_nuclear_type_1', 'not_provided']
353893	5	53683300	A	G	NDUFS4	+	terminal_exon	53683289	11	0.997871	0.997796	-7.55787e-05	-6.14887	-5.09014	1.05873	created_GT/CT-Rich|CGTCTC,GTCTCT	Uncertain_significance	['Leigh_syndrome', 'Mitochondrial_complex_I_deficiency_nuclear_type_1']
353920	5	58970005	A	C	PDE4D	-	terminal_exon	58970029	23	0.992278	0.733675	-0.258602	-4.67667	-6.4434	-1.76674	disrupted_GT/CT-Rich|ATGTCT,GTCTCT,TGTCTC	Benign	['Acrodysostosis_2_with_or_without_hormone_resistance']
354003	5	60873852	T	G	ERCC8	-	terminal_exon	60873834	-18	0.99492	0.460848	-0.534072	-4.26509	-6.5014	-2.23631	disrupted_AATAAA|AATAAA	Uncertain_significance	['Cockayne_syndrome_type_A']
991043	5	71656866	A	G	MCCC2	+	terminal_exon	71656887	-20	0.984289	0.537686	-0.446604	-6.14088	-8.81708	-2.6762	disrupted_AATAAA|AATAAA	Uncertain_significance	['Methylcrotonyl-CoA_carboxylase_deficiency']
555685	5	74721129	CTGCACAACCTCT	C	GFM2	-	terminal_exon	74721206	65	0.995599	0.992433	-0.00316572	-3.40416	-2.0452	1.35896	disrupted_GT/CT-Rich|GTTGTG,TTGTGC	Uncertain_significance	['Sandhoff_disease']
496985	5	74721101	A	ATTCATGTTATCTACAGAC	GFM2	-	terminal_exon	74721215	113	0.998019	0.997713	-0.000305295	-7.58849	-6.47948	1.10901	created_TGTA-Rich|TGTAGA,TCTGTA	Uncertain_significance	['Sandhoff_disease', 'not_provided']
354141	5	74721280	T	C	GFM2	-	terminal_exon	74721263	-17	0.997075	0.845947	-0.151129	0.52843	-7.03841	-7.56684	disrupted_AATAAA|AATAAA	Uncertain_significance	['Sandhoff_disease']
354140	5	74721255	CTG	C	HEXB	+	terminal_exon	74721286	-29	0.999699	0.99941	-0.000288725	-0.214589	-1.47291	-1.25833	disrupted_T-Rich|TGTTTT	Benign/Likely_benign	['Sandhoff_disease', 'not_provided']
354212	5	78002342	GTTTA	G	AP3B1	-	terminal_exon	78002327	-15	0.999651	0.635318	-0.364333	1.14675	-6.00459	-7.15134	disrupted_AATAAA|AATAAA	Uncertain_significance	['Hermansky-Pudlak_syndrome']
906617	5	78777250	C	T	ARSB	-	terminal_exon	78777216	-34	0.978965	0.964539	-0.0144265	-3.05214	-4.17909	-1.12695	created_ATTAAA|ATTAAA	Uncertain_significance	['Mucopolysaccharidosis_type_6']
906772	5	78780231	C	T	ARSB	-	terminal_exon	78780212	-19	0.490533	0.997589	0.507056	-4.59787	3.67619	8.27406	created_AATAAA|AATAAA	Uncertain_significance	['Mucopolysaccharidosis_type_6']
762395	5	82276112	T	C	RPS23	-	terminal_exon	82276063	-49	0.997574	0.997468	-0.000106037	-2.20952	-1.19141	1.01811	disrupted_PAS Variant|CATAAA	Likely_benign	['not_provided']
907769	5	96390814	C	T	PCSK1	-	terminal_exon	96390791	-23	0.943248	0.937722	-0.00552583	-6.42893	-5.30131	1.12762	created_PAS Variant|AATATA	Uncertain_significance	['Proprotein_convertase_1/3_deficiency']
350341	5	111127003	A	G	WDR36	+	terminal_exon	111126993	10	0.87751	0.933582	0.0560722	-5.79561	-4.70313	1.09248	created_TGTA-Rich|AGTGTA,GTGTAT,TGTATC	Likely_benign	['not_provided']
1327301	5	111126976	A	C	WDR36	+	terminal_exon	111126995	-18	0.901022	0.101102	-0.79992	-5.92349	-9.81994	-3.89644	disrupted_AATAAA|AATAAA	Likely_benign	['not_provided']
469907	5	112838695	A	T	APC	+	terminal_exon	112838684	11	0.843033	0.920362	0.0773295	-7.80458	-6.71721	1.08736	created_GT/CT-Rich|GATGTG	Uncertain_significance	['Familial_adenomatous_polyposis_1']
631365	5	112838610	C	A	APC	+	terminal_exon	112838686	-75	0.900729	0.849987	-0.0507427	-8.20664	-9.24711	-1.04046	created_AATAAA|AATAAA	Uncertain_significance	['Hereditary_cancer-predisposing_syndrome', 'not_provided']
923029	5	112838763	G	A	APC	+	terminal_exon	112838779	-15	0.66782	0.916784	0.248964	-9.47741	-7.07522	2.40219	created_AATAAA|AATAAA	Uncertain_significance	['Hereditary_cancer-predisposing_syndrome']
537504	5	112838769	GAAATA	G	APC	+	terminal_exon	112838795	-21	0.927889	0.0323485	-0.89554	-8.03201	-9.93587	-1.90386	disrupted_AATAAA|AATAAA	Pathogenic	['Familial_adenomatous_polyposis_1']
372039	5	112838772	ATAAAAC	A	APC	+	terminal_exon	112838795	-17	0.927889	0.0323485	-0.89554	-8.03201	-10.2184	-2.18643	disrupted_AATAAA|AATAAA	Uncertain_significance	['Hereditary_cancer-predisposing_syndrome', 'Familial_adenomatous_polyposis_1']
231335	5	112838776	A	G	APC	+	terminal_exon	112838795	-18	0.927889	0.0323485	-0.89554	-8.03201	-10.029	-1.99703	disrupted_AATAAA|AATAAA	Uncertain_significance	['Hereditary_cancer-predisposing_syndrome', 'Familial_adenomatous_polyposis_1', 'not_provided']
469912	5	112838778	C	T	APC	+	terminal_exon	112838802	-23	0.829624	0.982361	0.152737	-7.81045	-6.55667	1.25378	created_AATAAA|AATAAA	Pathogenic	['Familial_adenomatous_polyposis_1']
579696	5	112838797	C	A	APC	+	terminal_exon	112838813	-15	0.911536	0.992354	0.0808176	-7.45856	-6.23662	1.22194	created_AATAAA|AATAAA	Pathogenic	['Hereditary_cancer-predisposing_syndrome', 'Familial_adenomatous_polyposis_1']
1474879	5	112838844	G	A	APC	+	terminal_exon	112838869	-24	0.101102	0.904911	0.80381	-8.5899	-5.95686	2.63303	created_AATAAA|AATAAA	Uncertain_significance	['Familial_adenomatous_polyposis_1']
824181	5	112839363	G	T	APC	+	terminal_exon	112839388	-24	0.101102	0.999002	0.8979	-7.2217	-4.43686	2.78483	created_AATAAA|AATAAA	Pathogenic	['Hereditary_cancer-predisposing_syndrome']
232247	5	112839515	AAAAG	A	APC	+	terminal_exon	112839530	-11	0.989805	0.938079	-0.051726	-8.03521	-9.48028	-1.44507	disrupted_PAS Variant|AAGAAA	Pathogenic	['Hereditary_cancer-predisposing_syndrome', 'Familial_adenomatous_polyposis_1', 'not_provided']
824390	5	112839519	G	T	APC	+	terminal_exon	112839535	-15	0.92452	0.994724	0.0702044	-8.74698	-7.5542	1.19278	created_AATAAA|AATAAA	Pathogenic	['Hereditary_cancer-predisposing_syndrome', 'Familial_adenomatous_polyposis_1', 'not_provided']
419999	5	112839510	GAAATA	G	APC	+	terminal_exon	112839536	-21	0.990357	0.0323485	-0.958008	-8.42447	-12.0913	-3.66681	disrupted_AATAAA|AATAAA	Pathogenic	['Carcinoma_of_colon', 'Familial_adenomatous_polyposis_1', 'not_provided']
822	5	112839514	T	A	APC	+	terminal_exon	112839536	-21	0.990357	0.0323485	-0.958008	-8.42447	-11.4201	-2.99559	disrupted_AATAAA|AATAAA	Conflicting_interpretations_of_pathogenicity|_association|_risk_factor	['Adenomatous_polyposis_coli_susceptibility_to', 'Carcinoma_of_breast', 'Carcinoma_of_colon', 'Malignant_Colorectal_Neoplasm', 'Hereditary_cancer-predisposing_syndrome', 'Familial_multiple_polyposis_syndrome', 'Familial_adenomatous_polyposis_1', 'Familial_colorectal_cancer', 'Colorectal_cancer_susceptibility_to', 'Breast_cancer_susceptibility_to', 'not_specified', 'APC-Associated_Polyposis_Disord…
216016	5	112839514	TAAAA	T	APC	+	terminal_exon	112839536	-18	0.990357	0.0323485	-0.958008	-8.42447	-11.7553	-3.33085	disrupted_AATAAA|AATAAA	Pathogenic	['Familial_adenomatous_polyposis_1']
816	5	112839514	TAAAAG	T	APC	+	terminal_exon	112839538	-19	0.930937	0.98921	0.0582727	-9.19408	-7.9512	1.24288	disrupted_PAS Variant|AAGAAA	Pathogenic	['Gastric_polyposis', 'Duodenal_polyposis', 'Adenomatous_colonic_polyposis', 'Intestinal_polyp', 'Hyperplastic_colonic_polyposis', 'Colon_adenocarcinoma', 'Carcinoma_of_colon', 'Malignant_Colorectal_Neoplasm', 'Hereditary_cancer-predisposing_syndrome', 'Gardner_syndrome', 'Familial_multiple_polyposis_syndrome', 'Familial_adenomatous_polyposis_1', 'Adenomatous_polyposis_coli_with_congenital_choles…
376264	5	112839521	AAAGATTGGAAC	A	APC	+	terminal_exon	112839544	-12	0.93773	0.989266	0.0515352	-9.27708	-8.05091	1.22617	disrupted_PAS Variant|AAGAAA	Likely_pathogenic	['Neoplasm']
376265	5	112839521	AAAGATTGGAACTAGGTCAGC	A	APC	+	terminal_exon	112839558	-17	0.908191	0.945281	0.0370898	-11.5374	-8.39057	3.14685	modified_PAS Variant|AATGAA,AAGAAA	Likely_pathogenic	['Neoplasm']
236599	5	112840008	G	A	APC	+	terminal_exon	112840028	-19	0.101102	0.917205	0.816103	-10.4112	-7.92904	2.48217	created_AATAAA|AATAAA	Uncertain_significance	['Hereditary_cancer-predisposing_syndrome', 'Familial_adenomatous_polyposis_1']
1007602	5	112840233	G	A	APC	+	terminal_exon	112840254	-20	0.0323485	0.932203	0.899854	-10.9128	-8.28842	2.62433	created_AATAAA|AATAAA	Uncertain_significance	['Familial_adenomatous_polyposis_1']
1049668	5	112840538	T	TA	APC	+	terminal_exon	112840557	-18	0.101102	0.985992	0.884891	-6.70006	-4.5045	2.19556	created_AATAAA|AATAAA	Pathogenic	['Familial_adenomatous_polyposis_1']
185092	5	112840745	A	AATT	APC	+	terminal_exon	112840754	-8	0.985313	0.989599	0.00428528	-6.19814	-4.58901	1.60913	created_A-Rich|ATAAAA	Uncertain_significance	['Hereditary_cancer-predisposing_syndrome']
825484	5	112840744	AAGC	A	APC	+	terminal_exon	112840757	-10	0.987281	0.988393	0.00111234	-5.17652	-6.21623	-1.03971	retained_AATAAA|AATAAA	Uncertain_significance	['Hereditary_cancer-predisposing_syndrome']
1397446	5	112840739	CAATA	C	APC	+	terminal_exon	112840760	-17	0.9808	0.101102	-0.879698	-5.48501	-8.71526	-3.23025	disrupted_AATAAA|AATAAA	Pathogenic	['Familial_adenomatous_polyposis_1']
411385	5	112840741	A	G	APC	+	terminal_exon	112840760	-18	0.9808	0.0323485	-0.948452	-5.48501	-7.78017	-2.29516	disrupted_AATAAA|AATAAA	Conflicting_interpretations_of_pathogenicity	['Hereditary_cancer-predisposing_syndrome', 'Familial_adenomatous_polyposis_1', 'not_provided']
1001146	5	112840744	A	T	APC	+	terminal_exon	112840760	-15	0.9808	0.0323485	-0.948452	-5.48501	-8.22452	-2.73951	disrupted_AATAAA|AATAAA	Uncertain_significance	['Familial_adenomatous_polyposis_1']
1017940	5	112840745	A	C	APC	+	terminal_exon	112840760	-14	0.9808	0.0323485	-0.948452	-5.48501	-7.75093	-2.26592	disrupted_AATAAA|AATAAA	Uncertain_significance	['Familial_adenomatous_polyposis_1']
482447	5	112840745	A	G	APC	+	terminal_exon	112840760	-14	0.9808	0.0323485	-0.948452	-5.48501	-8.38834	-2.90333	disrupted_AATAAA|AATAAA	Likely_benign	['Hereditary_cancer-predisposing_syndrome', 'Familial_adenomatous_polyposis_1']
490295	5	112840774	GCATTAATTCTGCTAT	G	APC	+	terminal_exon	112840760	14	0.9808	0.95883	-0.0219704	-5.48501	-7.56337	-2.07836	disrupted_GT/CT-Rich|TTCTGC,ATTCTG,TCTGCT	Uncertain_significance	['Hereditary_cancer-predisposing_syndrome', 'Familial_adenomatous_polyposis_1']
825569	5	112840819	GTGTGAAAAAGATAA	G	APC	+	terminal_exon	112840784	35	0.977515	0.96737	-0.0101443	-9.6628	-8.1671	1.4957	disrupted_GT/CT-Rich|GTGTGA,CGTGTG	Pathogenic	['Hereditary_cancer-predisposing_syndrome']
825871	5	112841239	G	T	APC	+	terminal_exon	112841259	-19	0.58358	0.955315	0.371734	-11.4	-8.43156	2.96845	created_AATAAA|AATAAA	Uncertain_significance	['Hereditary_cancer-predisposing_syndrome']
470026	5	112841528	AAAC	A	APC	+	terminal_exon	112841543	-12	0.939935	0.9455	0.00556493	-8.80172	-7.79236	1.00936	retained_PAS Variant|AAGAAA	Uncertain_significance	['Hereditary_cancer-predisposing_syndrome', 'Familial_adenomatous_polyposis_1']
371809	5	112841543	AAATG	A	APC	+	terminal_exon	112841552	-5	0.926449	0.940496	0.0140473	-5.45974	-6.65613	-1.19639	modified_PAS Variant|AATGAA,AAGAAA	Pathogenic/Likely_pathogenic	['Familial_adenomatous_polyposis_1']
1073251	5	112841547	GAACCTATCAAAGA	G	APC	+	terminal_exon	112841568	-8	0.957156	0.932673	-0.0244833	-8.29278	-7.2136	1.07918	disrupted_PAS Variant|AATGAA	Pathogenic	['Familial_adenomatous_polyposis_1']
629086	5	112841547	G	A	APC	+	terminal_exon	112841569	-21	0.893773	0.986876	0.0931023	-8.31838	-7.26274	1.05563	created_AATAAA|AATAAA	Uncertain_significance	['Hereditary_cancer-predisposing_syndrome']
1172170	5	112842604	G	A	APC	+	terminal_exon	112842620	-15	0.0323485	0.919018	0.886669	-10.6218	-8.04398	2.57781	created_AATAAA|AATAAA	Uncertain_significance	['Hereditary_cancer-predisposing_syndrome']
232829	5	112842614	C	T	APC	+	terminal_exon	112842636	-21	0.0323485	0.986199	0.95385	-8.29833	-6.26389	2.03444	created_AATAAA|AATAAA	Benign/Likely_benign	['Hereditary_cancer-predisposing_syndrome', 'Familial_adenomatous_polyposis_1', 'not_provided']
252532	5	112842851	GTCT	G	APC	+	terminal_exon	112842845	6	0.936941	0.865278	-0.0716632	-8.0205	-9.13501	-1.11451	disrupted_GT/CT-Rich|GTCTTC,ATGTCT,TGTCTT	Uncertain_significance	['Familial_multiple_polyposis_syndrome', 'Familial_adenomatous_polyposis_1']
1022071	5	112842828	A	G	APC	+	terminal_exon	112842847	-18	0.949992	0.0323485	-0.917643	-8.03512	-10.8073	-2.77221	disrupted_AATAAA|AATAAA	Uncertain_significance	['Familial_adenomatous_polyposis_1']
224554	5	112842829	A	G	APC	+	terminal_exon	112842847	-17	0.949992	0.0323485	-0.917643	-8.03512	-11.5259	-3.4908	disrupted_AATAAA|AATAAA	Uncertain_significance	['Familial_adenomatous_polyposis_1', 'Colorectal_cancer_susceptibility_to']
482462	5	112842830	A	T	APC	+	terminal_exon	112842847	-16	0.949992	0.0323485	-0.917643	-8.03512	-10.7475	-2.71237	disrupted_AATAAA|AATAAA	Uncertain_significance	['Hereditary_cancer-predisposing_syndrome']
490364	5	112843396	G	A	APC	+	terminal_exon	112843418	-21	0.780022	0.952036	0.172015	-8.61206	-6.64134	1.97073	created_AATAAA|AATAAA	Uncertain_significance	['Hereditary_cancer-predisposing_syndrome', 'Familial_adenomatous_polyposis_1']
947262	5	112843434	AAAAT	A	APC	+	terminal_exon	112843463	-25	0.950824	0.0468493	-0.903975	-6.913	-9.33172	-2.41873	disrupted_AATAAA|AATAAA	Pathogenic	['Familial_adenomatous_polyposis_1']
489497	5	112843436	A	C	APC	+	terminal_exon	112843463	-26	0.950824	0.0323485	-0.918476	-6.913	-8.88973	-1.97674	disrupted_AATAAA|AATAAA	Uncertain_significance	['Hereditary_cancer-predisposing_syndrome']
216180	5	112843437	A	G	APC	+	terminal_exon	112843463	-25	0.950824	0.0323485	-0.918476	-6.913	-8.81245	-1.89946	disrupted_AATAAA|AATAAA	Uncertain_significance	['Hereditary_cancer-predisposing_syndrome', 'Familial_adenomatous_polyposis_1']
941020	5	112843437	A	T	APC	+	terminal_exon	112843463	-25	0.950824	0.0417524	-0.909072	-6.913	-8.2884	-1.3754	disrupted_AATAAA|AATAAA	Uncertain_significance	['Familial_adenomatous_polyposis_1']
470113	5	112843438	T	C	APC	+	terminal_exon	112843463	-24	0.950824	0.0323485	-0.918476	-6.913	-9.08817	-2.17517	disrupted_AATAAA|AATAAA	Uncertain_significance	['Hereditary_cancer-predisposing_syndrome', 'Familial_adenomatous_polyposis_1']
923839	5	112843438	T	G	APC	+	terminal_exon	112843463	-24	0.950824	0.0323485	-0.918476	-6.913	-9.36444	-2.45145	disrupted_AATAAA|AATAAA	Uncertain_significance	['Hereditary_cancer-predisposing_syndrome']
1435937	5	112843439	A	G	APC	+	terminal_exon	112843463	-23	0.950824	0.0323485	-0.918476	-6.913	-9.2779	-2.36491	disrupted_AATAAA|AATAAA	Uncertain_significance	['Familial_adenomatous_polyposis_1']
545875	5	112843538	ACCTGCTGTTT	A	APC	+	terminal_exon	112843469	69	0.945628	0.908416	-0.0372123	-6.29495	-7.33143	-1.03648	disrupted_GT/CT-Rich|GCTGTT,CTGTTT,TGCTGT	Pathogenic	['not_provided']
350452	5	112846063	G	T	APC	+	terminal_exon	112846084	-20	0.990201	0.993488	0.00328737	-7.55046	-6.49158	1.05888	created_PAS Variant|AATATA	Uncertain_significance	['APC-Associated_Polyposis_Disorders']
350544	5	126543216	C	A	ALDH7A1	-	terminal_exon	126543222	5	0.969016	0.965507	-0.00350988	-4.02575	-5.07584	-1.05009	modified_T-Rich|TTTCTT,TTTGTT,TCTTTT,TTTTTT,TTTTCT,TTTTTC	Benign	['Pyridoxine-dependent_epilepsy']
350546	5	126543217	A	T	ALDH7A1	-	terminal_exon	126543229	11	0.962809	0.95033	-0.0124791	-1.83249	-3.28311	-1.45062	disrupted_T-Rich|TTTGTT	Benign	['Pyridoxine-dependent_epilepsy']
350580	5	126544897	T	C	ALDH7A1	-	terminal_exon	126544877	-20	0.96103	0.96241	0.00137985	-6.01265	-7.30024	-1.28759	disrupted_PAS Variant|AAGAAA	Benign	['Pyridoxine-dependent_epilepsy', 'not_provided']
905851	5	126836318	A	T	LMNB1	+	terminal_exon	126836310	8	0.992746	0.995133	0.00238693	-5.46786	-4.33995	1.12791	modified_TGTA-Rich|TGTATA,TGTATT	Uncertain_significance	['Leukodystrophy_adult-onset_autosomal_dominant']
350693	5	127458902	G	A	MEGF10	+	terminal_exon	127458927	-24	0.0750054	0.981765	0.906759	-8.14797	-5.48656	2.66141	created_AATAAA|AATAAA	Uncertain_significance	['Myopathy_areflexia_respiratory_distress_and_dysphagia_early-onset']
350721	5	127461087	C	T	MEGF10	+	terminal_exon	127461112	-24	0.69175	0.97307	0.281321	-12.2516	-7.21409	5.0375	created_AATAAA|AATAAA	Uncertain_significance	['Myopathy_areflexia_respiratory_distress_and_dysphagia_early-onset']
350722	5	127461186	G	A	MEGF10	+	terminal_exon	127461204	-17	0.992474	0.990335	-0.00213939	-9.81866	-8.78138	1.03729	created_PAS Variant|AATGAA	Uncertain_significance	['Myopathy_areflexia_respiratory_distress_and_dysphagia_early-onset']
350746	5	128259082	TA	T	FBN2	-	terminal_exon	128259064	-18	0.687275	0.998572	0.311297	-8.31955	-6.88966	1.42989	created_AATAAA|AATAAA	Likely_benign	['Congenital_contractural_arachnodactyly']
484718	5	132642291	T	A	RAD50	+	terminal_exon	132642317	-25	0.46293	0.975816	0.512886	-8.0071	-6.2661	1.741	created_AATAAA|AATAAA	Uncertain_significance	['Hereditary_cancer-predisposing_syndrome']
350936	5	137618892	T	TAA	KLHL3	-	terminal_exon	137618858	-34	0.473237	0.969068	0.495831	-7.51803	-6.13054	1.38749	created_ATTAAA|ATTAAA	Uncertain_significance	['Autosomal_dominant_pseudohypoaldosteronism_type_1']
350944	5	137619293	T	C	KLHL3	-	terminal_exon	137619266	-27	0.985217	0.488031	-0.497187	-6.19668	-8.93331	-2.73663	disrupted_AATAAA|AATAAA	Benign/Likely_benign	['Autosomal_dominant_pseudohypoaldosteronism_type_1', 'Pseudohypoaldosteronism_type_2D']
351142	5	139329355	A	G	MATR3	+	terminal_exon	139329376	-20	0.945091	0.101102	-0.84399	-8.63665	-11.5429	-2.90627	disrupted_AATAAA|AATAAA	Conflicting_interpretations_of_pathogenicity	['Amyotrophic_lateral_sclerosis_21']
1423316	5	139329358	A	C	MATR3	+	terminal_exon	139329376	-17	0.945091	0.101102	-0.84399	-8.63665	-11.4744	-2.83777	disrupted_AATAAA|AATAAA	Uncertain_significance	['Amyotrophic_lateral_sclerosis_21']
351320	5	143278589	C	A	NR3C1	-	terminal_exon	143278522	-67	0.992813	0.993	0.000186265	-8.18753	-7.17652	1.01101	created_T-Rich|TTTGTT,TTGTTT	Uncertain_significance	['Glucocorticoid_resistance_generalized']
351321	5	143278591	C	A	NR3C1	-	terminal_exon	143278524	-67	0.998882	0.998923	4.01735e-05	-6.95076	-5.91698	1.03377	modified_T-Rich|TTTTGT,TTTTTT,TTTTTG	Benign	['Glucocorticoid_resistance_generalized']
351553	5	148137351	A	ACTC	SPINK5	+	terminal_exon	148137367	-15	0.996809	0.997482	0.000673771	-5.4221	-6.42334	-1.00124	retained_AATAAA|AATAAA	Benign	['Netherton_syndrome']
351562	5	148982157	A	AT	SH3TC2	-	terminal_exon	148982151	-6	0.990431	0.983537	-0.00689363	-0.122083	-1.36608	-1.244	modified_A-Rich|AAAATA,AAAAAT,AAAAAA	Likely_benign	['Charcot-Marie-Tooth_disease_type_4', 'Mononeuropathy_of_the_Median_Nerve']
351563	5	148982157	A	ATT	SH3TC2	-	terminal_exon	148982152	-5	0.996038	0.982118	-0.0139201	0.19658	-1.15539	-1.35197	modified_A-Rich|AAAATA,AAAAAT,AAAAAA	Uncertain_significance	['Charcot-Marie-Tooth_disease_type_4', 'Mononeuropathy_of_the_Median_Nerve']
351564	5	148982157	AT	A	SH3TC2	-	terminal_exon	148982152	-5	0.996038	0.98747	-0.00856811	0.19658	-0.826076	-1.02266	modified_A-Rich|AAAATA,AAAAAT,AAAAAA	Uncertain_significance	['Charcot-Marie-Tooth_disease_type_4', 'Mononeuropathy_of_the_Median_Nerve']
906865	5	148985080	A	T	SH3TC2	-	terminal_exon	148985063	-17	0.981394	0.101102	-0.880292	-6.65931	-9.86209	-3.20278	disrupted_AATAAA|AATAAA	Uncertain_significance	['Charcot-Marie-Tooth_disease_type_4C', 'Mononeuropathy_of_the_median_nerve_mild']
907854	5	148985273	G	T	SH3TC2	-	terminal_exon	148985246	-27	0.483929	0.996256	0.512327	-9.2366	-6.99981	2.23679	created_AATAAA|AATAAA	Uncertain_significance	['Charcot-Marie-Tooth_disease_type_4C', 'Mononeuropathy_of_the_median_nerve_mild']
351613	5	148986477	C	T	SH3TC2	-	terminal_exon	148986453	-24	0.0323485	0.98366	0.951312	-10.2619	-8.61229	1.64963	created_AATAAA|AATAAA	Uncertain_significance	['Charcot-Marie-Tooth_disease_type_4C', 'Mononeuropathy_of_the_median_nerve_mild']
907619	5	148995677	T	C	SH3TC2	-	terminal_exon	148995669	-8	0.999766	0.999695	-7.09891e-05	-4.0426	-2.51019	1.5324	disrupted_AATAAA|AATAAA	Uncertain_significance	['Charcot-Marie-Tooth_disease_type_4C', 'Mononeuropathy_of_the_median_nerve_mild']
351826	5	149000432	G	C	SH3TC2	-	terminal_exon	149000443	10	0.998542	0.998615	7.24792e-05	-5.25327	-4.21402	1.03924	modified_GT/CT-Rich|TCGTGT,CGTGTT,TCCTGT,CTGTTG,GTGTTG,CCTGTT	Likely_benign	['Charcot-Marie-Tooth_disease_type_4C', 'Mononeuropathy_of_the_median_nerve_mild']
351827	5	149000471	G	T	SH3TC2	-	terminal_exon	149000451	-20	0.990517	0.999603	0.00908637	-6.48157	-5.33162	1.14996	created_AATAAA|AATAAA	Uncertain_significance	['Charcot-Marie-Tooth_disease_type_4C', 'Mononeuropathy_of_the_median_nerve_mild']
351835	5	149001017	A	T	SH3TC2	-	terminal_exon	149000994	-23	0.569138	0.996764	0.427626	-6.58354	-4.85884	1.7247	created_AATAAA|AATAAA	Benign	['Charcot-Marie-Tooth_disease_type_4C', 'Mononeuropathy_of_the_median_nerve_mild']
351940	5	149858233	T	C	PDE6A	-	terminal_exon	149858213	-20	0.984668	0.0323485	-0.952319	-3.7076	-8.28127	-4.57367	disrupted_AATAAA|AATAAA	Likely_benign	['Retinitis_pigmentosa']
905159	5	149858370	T	G	PDE6A	-	terminal_exon	149858351	-19	0.998657	0.0323485	-0.966308	-5.7812	-9.09811	-3.31691	disrupted_AATAAA|AATAAA	Likely_benign	['Retinitis_pigmentosa']
351958	5	149859200	C	T	PDE6A	-	terminal_exon	149859179	-21	0.743131	0.979634	0.236504	-5.52471	-2.75308	2.77162	created_ATTAAA|ATTAAA	Uncertain_significance	['Retinitis_pigmentosa']
352076	5	149985248	C	G	SLC26A2	+	terminal_exon	149985310	-61	0.998524	0.998895	0.000371337	-6.20319	-5.16047	1.04272	created_TGTA-Rich|CTTGTA,TGTAAA,TTGTAA	Uncertain_significance	['Osteochondrodysplasia', 'Diastrophic_dysplasia', 'Multiple_epiphyseal_dysplasia_type_4', 'Atelosteogenesis_type_II', 'Achondrogenesis_type_IB']
352092	5	149986612	G	A	SLC26A2	+	terminal_exon	149986595	17	0.603443	0.956845	0.353402	-8.33666	-9.61119	-1.27453	modified_TGTA-Rich|TTGTAA,TGTAAT,TGTAGT,TTGTAG	Conflicting_interpretations_of_pathogenicity	['Osteochondrodysplasia', 'Diastrophic_dysplasia', 'Multiple_epiphyseal_dysplasia_type_4', 'Atelosteogenesis_type_II', 'Achondrogenesis_type_IB', 'not_provided']
352247	5	150400243	G	GT	TCOF1	+	terminal_exon	150400295	-51	0.996646	0.996632	-1.44243e-05	6.34043	4.30379	-2.03664	modified_T-Rich|TTTGTT,TTGTTT,TGTTTT,TTTTGT,TTTTTT,TTTTTG	Likely_benign	['Treacher_Collins_Syndrome_Dominant']
352300	5	151270164	TAATA	T	GM2A	+	terminal_exon	151270189	-21	0.956615	0.0323485	-0.924267	-5.81462	-9.04972	-3.23511	disrupted_AATAAA|AATAAA	Benign	['Tay-Sachs_disease_variant_AB']
903692	5	156767267	A	T	SGCD	+	terminal_exon	156767282	-14	0.969167	0.101102	-0.868066	-6.58178	-10.49	-3.90819	disrupted_AATAAA|AATAAA	Uncertain_significance	['Qualitative_or_quantitative_defects_of_delta-sarcoglycan']
905613	5	156767746	T	A	SGCD	+	terminal_exon	156767784	-37	0.991626	0.98916	-0.00246549	-0.245433	-1.45424	-1.20881	modified_TGTA-Rich|CTTGTA,CATGTA,TTGTAA,ATGTAA	Uncertain_significance	['Qualitative_or_quantitative_defects_of_delta-sarcoglycan']
906260	5	157254168	G	A	ITK	+	terminal_exon	157254187	-18	0.816611	0.983506	0.166896	-7.70218	-5.82399	1.87819	created_AATAAA|AATAAA	Uncertain_significance	['Lymphoproliferative_syndrome_1']
352552	5	159314825	AAAAT	A	IL12B	-	terminal_exon	159314783	-42	0.999151	0.999245	9.35793e-05	-0.0881023	1.05928	1.14738	modified_T-Rich|TATTTT,TTTATT,TTATTT,TTTTTG	Uncertain_significance	['Familial_Atypical_Mycobacteriosis_Autosomal_Recessive']
352623	5	161899393	T	C	GABRA1	+	terminal_exon	161899413	-19	0.999819	0.999561	-0.000258088	0.237587	-0.965872	-1.20346	disrupted_AATAAA|AATAAA	Uncertain_significance	['Epilepsy_juvenile_myoclonic_5']
352650	5	162153629	G	A	GABRG2	+	terminal_exon	162153649	-19	0.908368	0.993785	0.0854163	-8.69632	-6.3249	2.37141	created_AATAAA|AATAAA	Likely_benign	['Epilepsy_childhood_absence_2']
955550	5	177294720	G	A	NSD1	+	terminal_exon	177294738	-17	0.0344393	0.984016	0.949577	-8.89081	-5.87319	3.01762	created_AATAAA|AATAAA	Conflicting_interpretations_of_pathogenicity	['Sotos_syndrome_1', 'not_provided']
1336923	5	177511597	T	C	DDX41	-	terminal_exon	177511577	-20	0.990111	0.101102	-0.889009	5.35854	-7.38067	-12.7392	disrupted_ATTAAA|ATTAAA	Uncertain_significance	['not_specified']
183249	6	1612841	A	T	FOXC1	+	terminal_exon	1612826	15	0.988095	0.996243	0.00814837	-2.13408	-0.731549	1.40253	created_GT/CT-Rich|TCTGGT	Pathogenic	['not_provided']
1397231	6	7584683	A	G	DSP	+	terminal_exon	7584705	-21	0.94696	0.0323485	-0.914611	-4.76454	-6.39223	-1.6277	disrupted_AATAAA|AATAAA	Uncertain_significance	['Dilated_cardiomyopathy_with_woolly_hair_and_keratoderma', 'Arrhythmogenic_right_ventricular_dysplasia_8']
1312357	6	7584685	A	G	DSP	+	terminal_exon	7584705	-19	0.94696	0.101102	-0.845858	-4.76454	-7.82103	-3.05649	disrupted_AATAAA|AATAAA	Uncertain_significance	['not_provided']
372679	6	7584748	CTG	C	DSP	+	terminal_exon	7584728	20	0.965024	0.950848	-0.014176	-8.55229	-9.90088	-1.34859	disrupted_GT/CT-Rich|TGTGTG,CTGTGT,GTGTGA	Likely_pathogenic	['not_provided']
925943	6	7585405	G	T	DSP	+	terminal_exon	7585422	-16	0.101102	0.989909	0.888807	-10.7411	-5.87193	4.86916	created_AATAAA|AATAAA	Uncertain_significance	['Cardiomyopathy']
354780	6	10764173	T	G	MAK	-	terminal_exon	10764155	-18	0.9932	0.836397	-0.156803	-7.13853	-9.05293	-1.9144	disrupted_AATAAA|AATAAA	Uncertain_significance	['Retinitis_Pigmentosa_Recessive']
593505	6	24174771	C	T	DCDC2	-	terminal_exon	24174750	-21	0.0323485	0.959591	0.927242	-9.43469	-6.77909	2.6556	created_AATAAA|AATAAA	Uncertain_significance	['not_provided']
1249969	6	29672289	AAAAT	A	MOG	+	terminal_exon	29672321	-28	0.998386	0.997224	-0.00116122	-4.72518	-5.90843	-1.18326	disrupted_AATAAA|AATAAA	Benign	['not_provided']
356210	6	29672445	A	G	ZFP57	-	terminal_exon	29672464	18	0.995274	0.995504	0.000230193	-6.921	-8.0227	-1.1017	disrupted_GT/CT-Rich|CCTCTG,TCTGGG	Likely_benign	['Transient_Neonatal_Diabetes_Recessive']
1248226	6	31669957	A	T	CSNK2B	+	terminal_exon	31670059	-101	0.998909	0.998851	-5.78165e-05	-1.02593	0.116981	1.14291	created_T-Rich|TCTTTT	Benign	['not_provided']
722186	6	31810263	ATTTTT	A	HSPA1L	-	terminal_exon	31810245	-18	0.983624	0.50703	-0.476594	-5.1857	-6.26665	-1.08095	disrupted_AATAAA|AATAAA	Likely_benign	['not_provided']
1271041	6	32845139	T	C	TAP1	-	terminal_exon	32845214	74	0.999187	0.999538	0.000351489	-1.49566	-0.410221	1.08544	modified_GT/CT-Rich|GGGTGT,ATGTCT,GTGTCT,GGTGTC	Benign	['not_provided']
356613	6	39905293	C	CAA	MOCS1	-	terminal_exon	39905298	4	0.934982	0.952552	0.0175697	-6.66717	-5.51643	1.15074	modified_T-Rich|TTTTGT,TTTTTT,TTTTTG	Uncertain_significance	['Combined_molybdoflavoprotein_enzyme_deficiency']
356614	6	39905294	A	T	MOCS1	-	terminal_exon	39905315	20	0.95518	0.925367	-0.0298128	-5.5075	-6.52552	-1.01802	disrupted_T-Rich|TCTTTT,TTTTGT	Uncertain_significance	['Molybdenum_cofactor_deficiency_complementation_group_A']
356622	6	39905584	C	CTT	MOCS1	-	terminal_exon	39905528	-56	0.956725	0.938393	-0.0183318	-3.17936	-4.45523	-1.27587	created_A-Rich|AAAAAG,AAAAAA	Uncertain_significance	['Combined_molybdoflavoprotein_enzyme_deficiency']
356786	6	42963889	GTTTA	G	PEX6	-	terminal_exon	42963869	-20	0.998818	0.689106	-0.309712	-1.58418	-7.87826	-6.29408	disrupted_AATAAA|AATAAA	Benign	['PEX6_POLYMORPHISM', 'Peroxisome_biogenesis_disorder_1A_(Zellweger)', 'Peroxisome_biogenesis_disorder', 'not_specified', 'not_provided']
356786	6	42963889	GTTTA	G	CNPY3-GNMT	+	terminal_exon	42963875	14	0.926105	0.814626	-0.111479	-3.57425	-5.75761	-2.18336	disrupted_T-Rich|TTTATT,TTATTT	Benign	['PEX6_POLYMORPHISM', 'Peroxisome_biogenesis_disorder_1A_(Zellweger)', 'Peroxisome_biogenesis_disorder', 'not_specified', 'not_provided']
356786	6	42963889	GTTTA	G	GNMT	+	terminal_exon	42963875	14	0.926105	0.814626	-0.111479	-3.57425	-5.75761	-2.18336	disrupted_T-Rich|TTTATT,TTATTT	Benign	['PEX6_POLYMORPHISM', 'Peroxisome_biogenesis_disorder_1A_(Zellweger)', 'Peroxisome_biogenesis_disorder', 'not_specified', 'not_provided']
357007	6	43619564	T	A	POLH	+	terminal_exon	43619591	-26	0.101102	0.998518	0.897416	-8.53227	-5.59188	2.94039	created_AATAAA|AATAAA	Uncertain_significance	['Xeroderma_pigmentosum_variant_type']
910835	6	43620490	T	A	GTPBP2	-	terminal_exon	43620497	6	0.998892	0.999118	0.00022614	-1.16614	-0.119408	1.04674	created_GT/CT-Rich|CTCTGT,TCTGTG	Benign	['Xeroderma_pigmentosum_variant_type']
357216	6	47625435	C	A	CD2AP	+	terminal_exon	47625452	-16	0.459421	0.995728	0.536307	-7.22139	-4.20489	3.0165	created_AATAAA|AATAAA	Benign	['Focal_segmental_glomerulosclerosis_3_susceptibility_to']
357233	6	47626932	A	G	CD2AP	+	terminal_exon	47626924	8	0.99963	0.999793	0.00016278	-2.36211	-0.847956	1.51415	created_GT/CT-Rich|TGCTGT,GCTGTG	Uncertain_significance	['Focal_segmental_glomerulosclerosis_3_susceptibility_to']
357241	6	49431037	A	G	MMUT	-	terminal_exon	49431017	-20	0.997051	0.0996479	-0.897403	-1.14197	-6.90742	-5.76545	disrupted_AATAAA|AATAAA	Uncertain_significance	['Methylmalonic_aciduria_due_to_methylmalonyl-CoA_mutase_deficiency']
357354	6	50847603	TTG	T	TFAP2B	+	terminal_exon	50847610	-5	0.999455	0.999802	0.000347018	-1.74327	-0.682877	1.0604	created_T-Rich|TTGTTT	Likely_benign	['Char_syndrome']
908521	6	57187272	A	G	BAG2	+	terminal_exon	57187285	-12	0.908556	0.0323485	-0.876208	-6.15978	-9.35996	-3.20019	disrupted_AATAAA|AATAAA	Likely_benign	['Carpenter_syndrome_1']
910337	6	57188721	G	A	BAG2	+	terminal_exon	57188739	-17	0.0323485	0.986678	0.95433	-7.25893	-3.97496	3.28397	created_AATAAA|AATAAA	Benign	['Carpenter_syndrome_1']
357625	6	57188793	A	AATT	RAB23	-	terminal_exon	57188782	-11	0.988221	0.988753	0.000531435	-3.5763	-4.62154	-1.04523	created_A-Rich|AAATAA,AAAATA	Uncertain_significance	['Carpenter_syndrome']
1392195	6	63720744	ACC	A	EYS	-	terminal_exon	63720725	-19	0.101102	0.923706	0.822604	-11.1306	-6.51444	4.61611	created_AATAAA|AATAAA	Pathogenic	['not_provided']
493435	6	63721357	C	T	EYS	-	terminal_exon	63721332	-25	0.544883	0.998239	0.453356	-8.73354	-4.69816	4.03538	created_AATAAA|AATAAA	Uncertain_significance	['not_provided']
1458302	6	63721452	A	T	EYS	-	terminal_exon	63721436	-16	0.0323485	0.958072	0.925724	-8.07628	-5.19539	2.88089	created_AATAAA|AATAAA	Pathogenic	['not_provided']
1271891	6	70216631	A	G	COL9A1	-	terminal_exon	70216608	-23	0.942289	0.101102	-0.841188	-6.01908	-9.62687	-3.60779	disrupted_AATAAA|AATAAA	Benign	['not_provided']
909297	6	72402404	G	A	RIMS1	+	terminal_exon	72402450	-45	0.983514	0.99104	0.00752646	-1.3064	-2.48668	-1.18028	created_A-Rich|AAAACA	Uncertain_significance	['Cone-rod_dystrophy_7']
357919	6	73594884	T	C	SLC17A5	-	terminal_exon	73594890	5	0.995087	0.997534	0.00244659	-3.89971	-2.45673	1.44298	created_GT/CT-Rich|ATGTGT	Benign	['Sialic_acid_storage_disease_severe_infantile_type', 'Salla_disease', 'not_provided']
358056	6	75919126	T	A	MYO6	+	terminal_exon	75919145	-18	0.994295	0.101102	-0.893193	-5.87025	-8.02132	-2.15107	disrupted_AATAAA|AATAAA	Benign	['Autosomal_dominant_nonsyndromic_deafness_22', 'Deafness_autosomal_recessive_37', 'not_provided']
358063	6	75919493	T	C	MYO6	+	terminal_exon	75919532	-38	0.999595	0.999557	-3.83854e-05	-0.201187	-1.68576	-1.48457	disrupted_TGTA-Rich|GATGTA,ATGTAC,TGTACT	Conflicting_interpretations_of_pathogenicity	['Autosomal_dominant_nonsyndromic_deafness_22', 'Deafness_autosomal_recessive_37', 'not_provided']
358064	6	75919506	C	CAAAT	MYO6	+	terminal_exon	75919532	-25	0.999595	0.999366	-0.00022912	-0.201187	-1.20754	-1.00635	created_AATAAA|AATAAA	Likely_benign	['Nonsyndromic_Hearing_Loss_Dominant', 'Nonsyndromic_Hearing_Loss_Recessive']
1006453	6	75922159	C	T	IMPG1	-	terminal_exon	75922138	-21	0.101102	0.968672	0.86757	-7.66532	-6.15373	1.51159	created_AATAAA|AATAAA	Uncertain_significance	['not_provided']
911300	6	79485770	T	G	LCA5	-	terminal_exon	79485753	-17	0.996415	0.11078	-0.885635	-3.81186	-7.53379	-3.72193	disrupted_AATAAA|AATAAA	Uncertain_significance	['Leber_congenital_amaurosis_5']
911301	6	79485772	A	C	LCA5	-	terminal_exon	79485753	-19	0.996415	0.0323485	-0.964067	-3.81186	-8.41204	-4.60018	disrupted_AATAAA|AATAAA	Uncertain_significance	['Leber_congenital_amaurosis_5']
1073156	6	79487720	C	A	LCA5	-	terminal_exon	79487704	-16	0.0323485	0.989942	0.957594	-10.707	-6.44361	4.26344	created_AATAAA|AATAAA	Pathogenic	['not_provided']
358121	6	79914939	A	C	ELOVL4	-	terminal_exon	79914950	10	0.902509	0.889993	-0.0125166	-9.74641	-8.65065	1.09576	disrupted_T-Rich|TTTGTT,TGTTTT,TTTTGT	Benign	['Stargardt_Disease_3']
1279251	6	87258847	A	G	ZNF292	+	terminal_exon	87258872	-24	0.964963	0.342191	-0.622772	-4.66336	-8.30159	-3.63823	disrupted_AATAAA|AATAAA	Benign	['not_provided']
437825	6	98874260	T	C	FBXL4	-	terminal_exon	98874231	-29	0.900978	0.608331	-0.292646	-6.10346	-8.09707	-1.99361	disrupted_ATTAAA|ATTAAA	Uncertain_significance	['Mitochondrial_DNA_depletion_syndrome_13_(encephalomyopathic_type)']
354935	6	108042266	TAC	T	OSTM1	-	terminal_exon	108042329	61	0.917193	0.907247	-0.00994641	-9.60412	-8.57017	1.03395	disrupted_TGTA-Rich|TGTAGA,TTTGTA,TTGTAG	Uncertain_significance	['Osteopetrosis']
354953	6	108042852	C	CA	OSTM1	-	terminal_exon	108042830	-22	0.999536	0.999494	-4.19617e-05	-2.53282	-1.36186	1.17096	modified_T-Rich|TTTTTT,TTTTTG	Uncertain_significance	['Osteopetrosis']
355052	6	109825385	C	T	FIG4	+	terminal_exon	109825363	22	0.972758	0.978812	0.00605464	-2.82399	-1.8117	1.01229	created_GT/CT-Rich|TGTCAT	Benign	['Charcot-Marie-Tooth_disease_type_4J', 'Amyotrophic_lateral_sclerosis_type_11', 'not_provided']
905642	6	116118928	T	C	COL10A1	-	terminal_exon	116118909	-19	0.999967	0.999496	-0.000471234	-5.38007	-6.66217	-1.28209	disrupted_AATAAA|AATAAA	Uncertain_significance	['Metaphyseal_chondrodysplasia_Schmid_type']
355084	6	116119782	G	A	COL10A1	-	terminal_exon	116119771	-11	0.487485	0.954028	0.466543	-10.6595	-8.65517	2.00434	created_AATAAA|AATAAA	Likely_benign	['Metaphyseal_chondrodysplasia_Schmid_type']
713360	6	116121277	G	A	COL10A1	-	terminal_exon	116121276	-1	0.101102	0.998661	0.897559	-7.99412	-6.49688	1.49725	created_AATAAA|AATAAA	Benign	['not_provided']
1252812	6	116931596	T	G	RFX6	+	terminal_exon	116931619	-22	0.972148	0.0323485	-0.9398	-4.62717	-6.76483	-2.13766	disrupted_AATAAA|AATAAA	Benign	['not_provided']
1026340	6	129516331	CATGCCCAGCCAACTAATAAAAAT	C	LAMA2	+	terminal_exon	129516368	-14	0.927636	0.101102	-0.826534	-5.09556	-9.94612	-4.85056	disrupted_AATAAA|AATAAA	Uncertain_significance	['LAMA2-related_muscular_dystrophy']
355310	6	129516407	C	CAAAT	LAMA2	+	terminal_exon	129516426	-18	0.489035	0.907811	0.418776	-7.56483	-6.32032	1.2445	created_AATAAA|AATAAA	Likely_benign	['Congenital_Muscular_Dystrophy_LAMA2-related']
355364	6	131890996	C	A	ENPP1	+	terminal_exon	131891019	-22	0.528642	0.997045	0.468403	-5.56204	-2.63281	2.92923	created_AATAAA|AATAAA	Uncertain_significance	['Arterial_calcification_generalized_of_infancy_1', 'Hypophosphatemic_rickets_autosomal_recessive_2']
1370514	6	136913500	C	T	PEX7	+	terminal_exon	136913485	15	0.994399	0.994636	0.00023675	-7.64871	-6.55833	1.09038	created_GT/CT-Rich|TCTGCT,CTCTGC	Uncertain_significance	['Refsum_disease_adult_2']
558426	6	136913470	TC	T	PEX7	+	terminal_exon	136913502	-31	0.998771	0.998587	-0.000184238	-1.82501	-0.809456	1.01555	created_T-Rich|TGTTTT	Uncertain_significance	['Rhizomelic_chondrodysplasia_punctata_type_1']
355537	6	136913515	A	G	PEX7	+	terminal_exon	136913502	13	0.998771	0.998995	0.000223994	-1.82501	-0.749861	1.07515	created_GT/CT-Rich|ACTGTT,TACTGT,CTGTTC	Uncertain_significance	['Rhizomelic_chondrodysplasia_punctata_type_1', 'Refsum_disease_adult_2']
551586	6	136913483	CA	C	PEX7	+	terminal_exon	136913504	-20	0.996389	0.77952	-0.216869	-2.6014	-6.76647	-4.16508	disrupted_AATAAA|AATAAA	Uncertain_significance	['Rhizomelic_chondrodysplasia_punctata_type_1']
1401270	6	136913488	A	G	PEX7	+	terminal_exon	136913504	-15	0.996389	0.690119	-0.306271	-2.6014	-7.11657	-4.51518	disrupted_AATAAA|AATAAA	Uncertain_significance	['Refsum_disease_adult_2']
905046	6	137197556	C	T	IFNGR1	-	terminal_exon	137197485	-71	0.937901	0.892499	-0.0454023	-1.22462	-2.25623	-1.03161	created_PAS Variant|TATAAA,AATATA	Uncertain_significance	['Immunodeficiency_27A']
1057459	6	137198187	T	C	IFNGR1	-	terminal_exon	137198173	-14	0.972747	0.933354	-0.0393933	-6.42558	-7.52298	-1.0974	disrupted_AATAAA|AATAAA	Uncertain_significance	['Immunodeficiency_27A']
905240	6	143489968	A	G	PEX3	+	terminal_exon	143489980	-11	0.910079	0.842411	-0.0676687	-8.67807	-9.8169	-1.13883	disrupted_PAS Variant|AATACA	Uncertain_significance	['Peroxisome_biogenesis_disorder_10A']
355643	6	144190525	TAATA	T	STX11	+	terminal_exon	144190516	9	0.982614	0.987005	0.00439119	-6.90266	-5.81229	1.09037	retained_GT/CT-Rich|AGTCTT,GTCTTA	Likely_benign	['Familial_hemophagocytic_lymphohistiocytosis']
355646	6	144190583	CTT	C	STX11	+	terminal_exon	144190588	-3	0.91732	0.977729	0.0604098	-7.76499	-6.6077	1.15729	disrupted_T-Rich|TTTTTT	Uncertain_significance	['Familial_hemophagocytic_lymphohistiocytosis']
355644	6	144190583	C	CT	STX11	+	terminal_exon	144190592	-8	0.90759	0.823639	-0.083951	-6.96886	-5.73519	1.23367	created_T-Rich|TTTTTT	Uncertain_significance	['Familial_hemophagocytic_lymphohistiocytosis']
776168	6	148548500	G	T	SASH1	+	terminal_exon	148548519	-18	0.101102	0.99597	0.894868	-10.5579	-4.96837	5.58957	created_AATAAA|AATAAA	Benign	['not_provided']
355791	6	150404611	AC	A	IYD	+	terminal_exon	150404622	-10	0.938333	0.985943	0.0476106	-6.02724	-7.12518	-1.09794	modified_A-Rich|AAAAAG,AAACAA,ATAAAA,AACAAA,AAAAAA	Uncertain_significance	['Congenital_hypothyroidism']
1216873	6	157206505	A	G	ARID1B	+	terminal_exon	157206525	-19	0.981347	0.459565	-0.521782	-0.790761	-6.7513	-5.96054	disrupted_AATAAA|AATAAA	Likely_benign	['not_provided']
434390	6	157206530	CTGTT	C	ARID1B	+	terminal_exon	157206525	5	0.981347	0.938329	-0.0430177	-0.790761	-4.20903	-3.41827	disrupted_T-Rich|TTTGTT	Pathogenic/Likely_pathogenic	['Coffin-Siris_syndrome_1', 'not_provided']
429647	6	157206600	AGCTCG	A	ARID1B	+	terminal_exon	157206525	75	0.981347	0.980674	-0.000673294	-0.790761	-1.87438	-1.08361	disrupted_G-Rich|GGCGGG	Likely_pathogenic	['not_provided']
817292	6	157206517	CA	C	ARID1B	+	terminal_exon	157206528	-10	0.979654	0.985657	0.0060032	-3.34898	-2.15462	1.19436	disrupted_A-Rich|AAAAAG	Pathogenic	['not_provided']
356004	6	161349208	TTATC	T	PRKN	-	terminal_exon	161349193	-15	0.0323485	0.932449	0.9001	-6.38138	-4.34061	2.04077	created_AATAAA|AATAAA	Uncertain_significance	['Parkinson_Disease_Juvenile']
908074	7	4791731	A	G	AP5Z1	+	terminal_exon	4791752	-20	0.96345	0.930818	-0.0326322	3.35344	-0.974597	-4.32804	disrupted_PAS Variant|AGTAAA	Uncertain_significance	['Spastic_paraplegia_48_autosomal_recessive']
910025	7	4791758	G	A	AP5Z1	+	terminal_exon	4791752	6	0.96345	0.95375	-0.00969964	3.35344	-0.346743	-3.70018	modified_GT/CT-Rich|ATCTGT,GTCTGT	Uncertain_significance	['Spastic_paraplegia_48_autosomal_recessive']
360353	7	4791763	T	C	AP5Z1	+	terminal_exon	4791759	4	0.972503	0.958136	-0.0143672	-4.36901	-3.26294	1.10607	disrupted_TGTA-Rich|TGTATG,CTGTAT,TCTGTA	Likely_benign	['Spastic_paraplegia_48_autosomal_recessive']
911322	7	4794024	G	C	AP5Z1	+	terminal_exon	4794025	0	0.998143	0.996203	-0.00193936	-1.52138	-2.75055	-1.22917	disrupted_TGTA-Rich|CTGTAT,TCTGTA,TGTATC	Uncertain_significance	['Spastic_paraplegia_48_autosomal_recessive']
360411	7	4794008	A	C	AP5Z1	+	terminal_exon	4794026	-17	0.994686	0.478228	-0.516458	-3.31618	-9.05043	-5.73426	disrupted_AATAAA|AATAAA	Benign	['Spastic_paraplegia_48_autosomal_recessive']
911321	7	4794009	A	G	AP5Z1	+	terminal_exon	4794026	-16	0.994686	0.101102	-0.893584	-3.31618	-9.13104	-5.81487	disrupted_AATAAA|AATAAA	Uncertain_significance	['Spastic_paraplegia_48_autosomal_recessive']
360412	7	4794027	T	G	AP5Z1	+	terminal_exon	4794026	1	0.994686	0.992212	-0.00247419	-3.31618	-4.36365	-1.04747	disrupted_TGTA-Rich|CTGTAT,TGTATC	Uncertain_significance	['Spastic_paraplegia_48_autosomal_recessive']
664377	7	5973504	C	A	PMS2	-	terminal_exon	5973488	-16	0.101102	0.963072	0.861971	-12.5834	-8.05953	4.5239	created_AATAAA|AATAAA	Uncertain_significance	['Hereditary_nonpolyposis_colorectal_neoplasms']
1251756	7	21900939	AACTT	A	CDCA7L	-	terminal_exon	21900903	-36	0.999941	0.999947	5.48363e-06	0.671762	1.7842	1.11244	retained_T-Rich|TTGTTT	Benign	['not_provided']
359711	7	21901552	G	GAACA	CDCA7L	-	terminal_exon	21901610	57	0.991114	0.991495	0.000381529	-6.14045	-7.21987	-1.07942	created_T-Rich|TTTGTT,TTGTTT	Uncertain_significance	['Primary_ciliary_dyskinesia']
369581	7	21901821	A	G	DNAH11	+	terminal_exon	21901837	-15	0.999522	0.997105	-0.00241691	0.498702	-1.15749	-1.65619	disrupted_AATAAA|AATAAA	Likely_benign	['Primary_ciliary_dyskinesia']
359864	7	25118695	ATT	A	CYCS	-	terminal_exon	25118656	-39	0.999723	0.999753	2.96831e-05	-0.556306	0.524338	1.08064	disrupted_A-Rich|AGAAAA	Uncertain_significance	['Thrombocytopenia']
359944	7	27093290	G	A	HOXA1	-	terminal_exon	27093306	15	0.999856	0.999898	4.20809e-05	-1.91425	-0.718289	1.19596	created_TGTA-Rich|TGTGTA	Uncertain_significance	['Bosley-Salih-Alorainy_syndrome']
360020	7	30633895	AT	A	GARS1	+	terminal_exon	30633898	-2	0.91127	0.101102	-0.810168	-7.26338	-8.38715	-1.12377	disrupted_AATAAA|AATAAA	Likely_benign	['Peripheral_axonal_neuropathy', 'Distal_spinal_muscular_atrophy', 'Charcot-Marie-Tooth_disease_type_2']
360022	7	30633896	TAA	T	GARS1	+	terminal_exon	30633899	-1	0.887351	0.970474	0.0831224	-6.5917	-7.72436	-1.13266	modified_A-Rich|ATAAAA,AAAAAA	Conflicting_interpretations_of_pathogenicity	['Peripheral_axonal_neuropathy', 'Distal_spinal_muscular_atrophy', 'Charcot-Marie-Tooth_disease_type_2', 'not_provided']
360428	7	50458839	G	T	DDC	-	terminal_exon	50458823	-16	0.441743	0.993889	0.552146	-10.9704	-5.84756	5.12281	created_AATAAA|AATAAA	Likely_benign	['Deficiency_of_aromatic-L-amino-acid_decarboxylase']
908919	7	66093130	C	T	ASL	+	terminal_exon	66093150	-19	0.800852	0.907492	0.106639	-9.63783	-8.58816	1.04966	created_PAS Variant|AATACA	Likely_benign	['Argininosuccinate_lyase_deficiency']
360572	7	66093177	C	T	ASL	+	terminal_exon	66093156	21	0.974019	0.979635	0.00561571	-9.56479	-8.36182	1.20297	created_GT/CT-Rich|TGTGGT,TGGTGT,GGTGTG,GTGTGG	Benign	['Argininosuccinate_lyase_deficiency', 'not_provided']
360606	7	66640851	A	G	KCTD7	+	terminal_exon	66640881	-29	0.99772	0.986032	-0.0116882	-8.69113	-10.201	-1.50991	disrupted_AATAAA|AATAAA	Likely_benign	['Epilepsy_progressive_myoclonic_3']
909964	7	66643058	G	C	KCTD7	+	terminal_exon	66643039	19	0.950015	0.935195	-0.0148203	-2.97112	-3.97784	-1.00672	modified_GT/CT-Rich|TCTGCC,TGCTGT,GCTGTG,CTCTGC	Uncertain_significance	['Epilepsy_progressive_myoclonic_3']
360629	7	66643068	T	G	KCTD7	+	terminal_exon	66643042	26	0.965247	0.943215	-0.0220323	-1.46349	-2.51657	-1.05309	created_GT/CT-Rich|TTCTGT,TCTGTT,CTGTTT,TTTCTG	Uncertain_significance	['Epilepsy_progressive_myoclonic_3']
360628	7	66643057	T	A	KCTD7	+	terminal_exon	66643048	9	0.971038	0.946807	-0.0242315	3.09515	2.08395	-1.0112	disrupted_GT/CT-Rich|TGCTGT,GCTGTG	Uncertain_significance	['Epilepsy_progressive_myoclonic_3']
436638	7	66988453	A	G	SBDS	-	terminal_exon	66988434	-19	0.97762	0.0323485	-0.945272	-5.91671	-8.88158	-2.96486	disrupted_AATAAA|AATAAA	Uncertain_significance	['not_specified']
850375	7	76304170	G	T	HSPB1	+	terminal_exon	76304287	-116	0.994052	0.990827	-0.00322497	4.49156	3.47082	-1.02074	created_ATTAAA|ATTAAA	Uncertain_significance	['Charcot-Marie-Tooth_disease_axonal_type_2F']
908866	7	76304170	G	A	HSPB1	+	terminal_exon	76304288	-117	0.995518	0.986833	-0.00868517	4.60451	2.91602	-1.68848	created_AATAAA|AATAAA	Uncertain_significance	['Charcot-Marie-Tooth_disease_axonal_type_2F', 'Distal_hereditary_motor_neuronopathy_type_2B']
360739	7	76304269	CAAAT	C	HSPB1	+	terminal_exon	76304291	-18	0.999425	0.101102	-0.898323	6.63816	-7.80275	-14.4409	disrupted_AATAAA|AATAAA	Uncertain_significance	['Distal_hereditary_motor_neuronopathy', 'Charcot-Marie-Tooth_disease_type_2']
1174248	7	83367540	T	G	SEMA3E	-	terminal_exon	83367497	-43	0.981185	0.980954	-0.000230968	-5.73564	-4.33884	1.3968	disrupted_PAS Variant|AGTAAA	Benign	['not_provided']
829603	7	87503849	C	T	ABCB1	-	terminal_exon	87503858	8	0.999143	0.998541	-0.000601888	0.178318	-1.17851	-1.35683	disrupted_GT/CT-Rich|TTGTCC,CTTGTC	drug_response	['Tramadol_response']
829601	7	87503880	T	G	ABCB1	-	terminal_exon	87503863	-17	0.996245	0.519118	-0.477127	0.69066	-5.75669	-6.44735	disrupted_AATAAA|AATAAA	drug_response	['Tramadol_response']
829602	7	87503864	C	T	ABCB1	-	terminal_exon	87503874	9	0.993351	0.994237	0.000885844	-2.85129	-4.10262	-1.25134	created_TGTA-Rich|CATGTA,TGTAAC,ATGTAA	drug_response	['Tramadol_response']
725592	7	89335501	G	A	ZNF804B	+	terminal_exon	89335526	-24	0.627414	0.972558	0.345143	-8.29139	-4.99157	3.29982	created_AATAAA|AATAAA	Benign	['not_provided']
723077	7	92493031	A	C	GATAD1	+	terminal_exon	92493048	-16	0.967485	0.874712	-0.092773	-8.90208	-9.97003	-1.06795	disrupted_PAS Variant|AGTAAA	Likely_benign	['not_provided']
591023	7	92493032	G	A	GATAD1	+	terminal_exon	92493055	-22	0.958266	0.993578	0.0353115	-9.94004	-6.87423	3.06582	created_AATAAA|AATAAA	Uncertain_significance	['not_provided']
1154126	7	92494406	A	T	GATAD1	+	terminal_exon	92494425	-18	0.0323485	0.926171	0.893823	-9.86841	-5.83152	4.03688	created_AATAAA|AATAAA	Likely_benign	['Zellweger_spectrum_disorders']
777829	7	93103090	T	C	SAMD9	-	terminal_exon	93103063	-27	0.982403	0.46201	-0.520393	-5.13198	-7.86098	-2.729	disrupted_AATAAA|AATAAA	Likely_benign	['not_specified', 'not_provided']
791161	7	93103418	T	C	SAMD9	-	terminal_exon	93103405	-13	0.944966	0.0323485	-0.912617	-6.80182	-10.7365	-3.93464	disrupted_AATAAA|AATAAA	Benign	['not_provided']
1468906	7	93103394	G	A	SAMD9	-	terminal_exon	93103408	13	0.948131	0.976072	0.0279403	-7.71677	-6.66297	1.0538	created_GT/CT-Rich|GGTCTG,TGGTCT,GTCTGG	Uncertain_significance	['not_provided']
1337551	7	93103482	G	T	SAMD9	-	terminal_exon	93103469	-13	0.402411	0.993126	0.590715	-8.52548	-5.92423	2.60125	created_AATAAA|AATAAA	Likely_benign	['not_specified']
1337200	7	93103487	C	A	SAMD9	-	terminal_exon	93103469	-18	0.402411	0.990518	0.588107	-8.52548	-5.54893	2.97655	created_AATAAA|AATAAA	Uncertain_significance	['not_specified']
1063580	7	93132239	C	T	SAMD9L	-	terminal_exon	93132219	-20	0.101102	0.979858	0.878756	-10.036	-6.84007	3.19592	created_AATAAA|AATAAA	Uncertain_significance	['not_provided']
446530	7	93133016	G	A	SAMD9L	-	terminal_exon	93133034	17	0.909795	0.954591	0.0447958	-6.76682	-5.75428	1.01254	created_TGTA-Rich|TGTGTA,GTGTAT,TGTATC	Pathogenic	['Ataxia-pancytopenia_syndrome', 'Monosomy_7_of_bone_marrow', 'not_provided']
624285	7	93135314	C	T	SAMD9L	-	terminal_exon	93135295	-19	0.0323485	0.9415	0.909151	-10.7896	-6.60031	4.18929	created_AATAAA|AATAAA	Likely_pathogenic	['not_provided']
360983	7	94431047	A	AGTTGTCC	COL1A2	+	terminal_exon	94431045	2	0.954313	0.972716	0.0184028	-4.80831	-2.78687	2.02143	created_GT/CT-Rich|GTTGTC,TTGTCC,TGTCCT	Benign	['Ehlers-Danlos_syndrome_arthrochalasia_type_1', 'Osteogenesis_Imperfecta_Dominant', 'not_provided']
908076	7	94431207	A	G	COL1A2	+	terminal_exon	94431198	9	0.982144	0.982417	0.00027287	0.992336	2.11938	1.12705	created_GT/CT-Rich|GCGTGT,CGTGTT,GTGTTT	Uncertain_significance	['Osteogenesis_imperfecta', 'Ehlers-danlos_syndrome_arthrochalasia_type_2']
836753	7	105565368	C	T	EFCAB10	-	terminal_exon	105565348	-20	0.0323485	0.959145	0.926797	-9.70615	-8.03694	1.66921	created_AATAAA|AATAAA	Uncertain_significance	['not_provided']
358529	7	107717694	TGA	T	SLC26A4	+	terminal_exon	107717779	-83	0.997963	0.997894	-6.9797e-05	-1.36555	-0.182718	1.18283	created_T-Rich|TGTTTT	Uncertain_significance	['Pendred_syndrome', 'Nonsyndromic_Hearing_Loss_Recessive']
358644	7	114691890	C	T	FOXP2	+	terminal_exon	114691877	13	0.945962	0.972699	0.0267371	-8.01065	-6.92525	1.0854	created_T-Rich|TTTTCT	Uncertain_significance	['Speech-language_disorder_1']
700514	7	116559283	T	A	CAV1	+	terminal_exon	116559303	-19	0.76265	0.98855	0.2259	-7.66113	-3.66049	4.00064	created_AATAAA|AATAAA	Likely_benign	['Primary_pulmonary_hypertension_3']
358730	7	116798364	G	A	MET	+	terminal_exon	116798385	-20	0.620741	0.993706	0.372965	-2.43534	-0.633772	1.80157	created_AATAAA|AATAAA	Benign	['Renal_cell_carcinoma_papillary_1']
909304	7	120787352	T	C	TSPAN12	-	terminal_exon	120787324	-28	0.999496	0.999669	0.000173211	2.36626	1.3431	-1.02315	disrupted_ATTAAA|ATTAAA	Uncertain_significance	['Exudative_vitreoretinopathy_5']
358753	7	120787453	T	A	TSPAN12	-	terminal_exon	120787438	-15	0.93038	0.506152	-0.424228	-8.32687	-11.4913	-3.16438	disrupted_ATTAAA|ATTAAA	Benign	['Exudative_vitreoretinopathy_5']
910279	7	120788488	G	T	TSPAN12	-	terminal_exon	120788474	-14	0.993105	0.999282	0.00617623	-5.293	-4.18428	1.10873	created_AATAAA|AATAAA	Uncertain_significance	['Exudative_vitreoretinopathy_5']
358790	7	127610777	G	A	PAX4	-	terminal_exon	127610802	24	0.996849	0.997458	0.000609159	-0.594528	0.908823	1.50335	created_T-Rich|TTTTCT	Likely_benign	['Maturity_onset_diabetes_mellitus_in_young']
369577	7	128392274	G	A	IMPDH1	-	terminal_exon	128392302	27	0.999958	0.99996	2.38419e-06	-1.95278	-0.791265	1.16152	modified_GT/CT-Rich|TCCTGT,TTGTCT,CTGTCT,CCTGTC,CTTGTC	Likely_benign	['Leber_congenital_amaurosis', 'Retinitis_Pigmentosa_Dominant']
3397	7	128949373	G	A	IRF5	+	terminal_exon	128949388	-14	0.621215	0.999979	0.378763	-6.49138	1.5924	8.08378	created_AATAAA|AATAAA	risk_factor	['Systemic_lupus_erythematosus_10']
358883	7	130393789	C	T	CEP41	-	terminal_exon	130393771	-18	0.824138	0.999699	0.175562	-6.4164	-1.98449	4.43191	created_AATAAA|AATAAA	Benign	['Joubert_syndrome_15']
591800	7	130398937	G	GTGAAACCCTGTCTCTACTTAAAATACAAAAAAATTAGCCTGGTGTGGCACCTGTA	CEP41	-	terminal_exon	130398845	-92	0.999851	0.999849	-2.38419e-06	-2.29193	-4.79252	-2.50059	created_T-Rich|TATTTT,TTTTGT,TTTTTT,TTTTTG	Uncertain_significance	['not_provided']
359214	7	148416790	ATCTT	A	CNTNAP2	+	terminal_exon	148416720	70	0.995786	0.995122	-0.000664115	-7.28786	-6.14757	1.14029	disrupted_T-Rich|TTTCTT	Benign	['Pitt-Hopkins-like_syndrome_1', 'Pitt-Hopkins-like_syndrome']
359223	7	148417218	TA	T	CNTNAP2	+	terminal_exon	148417236	-17	0.994152	0.993329	-0.000822246	-1.72368	-2.72691	-1.00323	disrupted_A-Rich|ATAAAA	Uncertain_significance	['Pitt-Hopkins-like_syndrome_1', 'Pitt-Hopkins-like_syndrome']
369578	7	148807371	T	C	EZH2	-	terminal_exon	148807384	12	0.999729	0.999741	1.20401e-05	-0.192477	1.00678	1.19926	created_GT/CT-Rich|CGTCTC,GTCTCT,TCGTCT	Likely_benign	['Weaver_syndrome']
359320	7	151556140	C	T	PRKAG2	-	terminal_exon	151556125	-15	0.921733	0.99591	0.0741771	-4.17452	0.539236	4.71376	created_AATAAA|AATAAA	Benign	['Wolff-Parkinson-White_pattern', 'Familial_hypertrophic_cardiomyopathy_6']
45705	7	151557224	G	A	PRKAG2	-	terminal_exon	151557205	-19	0.101102	0.984967	0.883865	-8.54879	-5.7073	2.84149	created_AATAAA|AATAAA	Uncertain_significance	['Glycogen_storage_disease_of_heart_lethal_congenital', 'Primary_familial_hypertrophic_cardiomyopathy', 'not_specified']
1251032	8	6499670	T	C	ANGPT2	-	terminal_exon	6499654	-16	0.979472	0.101102	-0.87837	-4.2441	-8.10817	-3.86407	disrupted_AATAAA|AATAAA	Benign	['not_provided']
12323	8	11564613	G	T	BLK	+	terminal_exon	11564595	18	0.998284	0.999741	0.00145787	1.74281	2.7521	1.00929	modified_GT/CT-Rich|GTGTCT,TGTCTT,TGTCGT,GTCTTT	Pathogenic	['Maturity-onset_diabetes_of_the_young_type_11']
362329	8	15765353	G	A	TUSC3	+	terminal_exon	15765372	-18	0.101102	0.999862	0.89876	-8.42353	-2.04486	6.37867	created_AATAAA|AATAAA	Uncertain_significance	['Congenital_disorder_of_glycosylation']
909274	8	18057312	A	T	ASAH1	-	terminal_exon	18057296	-16	0.952135	0.580452	-0.371683	-8.50891	-9.77972	-1.27081	created_A-Rich|AGAAAA,AAAAAC	Uncertain_significance	['Farber_lipogranulomatosis']
362438	8	19966477	C	A	LPL	+	terminal_exon	19966496	-18	0.0323485	0.974631	0.942282	-5.43239	-1.16127	4.27112	created_AATAAA|AATAAA	Likely_benign	['Hyperlipoproteinemia_type_I']
362446	8	19966872	TATTAA	T	LPL	+	terminal_exon	19966862	10	0.997323	0.998867	0.00154358	-1.58869	-3.39545	-1.80676	modified_T-Rich|TTTATT,TTTTTC	Uncertain_significance	['Hyperlipoproteinemia_type_I']
362450	8	19967115	C	CTT	LPL	+	terminal_exon	19967122	-6	0.934883	0.953614	0.0187309	-7.29761	-6.17109	1.12652	modified_TGTA-Rich|TTGTAT,CTGTAT,ACTGTA,TTTGTA	Benign/Likely_benign	['Hyperlipoproteinemia_type_I', 'not_provided']
910546	8	19967107	G	A	LPL	+	terminal_exon	19967133	-25	0.934294	0.949669	0.0153748	-8.85282	-9.92152	-1.0687	created_TGTA-Rich|TGTGTA,GTGTAG,TGTAGT	Uncertain_significance	['Hyperlipoproteinemia_type_I']
362455	8	22114448	T	TA	HR	-	terminal_exon	22114452	3	0.791082	0.916765	0.125683	-7.83333	-8.93807	-1.10474	modified_T-Rich|TTTTAT,TTTTTA,TTTATT,TTTTTT	Benign	['Alopecia_universalis', 'Atrichia_with_papular_lesions']
362615	8	24951004	A	G	NEFL	-	terminal_exon	24950957	-47	0.999012	0.997692	-0.00132012	-0.21194	-1.22747	-1.01553	disrupted_TGTA-Rich|ACTGTA,TGTACC,CTGTAC	Benign	['Charcot-Marie-Tooth_disease_demyelinating_type_1f']
362638	8	24952401	CTA	C	NEFL	-	terminal_exon	24952389	-12	0.999517	0.999282	-0.000234425	-4.86404	-3.77353	1.09051	retained_PAS Variant|AGTAAA	Likely_benign	['Charcot-Marie-Tooth_disease_type_I']
369609	8	27459756	T	C	CHRNA2	-	terminal_exon	27459760	3	0.999856	0.999822	-3.34382e-05	-0.35009	-1.51073	-1.16064	created_GT/CT-Rich|GCTGTG	Likely_benign	['Nocturnal_frontal_lobe_epilepsy']
362663	8	27459784	T	A	CHRNA2	-	terminal_exon	27459776	-8	0.999906	0.99996	5.45979e-05	-0.484386	0.933089	1.41748	disrupted_ATTAAA|ATTAAA	Uncertain_significance	['Epilepsy_nocturnal_frontal_lobe_type_4']
362662	8	27459780	T	C	CHRNA2	-	terminal_exon	27459777	-3	0.999931	0.999374	-0.000556648	1.3768	2.39188	1.01509	disrupted_AATAAA|AATAAA	Benign	['Epilepsy_nocturnal_frontal_lobe_type_4']
908360	8	31173676	C	T	WRN	+	terminal_exon	31173742	-65	0.993337	0.99444	0.00110281	-4.08737	-2.88286	1.2045	created_TGTA-Rich|ATTGTA,TTGTAC,TGTACT	Uncertain_significance	['Werner_syndrome']
362866	8	38412068	G	A	FGFR1	-	terminal_exon	38412043	-25	0.101102	0.996815	0.895713	-8.72574	-7.18967	1.53607	created_AATAAA|AATAAA	Uncertain_significance	['Craniosynostosis_syndrome', 'Hypogonadotropic_hypogonadism_2_with_or_without_anosmia', 'Osteoglophonic_dysplasia', 'Trigonocephaly_1']
362965	8	41654716	T	C	ANK1	-	terminal_exon	41654701	-15	0.995883	0.101102	-0.894781	-5.26867	-9.68987	-4.4212	disrupted_AATAAA|AATAAA	Uncertain_significance	['Spherocytosis', 'Spherocytosis_type_1']
909617	8	41654759	C	T	ANK1	-	terminal_exon	41654739	-20	0.882056	0.923019	0.0409636	-9.62859	-8.58708	1.04151	created_PAS Variant|TATAAA	Uncertain_significance	['Spherocytosis', 'Spherocytosis_type_1']
363060	8	42417442	T	C	SLC20A2	-	terminal_exon	42417426	-16	0.911988	0.101102	-0.810886	-7.07687	-10.077	-3.00009	disrupted_AATAAA|AATAAA	Benign	['Idiopathic_basal_ganglia_calcification_1']
363106	8	42836712	C	T	THAP1	-	terminal_exon	42836677	-35	0.664706	0.999286	0.33458	-5.38004	-4.30278	1.07725	created_AATAAA|AATAAA	Benign	['Torsion_dystonia_6']
363181	8	43201874	A	G	HGSNAT	+	terminal_exon	43201865	9	0.999793	0.999837	4.32134e-05	-0.974602	0.820399	1.795	created_GT/CT-Rich|GCGTGT	Uncertain_significance	['Mucopolysaccharidosis_MPS-III-C']
363180	8	43201835	G	T	HGSNAT	+	terminal_exon	43201866	-30	0.999668	0.999743	7.4327e-05	-1.33849	-0.276037	1.06246	created_T-Rich|TATTTT	Uncertain_significance	['Mucopolysaccharidosis_MPS-III-C']
363189	8	43202810	A	G	HGSNAT	+	terminal_exon	43202827	-16	0.980387	0.0657182	-0.914669	-3.34372	-7.59845	-4.25473	disrupted_AATAAA|AATAAA	Uncertain_significance	['Mucopolysaccharidosis_MPS-III-C']
363254	8	47977912	A	C	MCM4	+	terminal_exon	47977927	-14	0.981184	0.101102	-0.880083	-5.2603	-7.15225	-1.89195	disrupted_AATAAA|AATAAA	Uncertain_significance	['Natural_killer_cell_and_glucocorticoid_deficiency_with_DNA_repair_defect']
867011	8	54626101	C	A	RP1	+	terminal_exon	54626118	-16	0.327193	0.976269	0.649077	-9.85194	-6.27608	3.57586	created_AATAAA|AATAAA	Pathogenic/Likely_pathogenic	['Retinal_dystrophy', 'not_provided']
5967	8	54626166	TTAAA	T	RP1	+	terminal_exon	54626178	-8	0.935634	0.925069	-0.0105644	-6.9493	-8.05197	-1.10266	disrupted_ATTAAA|ATTAAA	Pathogenic	['Retinitis_pigmentosa_1']
5966	8	54626161	ATAAAT	A	RP1	+	terminal_exon	54626179	-13	0.930322	0.907953	-0.0223693	-7.07493	-8.39417	-1.31924	disrupted_ATTAAA|ATTAAA	Pathogenic	['Retinitis_pigmentosa', 'Retinal_dystrophy', 'Retinitis_pigmentosa_1', 'not_provided']
1454600	8	54626167	T	A	RP1	+	terminal_exon	54626195	-27	0.876861	0.979411	0.10255	-9.93676	-8.80534	1.13142	created_AATAAA|AATAAA	Pathogenic	['not_provided']
853663	8	54626256	A	T	RP1	+	terminal_exon	54626278	-21	0.812918	0.985271	0.172353	-9.95713	-7.37853	2.5786	created_AATAAA|AATAAA	Pathogenic	['Retinal_dystrophy', 'not_provided']
871850	8	54626647	AC	A	RP1	+	terminal_exon	54626669	-21	0.0323485	0.954971	0.922623	-9.73059	-7.26492	2.46567	created_AATAAA|AATAAA	Pathogenic	['not_provided']
912237	8	54628261	G	T	RP1	+	terminal_exon	54628279	-17	0.0323485	0.942355	0.910006	-9.00135	-6.1778	2.82356	created_AATAAA|AATAAA	Uncertain_significance	['Retinitis_pigmentosa', 'not_provided']
979010	8	54628434	A	T	RP1	+	terminal_exon	54628450	-15	0.0323485	0.900353	0.868004	-11.5689	-8.58891	2.98004	created_AATAAA|AATAAA	Pathogenic	['Autosomal_recessive_retinitis_pigmentosa']
1325010	8	54629130	G	T	RP1	+	terminal_exon	54629149	-18	0.0323485	0.997576	0.965228	-10.0234	-6.08579	3.93757	created_AATAAA|AATAAA	Likely_pathogenic	['Retinitis_pigmentosa_1']
982874	8	54629802	GC	G	RP1	+	terminal_exon	54629823	-20	0.997635	0.988464	-0.00917023	-5.66276	-4.60811	1.05465	created_A-Rich|AAAGAA	Likely_pathogenic	['Retinitis_pigmentosa_1']
363347	8	56959974	AAGAC	A	IMPAD1	-	terminal_exon	56959934	-40	0.999663	0.99951	-0.000152469	-1.48606	-2.5378	-1.05174	retained_TGTA-Rich|CTTGTA,TGTAAC,TTGTAA	Uncertain_significance	['Chondrodysplasia']
911411	8	56959988	G	A	IMPAD1	-	terminal_exon	56959962	-26	0.982594	0.991555	0.00896096	-7.9309	-6.73402	1.19687	created_PAS Variant|TATAAA	Uncertain_significance	['Chondrodysplasia_with_joint_dislocations_GPAPP_type']
363534	8	63059767	GTTAT	G	TTPA	-	terminal_exon	63059756	-11	0.972422	0.976953	0.00453031	-5.74658	-3.68421	2.06236	disrupted_AATAAA|AATAAA	Uncertain_significance	['Familial_isolated_deficiency_of_vitamin_E']
363537	8	63059858	T	C	TTPA	-	terminal_exon	63059840	-18	0.988294	0.982023	-0.006271	-4.54484	-6.18497	-1.64013	disrupted_AATAAA|AATAAA	Uncertain_significance	['Familial_isolated_deficiency_of_vitamin_E']
910053	8	63059845	C	T	TTPA	-	terminal_exon	63059861	15	0.979333	0.974309	-0.00502443	-7.85586	-9.06481	-1.20895	modified_GT/CT-Rich|TGTGTG,GGTGTG,GTGTGT,GTGTGA,TATGTG	Uncertain_significance	['Familial_isolated_deficiency_of_vitamin_E']
1024615	8	67195592	A	AAAAT	CSPP1	+	terminal_exon	67195612	-19	0.997864	0.998924	0.00106013	-5.6796	-4.66703	1.01258	created_AATAAA|AATAAA	Uncertain_significance	['Joubert_syndrome_21']
434845	8	67195599	A	G	CSPP1	+	terminal_exon	67195615	-15	0.998762	0.101102	-0.89766	-5.48177	-9.47348	-3.9917	disrupted_AATAAA|AATAAA	Uncertain_significance	['not_specified']
911898	8	73981799	A	G	TMEM70	+	terminal_exon	73981796	3	0.995773	0.996126	0.000353694	-2.21189	-0.926362	1.28553	modified_TGTA-Rich|AATGTA,AGTGTA,ATGTAG,GTGTAG	Uncertain_significance	['Nuclearly-encoded_mitochondrial_complex_V_(ATP_synthase)_deficiency_2']
363696	8	73981817	G	A	TMEM70	+	terminal_exon	73981796	21	0.995773	0.996477	0.000704527	-2.21189	-3.29116	-1.07927	disrupted_GT/CT-Rich|TCGTGT,CGTGTT,GTGTTT	Uncertain_significance	['Nuclearly-encoded_mitochondrial_complex_V_(ATP_synthase)_deficiency_2']
363697	8	73981838	A	C	TMEM70	+	terminal_exon	73981857	-18	0.989193	0.101102	-0.888091	-1.08232	-6.7511	-5.66878	disrupted_AATAAA|AATAAA	Likely_benign	['Nuclearly-encoded_mitochondrial_complex_V_(ATP_synthase)_deficiency_2']
363789	8	76981506	T	C	PEX2	-	terminal_exon	76981497	-9	0.999977	0.999986	9.53674e-06	-5.72067	-4.66403	1.05664	disrupted_PAS Variant|AATATA	Uncertain_significance	['Peroxisome_biogenesis_disorder_5A_(Zellweger)']
908304	8	76981512	T	A	PEX2	-	terminal_exon	76981499	-13	0.999878	0.949328	-0.0505498	-6.48461	-7.86173	-1.37712	disrupted_AATAAA|AATAAA	Uncertain_significance	['Peroxisome_biogenesis_disorder_5A_(Zellweger)']
911147	8	76982087	T	C	PEX2	-	terminal_exon	76982063	-24	0.998963	0.769378	-0.229586	-3.1484	-6.54775	-3.39935	disrupted_AATAAA|AATAAA	Uncertain_significance	['Peroxisome_biogenesis_disorder_5A_(Zellweger)']
363799	8	76982120	C	T	PEX2	-	terminal_exon	76982070	-50	0.999579	0.999291	-0.000288069	-3.42828	-4.53996	-1.11169	modified_T-Rich|TATTTT,TGTTTT	Benign	['Peroxisome_biogenesis_disorder_5A_(Zellweger)']
598165	8	76983875	G	T	PEX2	-	terminal_exon	76983850	-25	0.469887	0.987133	0.517247	-9.2096	-6.80139	2.40821	created_AATAAA|AATAAA	Uncertain_significance	['Peroxisome_biogenesis_disorder_5A_(Zellweger)', 'Zellweger_spectrum_disorders', 'not_provided']
363850	8	86574501	C	T	CNGB3	-	terminal_exon	86574483	-18	0.991296	0.99727	0.00597459	-7.97647	-6.83589	1.14058	created_PAS Variant|GATAAA	Benign	['Stargardt_disease_1', 'Achromatopsia_3']
363911	8	89935459	A	T	OSGIN2	+	terminal_exon	89935470	-10	0.951535	0.0323485	-0.919187	-5.54814	-8.561	-3.01286	disrupted_AATAAA|AATAAA	Uncertain_significance	['Microcephaly_normal_intelligence_and_immunodeficiency']
689527	8	94880161	AAGAAGTGTT	A	CCNE2	-	terminal_exon	94880235	65	0.997269	0.9973	3.0756e-05	-5.13891	-4.08305	1.05586	disrupted_TGTA-Rich|TGTAAC,GCTGTA,CTGTAA	Pathogenic	['Neurodevelopmental_disorder_with_cerebellar_hypoplasia_and_spasticity']
31192	8	95247744	A	T	C8orf37	-	terminal_exon	95247720	-24	0.462621	0.993706	0.531085	-9.18718	-8.04452	1.14266	created_AATAAA|AATAAA	Pathogenic	['Retinitis_pigmentosa_64']
556977	8	99875520	C	CAAAT	VPS13B	+	terminal_exon	99875547	-26	0.101102	0.994169	0.893067	-10.9489	-6.57865	4.37021	created_AATAAA|AATAAA	Uncertain_significance	['Cohen_syndrome']
556892	8	99875570	A	AACAT	VPS13B	+	terminal_exon	99875610	-39	0.907755	0.901254	-0.00650126	-8.91557	-7.88087	1.03471	retained_A-Rich|AAAACA	Uncertain_significance	['Cohen_syndrome']
557172	8	99875563	C	CTGTT	VPS13B	+	terminal_exon	99875611	-47	0.905509	0.922395	0.0168858	-9.97513	-8.82876	1.14637	created_T-Rich|TTTGTT	Uncertain_significance	['Cohen_syndrome']
554733	8	99875573	A	ATACCAT	VPS13B	+	terminal_exon	99875614	-40	0.945617	0.924019	-0.0215985	-8.45032	-9.919	-1.46868	retained_A-Rich|AAAACA	Uncertain_significance	['Cohen_syndrome']
361098	8	99875697	G	GTGAT	VPS13B	+	terminal_exon	99875614	83	0.945617	0.936105	-0.00951219	-8.45032	-7.4432	1.00712	retained_GT/CT-Rich|TGTGTG,TTGTGT,CTTGTG,GTGTGA,TGTGAT	Benign/Likely_benign	['Cohen_syndrome', 'not_provided']
1088492	8	99875621	A	G	VPS13B	+	terminal_exon	99875634	-12	0.999203	0.998034	-0.00116944	-8.55665	-10.0061	-1.4494	disrupted_PAS Variant|AGTAAA	Likely_benign	['Cohen_syndrome']
862174	8	99875617	G	A	VPS13B	+	terminal_exon	99875640	-22	0.99968	0.999972	0.000291944	-7.45361	-5.22438	2.22923	created_AATAAA|AATAAA	Uncertain_significance	['Cohen_syndrome']
556799	8	99875637	A	AAT	VPS13B	+	terminal_exon	99875658	-20	0.999936	0.848697	-0.151239	-4.5906	-6.20526	-1.61467	disrupted_AATAAA|AATAAA	Uncertain_significance	['Cohen_syndrome']
555840	8	99875635	A	AAAAT	VPS13B	+	terminal_exon	99875659	-23	0.999834	0.999916	8.27312e-05	-4.77467	-3.73797	1.0367	created_AATAAA|AATAAA	Uncertain_significance	['Cohen_syndrome', 'not_provided']
553039	8	99875635	A	AAAATAAAGCCCTGAGGAAAGG	VPS13B	+	terminal_exon	99875663	-27	0.999534	0.9994	-0.000134468	-4.02002	-5.26422	-1.2442	created_AATAAA|AATAAA	Uncertain_significance	['Cohen_syndrome']
1222399	8	99875699	G	GGATT	VPS13B	+	terminal_exon	99875682	17	0.999583	0.999541	-4.24981e-05	-7.15962	-6.00687	1.15275	created_T-Rich|TTATTT	Benign	['not_provided']
361123	8	99877449	C	T	VPS13B	+	terminal_exon	99877432	17	0.994782	0.995813	0.00103116	-2.15823	-1.11981	1.03842	modified_GT/CT-Rich|CTGTTA,ACTGTT,TACTGT,GTCTAT	Benign	['Cohen_syndrome']
369592	8	99877598	T	G	VPS13B	+	terminal_exon	99877580	18	0.996838	0.995544	-0.0012942	-2.04529	-3.45549	-1.4102	disrupted_T-Rich|TTTTTT	Likely_benign	['Cohen_syndrome']
361127	8	102204644	T	C	RRM2B	-	terminal_exon	102204624	-20	0.998718	0.872941	-0.125777	-3.32007	-9.81297	-6.4929	disrupted_AATAAA|AATAAA	Benign/Likely_benign	['Mitochondrial_DNA_depletion_syndrome_encephalomyopathic_form_with_renal_tubulopathy', 'Autosomal_dominant_progressive_external_ophthalmoplegia_with_mitochondrial_DNA_deletions_5']
909055	8	102207648	T	G	RRM2B	-	terminal_exon	102207626	-22	0.945079	0.415269	-0.52981	-5.17765	-7.53024	-2.35259	disrupted_AATAAA|AATAAA	Uncertain_significance	['Mitochondrial_DNA_depletion_syndrome_encephalomyopathic_form_with_renal_tubulopathy', 'Autosomal_dominant_progressive_external_ophthalmoplegia_with_mitochondrial_DNA_deletions_5']
361441	8	104379450	T	C	DPYS	-	terminal_exon	104379430	-20	0.999861	0.505793	-0.494067	-0.457835	-6.74808	-6.29025	disrupted_AATAAA|AATAAA	Uncertain_significance	['Dihydropyrimidinase_deficiency']
987904	8	105801475	T	TTTTC	ZFPM2	+	terminal_exon	105801470	5	0.98288	0.97943	-0.00344974	-9.51577	-8.47406	1.04171	modified_T-Rich|TTTCTT,TTCTTT,TTTTCT	Pathogenic	['Diaphragmatic_hernia_3']
361799	8	132124304	T	C	KCNQ3	-	terminal_exon	132124284	-20	0.93819	0.88101	-0.0571803	-8.94854	-10.0002	-1.05162	disrupted_PAS Variant|TATAAA	Benign	['Benign_familial_neonatal_seizures_2', 'Benign_familial_neonatal_seizures']
361819	8	132125531	C	A	KCNQ3	-	terminal_exon	132125538	6	0.98809	0.993549	0.00545931	-6.66163	-5.50937	1.15225	created_GT/CT-Rich|AGTGTT,GTGTTT	Benign/Likely_benign	['Benign_familial_neonatal_seizures_2', 'Benign_familial_neonatal_seizures']
361840	8	132126991	A	T	KCNQ3	-	terminal_exon	132126938	-53	0.956009	0.925677	-0.0303319	-3.37132	-4.69389	-1.32257	disrupted_TGTA-Rich|ATGTAC,TGTACA,TATGTA	Benign/Likely_benign	['Benign_familial_neonatal_seizures_2', 'Benign_Neonatal_Epilepsy']
361845	8	132127252	A	T	KCNQ3	-	terminal_exon	132127234	-18	0.0323485	0.988402	0.956053	-7.68751	-4.53593	3.15158	created_AATAAA|AATAAA	Benign/Likely_benign	['Benign_familial_neonatal_seizures_2', 'Benign_Neonatal_Epilepsy']
909977	8	142873777	G	T	CYP11B1	-	terminal_exon	142873766	-11	0.932377	0.952875	0.020498	-9.94531	-8.86593	1.07938	created_PAS Variant|GATAAA	Uncertain_significance	['Hyperaldosteronism_familial_type_I', 'Deficiency_of_steroid_11-beta-monooxygenase']
1043148	8	143920686	C	A	PLEC	-	terminal_exon	143920666	-20	0.101102	0.999801	0.8987	-13.2661	-1.35466	11.9115	created_AATAAA|AATAAA	Uncertain_significance	['Epidermolysis_bullosa_simplex_Ogna_type', 'Epidermolysis_bullosa_simplex_with_muscular_dystrophy', 'Epidermolysis_bullosa_simplex_with_pyloric_atresia', 'Limb-girdle_muscular_dystrophy_type_2Q', 'Epidermolysis_bullosa_simplex_with_nail_dystrophy']
909984	8	144474150	T	C	KIFC2	+	terminal_exon	144474116	34	0.999255	0.99928	2.5034e-05	4.87793	5.89382	1.01589	disrupted_GT/CT-Rich|TGTGGT,CTGTGG,TGCTGT,GCTGTG	Uncertain_significance	['Holoprosencephaly_sequence']
362276	8	144474183	G	A	KIFC2	+	terminal_exon	144474147	36	0.995917	0.993424	-0.00249344	-6.59301	-5.55227	1.04074	disrupted_GT/CT-Rich|CCCTGT,CCTGTC	Benign	['Holoprosencephaly_sequence']
1521861	8	144511503	T	A	RECQL4	-	terminal_exon	144511486	-17	0.101102	0.948735	0.847634	-10.8292	-8.79032	2.03887	created_PAS Variant|AGTAAA	Uncertain_significance	['Baller-Gerold_syndrome']
913583	9	4586712	A	G	SLC1A1	+	terminal_exon	4586729	-16	0.97009	0.101102	-0.868988	-5.37333	-10.1396	-4.76626	disrupted_AATAAA|AATAAA	Uncertain_significance	['Dicarboxylic_aminoaciduria']
367151	9	5128078	T	TTG	JAK2	+	terminal_exon	5128081	-2	0.998609	0.999432	0.000822127	-2.76281	-4.06051	-1.2977	modified_T-Rich|TTGTTT,TTTTGT	Uncertain_significance	['Budd-Chiari_syndrome']
367154	9	5128080	TTG	T	JAK2	+	terminal_exon	5128083	-1	0.999342	0.998433	-0.000908971	-4.45026	-2.91322	1.53705	retained_T-Rich|TTTTGT	Uncertain_significance	['Budd-Chiari_syndrome']
367159	9	5128175	C	CTTACT	JAK2	+	terminal_exon	5128178	-2	0.850733	0.936941	0.0862078	-6.86317	-4.89743	1.96573	retained_T-Rich|TTTCTT	Uncertain_significance	['Budd-Chiari_syndrome']
367153	9	5128080	T	TTGTGTG	JAK2	+	terminal_exon	5128181	-100	0.913179	0.975224	0.0620447	-4.90019	-3.79484	1.10535	retained_T-Rich|TTTTGT	Uncertain_significance	['Budd-Chiari_syndrome']
367164	9	6532544	G	A	GLDC	-	terminal_exon	6532473	-71	0.999675	0.999677	1.78814e-06	-0.222503	-1.27361	-1.05111	created_T-Rich|TGTTTT	Benign	['Non-ketotic_hyperglycinemia']
366048	9	14734692	T	G	FREM1	-	terminal_exon	14734674	-18	0.99657	0.628079	-0.368491	-0.79706	-7.16577	-6.36871	disrupted_AATAAA|AATAAA	Uncertain_significance	['Oculotrichoanal_syndrome']
366049	9	14734726	A	T	FREM1	-	terminal_exon	14734674	-52	0.99657	0.996201	-0.000368655	-0.79706	-2.7854	-1.98834	disrupted_TGTA-Rich|ATGTAC,AATGTA,TGTACT	Uncertain_significance	['Oculotrichoanal_syndrome']
366050	9	14734732	T	C	FREM1	-	terminal_exon	14734676	-56	0.999152	0.99978	0.000628293	-1.62316	-0.505466	1.1177	disrupted_ATTAAA|ATTAAA	Likely_benign	['Oculotrichoanal_syndrome']
366051	9	14734839	TAAAC	T	FREM1	-	terminal_exon	14734885	42	0.900193	0.902373	0.00217974	-9.21722	-8.12147	1.09575	modified_T-Rich|TTTTAT,TATTTT,TTTTTA,TTTATT,TTTGTT,TTATTT,TTGTTT,TTTTGT,TTTTTG	Uncertain_significance	['Oculotrichoanal_syndrome']
914094	9	14737179	A	C	FREM1	-	terminal_exon	14737142	-37	0.995325	0.995128	-0.000197291	-8.9518	-7.88558	1.06621	disrupted_PAS Variant|TTTAAA	Uncertain_significance	['Oculotrichoanal_syndrome']
914604	9	14737194	C	G	FREM1	-	terminal_exon	14737155	-39	0.995564	0.9951	-0.000463784	-3.83082	-5.48421	-1.65339	disrupted_TGTA-Rich|TTGTAT,TTTGTA,TGTATC	Likely_benign	['Oculotrichoanal_syndrome']
915054	9	21862268	A	T	MTAP	+	terminal_exon	21862295	-26	0.553338	0.922748	0.36941	-11.2827	-8.66599	2.61675	created_AATAAA|AATAAA	Uncertain_significance	['Diaphyseal_medullary_stenosis-bone_malignancy_syndrome']
366269	9	21862909	G	A	MTAP	+	terminal_exon	21862928	-18	0.998152	0.999644	0.00149161	-5.98453	-2.21425	3.77028	created_AATAAA|AATAAA	Benign	['Diaphyseal_medullary_stenosis-bone_malignancy_syndrome']
913831	9	21862926	A	G	MTAP	+	terminal_exon	21862947	-20	0.990136	0.603031	-0.387105	-3.37854	-5.69919	-2.32065	disrupted_AATAAA|AATAAA	Uncertain_significance	['Diaphyseal_medullary_stenosis-bone_malignancy_syndrome']
694395	9	26905548	AC	A	PLAA	-	terminal_exon	26905546	-2	0.987076	0.996169	0.00909281	-8.60192	-7.53556	1.06636	created_A-Rich|AAATAA	Likely_pathogenic	['Neurodevelopmental_disorder_with_progressive_microcephaly_spasticity_and_brain_anomalies']
1418486	9	26905580	TTTTA	T	PLAA	-	terminal_exon	26905561	-19	0.992023	0.0323485	-0.959675	-5.88447	-9.18659	-3.30212	disrupted_AATAAA|AATAAA	Uncertain_significance	['not_provided']
914857	9	27546610	C	T	C9orf72	-	terminal_exon	27546615	4	0.990945	0.989744	-0.00120121	-5.65076	-6.66341	-1.01264	disrupted_GT/CT-Rich|ATGTGT	Uncertain_significance	['Amyotrophic_lateral_sclerosis_and/or_frontotemporal_dementia_1']
366550	9	32540881	T	C	TOPORS	-	terminal_exon	32540864	-17	0.990498	0.990217	-0.00028038	-4.39105	-5.45945	-1.0684	disrupted_A-Rich|AAATAA,AAAATA	Uncertain_significance	['Retinitis_pigmentosa']
1478503	9	32541843	C	A	TOPORS	-	terminal_exon	32541827	-16	0.101102	0.936294	0.835193	-10.6404	-8.58133	2.05902	created_AATAAA|AATAAA	Uncertain_significance	['not_provided']
366794	9	36214458	ATT	A	GNE	-	terminal_exon	36214443	-15	0.998947	0.563806	-0.435141	1.42193	-4.374	-5.79593	disrupted_AATAAA|AATAAA	Uncertain_significance	['Sialuria', 'GNE_myopathy', 'Inclusion_Body_Myopathy_Recessive']
366833	9	36216674	T	A	GNE	-	terminal_exon	36216664	-10	0.989956	0.101102	-0.888855	-7.34916	-8.38657	-1.03742	disrupted_AATAAA|AATAAA	Uncertain_significance	['Sialuria', 'GNE_myopathy', 'Inclusion_Body_Myopathy_Recessive']
366832	9	36216672	T	A	GNE	-	terminal_exon	36216668	-4	0.997622	0.101102	-0.896521	-7.87092	-8.87992	-1.009	disrupted_AATAAA|AATAAA	Uncertain_significance	['Sialuria', 'GNE_myopathy', 'Inclusion_Body_Myopathy_Recessive']
367469	9	78329922	A	G	PSAT1	+	terminal_exon	78329948	-25	0.961765	0.598268	-0.363497	-2.94668	-5.472	-2.52532	disrupted_ATTAAA|ATTAAA	Uncertain_significance	['Phosphoserine_aminotransferase_deficiency']
587689	9	84002234	TAAAGA	T	RMI1	+	terminal_exon	84002259	-20	0.987499	0.992778	0.00527859	-9.25284	-8.15597	1.09687	disrupted_PAS Variant|AAGAAA	Uncertain_significance	['not_provided']
30081	9	91214377	T	A	AUH	-	terminal_exon	91214355	-22	0.938948	0.928317	-0.0106313	-10.8981	-8.66336	2.23475	created_PAS Variant|AGTAAA	Uncertain_significance	['3-Methylglutaconic_aciduria_type_1']
367530	9	92031372	C	T	SPTLC1	-	terminal_exon	92031356	-16	0.998676	0.998821	0.000145555	-6.15883	-5.15798	1.00085	created_A-Rich|AAAGAA,AAAAGA	Uncertain_significance	['Neuropathy_hereditary_sensory_and_autonomic_type_1A']
367536	9	92031982	T	C	SPTLC1	-	terminal_exon	92031965	-17	0.943823	0.101102	-0.842722	-4.27307	-7.37563	-3.10257	disrupted_AATAAA|AATAAA	Benign	['Neuropathy_hereditary_sensory_and_autonomic_type_1A']
913420	9	92031975	T	C	SPTLC1	-	terminal_exon	92031985	9	0.927817	0.955911	0.0280935	-9.3443	-8.33523	1.00907	created_GT/CT-Rich|CGTGTT,GTGTTT	Benign	['Neuropathy_hereditary_sensory_and_autonomic_type_1A']
367554	9	94603132	CT	C	FBP1	-	terminal_exon	94603154	21	0.995187	0.992608	-0.00257891	-7.98778	-6.96161	1.02618	retained_GT/CT-Rich|GTCTCC	Benign/Likely_benign	['Fructose-biphosphatase_deficiency', 'not_provided']
914671	9	97496074	G	A	TDRD7	+	terminal_exon	97496122	-47	0.999786	0.999519	-0.00026685	-1.92463	-3.27503	-1.35039	disrupted_TGTA-Rich|ATTGTA,TTGTAC,TGTACT	Uncertain_significance	['Cataract_autosomal_recessive_congenital_4']
914672	9	97496103	T	C	TDRD7	+	terminal_exon	97496122	-18	0.999786	0.567145	-0.432641	-1.92463	-7.56406	-5.63943	disrupted_AATAAA|AATAAA	Uncertain_significance	['Cataract_autosomal_recessive_congenital_4']
364127	9	99151109	A	G	TGFBR1	+	terminal_exon	99151135	-25	0.990373	0.0323485	-0.958024	-5.82688	-7.68768	-1.8608	disrupted_AATAAA|AATAAA	Likely_benign	['Loeys-Dietz_syndrome_1', 'Loeys-Dietz_syndrome', 'Familial_thoracic_aortic_aneurysm_and_aortic_dissection']
912934	9	99153671	A	G	TGFBR1	+	terminal_exon	99153689	-17	0.91305	0.655606	-0.257444	-5.04641	-8.72304	-3.67663	disrupted_AATAAA|AATAAA	Uncertain_significance	['Loeys-Dietz_syndrome_1']
364273	9	101362229	T	A	BAAT	-	terminal_exon	101362217	-12	0.969752	0.460047	-0.509705	-4.79034	-6.14337	-1.35303	disrupted_AATAAA|AATAAA	Uncertain_significance	['Hypercholanemia_familial_1']
364319	9	104781036	T	A	ABCA1	-	terminal_exon	104781006	-30	0.997202	0.586758	-0.410444	-0.735745	-5.05486	-4.31911	disrupted_AATAAA|AATAAA	Uncertain_significance	['Tangier_disease', 'Hypoalphalipoproteinemia_primary_1']
364618	9	113386350	C	T	ALAD	-	terminal_exon	113386314	-36	0.999898	0.999713	-0.000184357	-0.893772	-2.27181	-1.37804	created_PAS Variant|TATAAA	Benign	['Porphobilinogen_synthase_deficiency']
364629	9	113387487	T	C	ALAD	-	terminal_exon	113387468	-19	0.965722	0.101102	-0.86462	-8.15216	-10.9612	-2.80903	disrupted_AATAAA|AATAAA	Benign	['Porphobilinogen_synthase_deficiency']
364842	9	121332797	G	A	GSN	+	terminal_exon	121332813	-15	0.994103	0.993665	-0.000437319	-7.89604	-6.85315	1.04289	created_A-Rich|AAAATA	Uncertain_significance	['Meretoja_syndrome']
207462	9	127690797	AC	A	STXBP1	+	terminal_exon	127690823	-25	0.943862	0.936369	-0.00749296	-7.07564	-5.71645	1.35919	created_PAS Variant|AAGAAA	Pathogenic	['not_provided']
1253987	9	127690855	TA	T	STXBP1	+	terminal_exon	127690864	-8	0.999134	0.996721	-0.00241327	-8.93624	-10.2497	-1.31348	disrupted_A-Rich|AAAAAA	Likely_benign	['not_provided']
913870	9	127935090	A	G	DPM2	-	terminal_exon	127935098	7	0.999997	0.999995	-1.66893e-06	4.98511	3.93676	-1.04835	modified_GT/CT-Rich|CTCTGT,TCTGTG,CTCTGC	Uncertain_significance	['Congenital_disorder_of_glycosylation_type_1u']
914557	9	128542077	G	A	GLE1	+	terminal_exon	128542026	51	0.923264	0.86817	-0.0550944	-8.99137	-10.2652	-1.27382	disrupted_GT/CT-Rich|CTGTTA,GCTGTT,GGCTGT	Uncertain_significance	['Lethal_congenital_contracture_syndrome_1', 'Lethal_arthrogryposis_with_anterior_horn_cell_disease']
365210	9	129812962	T	C	TOR1A	-	terminal_exon	129812943	-19	0.985906	0.487894	-0.498012	0.449209	-4.73071	-5.17992	disrupted_AATAAA|AATAAA	Uncertain_significance	['Dystonia_1']
369622	9	132891337	C	T	TSC1	-	terminal_exon	132891363	25	0.999686	0.999622	-6.36578e-05	-5.74929	-6.81341	-1.06412	created_TGTA-Rich|TGTGTA,TGTAGA,GTGTAG	Benign	['Focal_cortical_dysplasia_type_II', 'Tuberous_sclerosis_syndrome']
914482	9	133575496	A	G	ADAMTSL2	+	terminal_exon	133575518	-21	0.999967	0.812163	-0.187804	7.976	1.04632	-6.92968	disrupted_AATAAA|AATAAA	Uncertain_significance	['Geleophysic_dysplasia_1']
365753	9	134842899	A	G	COL5A1	+	terminal_exon	134842886	13	0.94239	0.945285	0.00289559	-7.88126	-6.71342	1.16784	disrupted_TGTA-Rich|TTGTAT,ATTGTA,TGTATT	Uncertain_significance	['Ehlers-Danlos_syndrome_type_7A']
365771	9	134843646	A	G	COL5A1	+	terminal_exon	134843666	-19	0.997622	0.545143	-0.452479	2.77825	-3.9825	-6.76075	disrupted_AATAAA|AATAAA	Benign/Likely_benign	['Ehlers-Danlos_syndrome_classic_type', 'Ehlers-Danlos_syndrome_type_7A']
191242	9	137784094	T	G	LOC651337	-	terminal_exon	137784077	-17	0.966117	0.51668	-0.449437	-3.13505	-6.03948	-2.90444	disrupted_AATAAA|AATAAA	Likely_pathogenic	['not_provided']
369625	9	137836132	G	T	EHMT1	+	terminal_exon	137836121	11	0.999938	0.999959	2.09808e-05	0.14001	1.4019	1.26189	created_T-Rich|TTTTTT	Likely_benign	['Kleefstra_syndrome_1']
1270398	9	138122165	G	A	CACNA1B	+	terminal_exon	138122201	-35	0.99982	0.999827	7.03335e-06	-4.84575	-3.80746	1.03828	created_A-Rich|AAATAA	Benign	['not_provided']
367964	X	13712297	T	TCA	TRAPPC2	-	terminal_exon	13712374	76	0.941575	0.590527	-0.351049	-8.23511	-6.74134	1.49377	modified_GT/CT-Rich|TGTGTG,GTGTGT,GTGTGA	Benign	['Spondyloepiphyseal_dysplasia_congenita']
915017	X	13712773	C	A	TRAPPC2	-	terminal_exon	13712755	-18	0.0323485	0.986673	0.954324	-6.98456	-3.38351	3.60105	created_AATAAA|AATAAA	Benign	['Spondyloepiphyseal_dysplasia_tarda']
1178039	X	13714143	G	GAA	TRAPPC2	-	terminal_exon	13714154	10	0.924305	0.923542	-0.000763297	-8.29041	-10.0939	-1.80351	modified_T-Rich|TTTTTT,TTTTCT,TTTTTC	Benign	['not_provided']
1187067	X	13714143	G	GAAA	TRAPPC2	-	terminal_exon	13714154	10	0.924305	0.924775	0.00047034	-8.29041	-10.2091	-1.91865	modified_T-Rich|TTTTTT,TTTTCT,TTTTTC	Likely_benign	['not_provided']
368149	X	21706014	A	C	SMPX	-	terminal_exon	21705981	-33	0.998109	0.997554	-0.000554621	-1.23087	-2.33113	-1.10025	disrupted_TGTA-Rich|TTGTAT,TGTATG,TTTGTA	Uncertain_significance	['Deafness_X-linked_4']
368212	X	31120470	G	GTCTT	DMD	-	terminal_exon	31120468	-2	0.995888	0.998541	0.00265294	-4.01018	-5.0895	-1.07932	modified_A-Rich|AAAAAG,AAAACA,AAAAGA,AAAAAA	Uncertain_significance	['Dilated_cardiomyopathy_3B']
368214	X	31120490	G	GTTTA	DMD	-	terminal_exon	31120488	-2	0.999377	0.999672	0.000294983	-6.58384	-5.44286	1.14099	created_AATAAA|AATAAA	Uncertain_significance	['Dilated_cardiomyopathy_3B']
1074314	X	37810849	C	T	CYBB	+	terminal_exon	37810868	-18	0.745694	0.978946	0.233252	-7.34047	-4.86318	2.47729	created_AATAAA|AATAAA	Pathogenic	['Chronic_granulomatous_disease_X-linked']
98773	X	38269233	T	TAAAAATTGTAAATACATCAAA	RPGR	-	terminal_exon	38269172	-61	0.996391	0.997232	0.000841141	-2.84752	-1.82913	1.01838	created_TGTA-Rich|GATGTA,ATGTAT,TGTATT	not_provided	['not_provided']
636107	X	38269813	ACTCT	A	RPGR	-	terminal_exon	38269782	-31	0.985829	0.989508	0.00367951	-8.81144	-7.64688	1.16456	disrupted_A-Rich|AAAAGA	Likely_pathogenic	['Retinitis_pigmentosa']
1296676	X	41232688	A	G	USP9X	+	terminal_exon	41232751	-62	0.99225	0.99686	0.00461066	-1.73789	-0.26753	1.47036	disrupted_PAS Variant|AATATA	Benign	['not_provided']
368279	X	41475621	T	TAA	NYX	+	terminal_exon	41475643	-21	0.983479	0.984924	0.00144482	-3.2303	-4.47923	-1.24893	created_A-Rich|AAAAAA	Uncertain_significance	['Congenital_stationary_night_blindness_X-linked']
1311771	X	43949605	G	GGAAAA	NDP	-	terminal_exon	43949627	21	0.994251	0.996204	0.00195271	-6.57837	-5.33675	1.24162	created_T-Rich|TCTTTT,TTCTTT	Uncertain_significance	['not_provided']
859614	X	49250456	T	C	FOXP3	-	terminal_exon	49250438	-18	0.993612	0.101102	-0.892511	-1.18952	-6.34538	-5.15585	disrupted_AATAAA|AATAAA	Uncertain_significance	['Insulin-dependent_diabetes_mellitus_secretory_diarrhea_syndrome']
368585	X	53379722	T	C	SMC1A	-	terminal_exon	53379696	-26	0.999711	0.723834	-0.275877	-0.138945	-5.90681	-5.76787	disrupted_AATAAA|AATAAA	Uncertain_significance	['Congenital_muscular_hypertrophy-cerebral_syndrome']
1184713	X	64193116	C	A	AMER1	-	terminal_exon	64193093	-23	0.101102	0.905621	0.804519	-5.03972	-1.51959	3.52013	created_ATTAAA|ATTAAA	Uncertain_significance	['Osteopathia_striata_with_cranial_sclerosis']
1414802	X	71107427	CTT	C	IL2RG	-	terminal_exon	71107409	-18	0.999653	0.101102	-0.898551	3.937	-5.1297	-9.06669	disrupted_AATAAA|AATAAA	Uncertain_significance	['X-linked_severe_combined_immunodeficiency']
636787	X	71107430	T	G	IL2RG	-	terminal_exon	71107409	-21	0.999653	0.265821	-0.733833	3.937	-4.52651	-8.46351	disrupted_AATAAA|AATAAA	Uncertain_significance	['not_provided']
1318361	X	77905343	G	T	COX7B	+	terminal_exon	77905360	-16	0.999225	0.999281	5.6088e-05	-9.50979	-8.49105	1.01875	created_PAS Variant|AATATA	Likely_benign	['not_provided']
368710	X	80674280	T	A	BRWD3	-	terminal_exon	80674290	9	0.994666	0.996862	0.0021956	-4.20634	-3.14879	1.05755	created_T-Rich|TTTTTC	Uncertain_significance	['Mental_retardation_X-linked_93']
1183856	X	83508942	C	A	POU3F4	+	terminal_exon	83508960	-17	0.101102	0.949006	0.847905	-8.99425	-6.42083	2.57342	created_AATAAA|AATAAA	Benign	['not_provided']
368757	X	85273088	G	A	ZNF711	+	terminal_exon	85273105	-16	0.984788	0.98439	-0.000398219	-3.40297	-1.32513	2.07784	created_PAS Variant|AATATA	Benign/Likely_benign	['Premature_ovarian_failure_2b', 'ZNF711-Related_X-linked_Mental_Retardation', 'Non-syndromic_X-linked_intellectual_disability']
368758	X	85273239	G	A	ZNF711	+	terminal_exon	85273231	8	0.986288	0.960307	-0.0259811	-7.37224	-8.51059	-1.13835	created_TGTA-Rich|TTGTAT,TGTATG,ATTGTA	Benign/Likely_benign	['Premature_ovarian_failure_2b', 'ZNF711-Related_X-linked_Mental_Retardation', 'Non-syndromic_X-linked_intellectual_disability']
1018954	X	101397840	G	T	GLA	-	terminal_exon	101397824	-16	0.62235	0.998365	0.376015	-6.91103	-2.89512	4.01591	created_AATAAA|AATAAA	Uncertain_significance	['Fabry_disease']
780714	X	103309883	T	C	BEX2	-	terminal_exon	103309860	-23	0.963244	0.101102	-0.862142	-6.29987	-8.70324	-2.40337	disrupted_AATAAA|AATAAA	Benign	['not_provided']
9798	X	106033526	TCCCTAGAAAGAGAATACTC	T	SERPINA7	-	terminal_exon	106033439	-87	0.999933	0.999913	-1.91927e-05	-3.58199	-2.32334	1.25866	created_PAS Variant|AAGAAA	association	['Thyroxine-binding_globulin_quantitative_trait_locus']
1344895	X	120526799	C	T	CUL4B	-	terminal_exon	120526778	-21	0.0323485	0.944513	0.912164	-10.6648	-7.97215	2.69266	created_AATAAA|AATAAA	Uncertain_significance	['X-linked_intellectual_disability_Cabezas_type']
913103	X	123910589	G	T	XIAP	+	terminal_exon	123910577	12	0.943553	0.961244	0.0176915	-8.30146	-7.26298	1.03847	created_GT/CT-Rich|GGTCTG,GGGTCT,TCTGGG,GTCTGG	Uncertain_significance	['Lymphoproliferative_syndrome_2_X-linked']
367851	X	123912685	TG	T	XIAP	+	terminal_exon	123912656	29	0.999963	0.999929	-3.39746e-05	-3.72819	-4.87171	-1.14351	disrupted_GT/CT-Rich|ACTGTT,TACTGT,CTGTTT	Benign	['Lymphoproliferative_disorder']
369633	X	124373164	G	A	SH2D1A	+	terminal_exon	124373150	14	0.978069	0.966768	-0.0113001	0.203936	-1.95085	-2.15479	disrupted_GT/CT-Rich|GTCTTG,TTGTCT,TGTCTT,TTTGTC	Likely_benign	['Lymphoproliferative_disorder']
714567	X	128051332	T	C	ACTRT1	-	terminal_exon	128051315	-17	0.998234	0.476007	-0.522228	-6.26463	-8.00607	-1.74145	disrupted_AATAAA|AATAAA	Benign	['not_provided']
367898	X	132077056	C	T	FRMD7	-	terminal_exon	132077032	-24	0.993273	0.9937	0.000427365	-9.41012	-8.3587	1.05142	created_PAS Variant|AAGAAA	Benign	['Infantile_nystagmus_X-linked']
652617	X	134500067	AC	A	HPRT1	+	terminal_exon	134500088	-20	0.101102	0.979526	0.878424	-9.07824	-4.57582	4.50242	created_AATAAA|AATAAA	Uncertain_significance	['Lesch-Nyhan_syndrome', 'Partial_hypoxanthine-guanine_phosphoribosyltransferase_deficiency']
10629	X	139562054	A	T	F9	+	terminal_exon	139562074	-19	0.0323485	0.961212	0.928863	-8.07966	-4.53689	3.54277	created_AATAAA|AATAAA	Pathogenic	['Hereditary_factor_IX_deficiency_disease']
208805	X	151405070	CCTTTTTATAGCATTAAATTCATTTTTTAAAATGATAAATGCTGGAGGGGGCCATCTGATTTGAATAAAGTTGAAAGAACATGTTAAAGTCAG	C	VMA21	+	terminal_exon	151405171	-9	0.913257	0.67732	-0.235937	-5.4765	-3.9708	1.5057	disrupted_AATAAA|AATAAA	Pathogenic	['X-linked_myopathy_with_excessive_autophagy']
369635	X	153744770	C	T	ABCD1	+	terminal_exon	153744746	24	0.981432	0.985838	0.00440556	-0.970141	0.71198	1.68212	created_GT/CT-Rich|TCTGGT,GTCTGG	Benign	['Adrenoleukodystrophy']
617463	X	153929944	T	C	NAA10	-	terminal_exon	153929923	-21	0.999049	0.101102	-0.897948	0.0148703	-4.72018	-4.73505	disrupted_AATAAA|AATAAA	Likely_pathogenic	['Microphthalmia_syndromic_1']
617458	X	153929947	T	C	NAA10	-	terminal_exon	153929923	-24	0.999049	0.747574	-0.251476	0.0148703	-3.42917	-3.44404	disrupted_AATAAA|AATAAA	Conflicting_interpretations_of_pathogenicity	['Microphthalmia_syndromic_1', 'not_provided']
617462	X	153929948	T	C	NAA10	-	terminal_exon	153929923	-25	0.999049	0.352736	-0.646313	0.0148703	-3.77801	-3.79288	disrupted_AATAAA|AATAAA	Likely_pathogenic	['Microphthalmia_syndromic_1']
143297	X	154030268	G	GT	MECP2	-	terminal_exon	154030236	-32	0.976001	0.974587	-0.00141364	-2.98063	-4.19556	-1.21492	created_ATTAAA|ATTAAA	Likely_benign	['Rett_syndrome', 'not_specified']
143250	X	154030244	GA	G	MECP2	-	terminal_exon	154030238	-6	0.982094	0.985223	0.00312847	-2.52864	-1.08904	1.4396	modified_T-Rich|TTTCTT,TTCTTT,TTTTTT,TTTTCT,TTTTTC	Uncertain_significance	['Rett_syndrome']
529180	X	154776834	G	T	DKC1	+	terminal_exon	154776851	-16	0.101102	0.967039	0.865937	-9.791	-7.34887	2.44212	created_AATAAA|AATAAA	Uncertain_significance	['Dyskeratosis_congenita']
368111	X	154837171	C	T	F8	-	terminal_exon	154837182	10	0.969997	0.96124	-0.00875676	-7.96304	-9.00606	-1.04301	modified_T-Rich|TTATTT,TTGTTT	Uncertain_significance	['Hereditary_factor_VIII_deficiency_disease']
368138	X	155259724	T	G	RAB39B	-	terminal_exon	155259704	-20	0.986377	0.563251	-0.423127	-6.2633	-12.2857	-6.02238	disrupted_AATAAA|AATAAA	Benign	['Mental_retardation_X-linked_72']
368145	X	155260660	AGTCT	A	RAB39B	-	terminal_exon	155260757	93	0.950309	0.955858	0.00554818	-10.1417	-8.83949	1.30219	retained_GT/CT-Rich|TCGTGT	Uncertain_significance	['Non-syndromic_X-linked_intellectual_disability']
1142951	1	944112	C	T	NOC2L	-	extended_terminal_exon	944096	-16	0.101102	0.956707	0.855605	-6.10157	-2.84704	3.25452	created_PAS Variant|AGTAAA	Likely_benign	['not_provided']
1024032	1	944124	G	GC	NOC2L	-	extended_terminal_exon	944182	57	0.99624	0.996571	0.000330687	-9.2294	-8.10613	1.12328	modified_G-Rich|GGGGGC,GGGGGG	Uncertain_significance	['not_provided']
296266	1	2405456	C	T	RER1	+	extended_terminal_exon	2405440	16	0.9999	0.999911	1.19209e-05	0.876307	2.24605	1.36975	modified_TGTA-Rich|TTGTAT,CTGTAT,ACTGTA,ATTGTA	Uncertain_significance	['Peroxisome_biogenesis_disorder_6A']
667556	1	6520369	C	T	NOL9	-	extended_terminal_exon	6520347	-22	0.101102	0.989845	0.888743	-10.1191	-7.33788	2.78122	created_AATAAA|AATAAA	Benign	['not_provided']
726312	1	11675094	C	T	FBXO6	+	extended_terminal_exon	11675085	9	0.998509	0.999166	0.000656903	-1.27049	-0.16553	1.10496	created_GT/CT-Rich|TGTCTG,ATGTCT	Benign	['not_provided']
292361	1	11975529	T	G	PLOD1	+	extended_terminal_exon	11975541	-11	0.910005	0.873288	-0.0367162	-4.16446	-5.3037	-1.13924	disrupted_PAS Variant|TTTAAA	Uncertain_significance	['Ehlers-Danlos_syndrome_hydroxylysine-deficient']
1257095	1	22648040	CTT	C	C1QC	+	extended_terminal_exon	22648109	-67	0.998818	0.998944	0.000125527	-0.0225367	1.1735	1.19604	modified_T-Rich|TCTTTT,TTCTTT,TTTTTT	Benign	['not_provided']
296823	1	23795620	T	TTTA	LYPLA2	+	extended_terminal_exon	23795543	77	0.961564	0.960753	-0.000811458	-0.377496	1.90365	2.28115	retained_T-Rich|TTTTAT,TTTTTA,TTTATT,TTGTTT,TGTTTT	Uncertain_significance	['UDPglucose-4-epimerase_deficiency']
1253098	1	32205429	C	T	CCDC28B	+	extended_terminal_exon	32205391	38	0.981311	0.98096	-0.000351191	4.03399	2.76024	-1.27375	created_GT/CT-Rich|TGGTCT	Benign	['not_provided']
297466	1	45329266	TAAC	T	MUTYH	-	extended_terminal_exon	45329229	-37	0.913991	0.886809	-0.027182	-8.99117	-10.0406	-1.04939	retained_PAS Variant|AGTAAA	Conflicting_interpretations_of_pathogenicity	['MYH-associated_polyposis', 'not_provided']
231635	1	45329360	G	T	HPDL	+	extended_terminal_exon	45329377	-16	0.101102	0.999596	0.898494	-7.42313	-1.73709	5.68604	created_AATAAA|AATAAA	Uncertain_significance	['MYH-associated_polyposis', 'Hereditary_cancer-predisposing_syndrome', 'not_specified', 'not_provided']
524117	1	45343106	CCA	C	TESK2	-	extended_terminal_exon	45343189	81	0.998033	0.998167	0.000133932	-1.80425	-0.343475	1.46078	disrupted_GT/CT-Rich|TGTGGT,CTGTGG	Pathogenic	['Pontocerebellar_hypoplasia_type_7', 'not_provided']
297748	1	55064830	AAAAC	A	PCSK9	+	extended_terminal_exon	55064856	-22	0.999341	0.997563	-0.0017783	-2.62221	-1.01441	1.60779	modified_A-Rich|AAAACA,AAATAA,AAACAA,ATAAAA,AACAAA,AAAAAC	Likely_benign	['Familial_hypercholesterolemia_1', 'Familial_hypobetalipoproteinemia']
1257431	1	100186848	C	CACAT	DBT	-	extended_terminal_exon	100186911	62	0.999835	0.999759	-7.59959e-05	-0.339831	-1.57194	-1.23211	modified_GT/CT-Rich|TGTGTG,GCGTGT,TGTGCG,GTGTGT,ATGTGT,CGTGTG	Benign	['not_provided']
1290738	1	100186848	C	CAT	DBT	-	extended_terminal_exon	100186911	62	0.999835	0.99983	-5.126e-06	-0.339831	-1.52233	-1.1825	modified_GT/CT-Rich|TGTGTG,GCGTGT,TGTGCG,GTGTGT,ATGTGT,CGTGTG	Benign	['not_provided']
1292562	1	100186848	C	CACACAT	DBT	-	extended_terminal_exon	100186918	69	0.999725	0.999768	4.30346e-05	2.18942	3.43259	1.24317	modified_GT/CT-Rich|TGTGTG,GCGTGT,TGTGCG,GTGTGT,ATGTGT,CGTGTG	Benign	['not_provided']
769537	1	154993011	G	A	FLAD1	+	extended_terminal_exon	154993116	-104	0.999984	0.999982	-2.14577e-06	0.511231	-0.601124	-1.11236	created_A-Rich|AAAAAG,AAAAGA	Likely_benign	['not_provided']
1288725	1	207100053	CATGTGTGTGTGT	C	C4BPB	+	extended_terminal_exon	207099994	59	0.999935	0.999938	3.21865e-06	2.43727	1.4306	-1.00667	modified_GT/CT-Rich|TGTGTG,GTGTGT,ATGTGT,CGTGTG	Benign	['not_provided']
1229135	1	207100053	CATGTGTGTGTGTGT	C	C4BPB	+	extended_terminal_exon	207099994	59	0.999935	0.999932	-2.74181e-06	2.43727	1.10357	-1.33369	modified_GT/CT-Rich|TGTGTG,GTGTGT,ATGTGT,CGTGTG	Benign	['not_provided']
1279234	1	207100054	ATGTGTGTGTG	A	C4BPB	+	extended_terminal_exon	207099998	56	0.99991	0.999919	8.9407e-06	1.44446	0.36897	-1.07549	modified_GT/CT-Rich|TGTGTG,GTGTGT,ATGTGT	Benign	['not_provided']
1225286	1	207100084	GTGTGTGTGTA	G	C4BPB	+	extended_terminal_exon	207099998	86	0.99991	0.999935	2.52724e-05	1.44446	0.422306	-1.02216	disrupted_TGTA-Rich|TGTGTA,TGTATG,GTGTAT	Benign	['not_provided']
1228604	1	207100088	GTGTGTA	G	C4BPB	+	extended_terminal_exon	207100000	88	0.999892	0.999904	1.22786e-05	-0.915344	-1.98866	-1.07332	disrupted_TGTA-Rich|TGTGTA,TGTATG,GTGTAT	Benign	['not_provided']
1253475	1	207100054	ATGTG	A	C4BPB	+	extended_terminal_exon	207100002	52	0.99994	0.999947	6.55651e-06	-1.67092	-2.81067	-1.13975	modified_GT/CT-Rich|TGTGTG,GTGTGT,ATGTGT	Benign	['not_provided']
295608	1	220148738	C	CT	IARS2	+	extended_terminal_exon	220148741	-2	0.979938	0.988324	0.00838584	-5.99471	-4.61638	1.37834	created_T-Rich|TTTTTT	Likely_benign	['Warburg_micro_syndrome', 'Martsolf_syndrome']
295609	1	220148738	CT	C	IARS2	+	extended_terminal_exon	220148742	-3	0.989071	0.981636	-0.00743496	-3.51553	-5.18366	-1.66814	disrupted_T-Rich|TTTTTT	Uncertain_significance	['Warburg_micro_syndrome', 'Martsolf_syndrome']
295605	1	220148698	TTA	T	IARS2	+	extended_terminal_exon	220148743	-43	0.996291	0.996064	-0.000227034	-3.51559	-4.55889	-1.04329	created_T-Rich|TTCTTT	Uncertain_significance	['Warburg_micro_syndrome', 'Martsolf_syndrome']
295607	1	220148733	T	C	IARS2	+	extended_terminal_exon	220148756	-22	0.996102	0.996694	0.000592589	-4.59378	-5.60032	-1.00654	disrupted_PAS Variant|AGTAAA	Uncertain_significance	['Warburg_micro_syndrome_2', 'Martsolf_syndrome']
876957	1	225401534	T	A	LBR	-	extended_terminal_exon	225401498	-36	0.999932	0.999928	-3.69549e-06	-3.80969	-2.58353	1.22616	created_T-Rich|TTTTAT	Uncertain_significance	['Greenberg_dysplasia']
299705	10	26746581	A	AAGAT	ABI1	-	extended_terminal_exon	26746571	-10	0.986256	0.959458	-0.026798	-8.64311	-9.6505	-1.00739	retained_PAS Variant|TTTAAA	Uncertain_significance	['Coenzyme_Q10_deficiency_primary']
879951	10	26746620	A	G	ABI1	-	extended_terminal_exon	26746593	-27	0.99834	0.974647	-0.0236929	-5.71813	-6.78242	-1.06429	disrupted_AATAAA|AATAAA	Uncertain_significance	['Coenzyme_Q10_deficiency_primary_2']
1263103	10	101770141	TA	T	FGF8	-	extended_terminal_exon	101770108	-33	0.947971	0.945692	-0.00227869	-8.64166	-7.54943	1.09223	modified_T-Rich|TTTTTA,TTTTTT	Benign	['not_provided']
1251743	10	101770141	T	TA	FGF8	-	extended_terminal_exon	101770109	-32	0.942878	0.94515	0.00227207	-3.23721	-4.4551	-1.21789	modified_T-Rich|TTTTTA,TTTTTT	Benign	['not_provided']
1269222	10	101770141	TAAAAAAAAAAAA	T	FGF8	-	extended_terminal_exon	101770111	-30	0.952279	0.969803	0.0175231	-4.13946	-2.34342	1.79604	modified_T-Rich|TTTTTA,TTTTTT	Benign	['not_provided']
1295929	10	103090864	TAATA	T	CNNM2	+	extended_terminal_exon	103090882	-14	0.948852	0.0323485	-0.916503	-6.04907	-10.7246	-4.67552	disrupted_AATAAA|AATAAA	Benign	['not_provided']
298784	10	110604634	A	G	SMC3	+	extended_terminal_exon	110604652	-17	0.954945	0.9263	-0.0286448	-5.15857	-6.20944	-1.05086	disrupted_PAS Variant|AATATA	Benign	['Cornelia_de_Lange_syndrome_3']
302191	11	10507555	TTAAA	T	AMPD3	+	extended_terminal_exon	10507583	-24	0.985879	0.101102	-0.884777	-2.74494	-6.86014	-4.1152	disrupted_AATAAA|AATAAA	Uncertain_significance	['Erythrocyte_AMP_deaminase_deficiency']
1220307	11	47584604	G	T	NDUFS3	+	extended_terminal_exon	47584563	41	0.999814	0.999789	-2.43187e-05	2.37974	1.23682	-1.14292	created_GT/CT-Rich|TGTGGG,TTGTGG,TTTGTG	Likely_benign	['not_provided']
1360053	11	63651973	G	A	LOC107984336	+	extended_terminal_exon	63651996	-22	0.0323485	0.959686	0.927337	-8.03536	-4.31081	3.72455	created_AATAAA|AATAAA	Uncertain_significance	['Hereditary_sensory_neuropathy_type_IF']
881120	11	68940528	T	G	IGHMBP2	+	extended_terminal_exon	68940602	-73	0.951207	0.9363	-0.0149074	4.28433	2.98062	-1.30371	disrupted_TGTA-Rich|GATGTA,ATGTAC,TGTACC	Uncertain_significance	['Spinal_muscular_atrophy_distal_autosomal_recessive_1']
877113	11	108369087	T	G	ATM	+	extended_terminal_exon	108369106	-18	0.998532	0.998533	1.07288e-06	-1.93876	-0.883692	1.05507	modified_A-Rich|AAATAA,AAAGAA	Uncertain_significance	['Ataxia-telangiectasia_syndrome']
879823	11	118316181	T	C	CD3E	+	extended_terminal_exon	118316177	4	0.998523	0.997878	-0.000645339	0.0889372	-0.931603	-1.02054	disrupted_GT/CT-Rich|TGTCCC,CTGTCC,TGCTGT	Uncertain_significance	['Immunodeficiency_18']
302739	11	119096514	A	G	DPAGT1	-	extended_terminal_exon	119096504	-10	0.999516	0.99948	-3.58224e-05	-1.03838	-2.07218	-1.0338	disrupted_T-Rich|TTTCTT,TTTTCT,TTTTTC	Uncertain_significance	['DPAGT1-CDG']
947263	12	21471462	T	A	PYROXD1	+	extended_terminal_exon	21471482	-19	0.101102	0.980203	0.879101	-10.4695	-7.47466	2.9948	created_AATAAA|AATAAA	Uncertain_significance	['not_provided']
309110	12	49184799	T	C	TUBA1A	-	extended_terminal_exon	49184781	-18	0.999273	0.998967	-0.000305474	-1.23223	-2.2752	-1.04297	disrupted_PAS Variant|AATGAA	Likely_benign	['not_provided']
917139	12	57515912	T	A	DDIT3	-	extended_terminal_exon	57515893	-19	0.0323485	0.984143	0.951794	-10.0297	-6.71249	3.31725	created_AATAAA|AATAAA	Likely_benign	['Charcot-Marie-Tooth_disease']
884045	12	100422042	T	C	SLC17A8	+	extended_terminal_exon	100422061	-18	0.999601	0.996551	-0.00304943	-0.955799	-2.22589	-1.27009	disrupted_AATAAA|AATAAA	Uncertain_significance	['Deafness_autosomal_dominant_25']
883344	12	101728684	G	C	SYCP3	-	extended_terminal_exon	101728647	-37	0.99187	0.995751	0.0038811	-2.23545	-0.641012	1.59444	created_TGTA-Rich|TGTAAC,CTGTAA,TCTGTA	Uncertain_significance	['Spermatogenic_failure_4']
306998	12	109110982	T	A	UNG	+	extended_terminal_exon	109110995	-12	0.999963	0.999952	-1.10865e-05	5.83703	4.64409	-1.19294	disrupted_T-Rich|TTTGTT	Benign	['Hyper-IgM_syndrome_type_5']
1047565	12	110647746	C	T	HVCN1	-	extended_terminal_exon	110647707	-39	0.933306	0.926742	-0.00656366	-7.50767	-8.52096	-1.01329	disrupted_TGTA-Rich|CCTGTA,CTGTAA,TGTAAT	Uncertain_significance	['Joubert_syndrome', 'Meckel-Gruber_syndrome']
1293002	13	24889571	GCGCGTGTGCACACACACGCA	G	RNF17	+	extended_terminal_exon	24889485	86	0.999909	0.99968	-0.000229359	-1.79307	-0.451552	1.34152	disrupted_GT/CT-Rich|GCGTGT,GTGTGC,CGTGTG	Benign	['not_provided']
1394580	13	24889403	A	G	RNF17	+	extended_terminal_exon	24889489	-85	0.999603	0.999736	0.000133634	-2.21878	-1.20458	1.0142	created_TGTA-Rich|TCTGTA,TGTAGT	Uncertain_significance	['not_provided']
1225745	13	27256811	A	C	RPL21	+	extended_terminal_exon	27256828	-16	0.998282	0.101102	-0.89718	-2.66373	-7.15457	-4.49084	disrupted_AATAAA|AATAAA	Benign	['not_provided']
311806	13	36829578	AT	A	RFXAP	+	extended_terminal_exon	36829605	-26	0.99943	0.549805	-0.449625	-5.00194	-8.8586	-3.85666	disrupted_AATAAA|AATAAA	Uncertain_significance	['Bare_lymphocyte_syndrome_2']
1082896	13	48364908	T	C	LOC112268118	-	extended_terminal_exon	48364890	-18	0.905378	0.338252	-0.567125	-5.88648	-8.38429	-2.49781	disrupted_AATAAA|AATAAA	Likely_benign	['Retinoblastoma']
310863	13	101721213	A	T	ITGBL1	+	extended_terminal_exon	101721235	-21	0.909087	0.101102	-0.807985	-7.30612	-10.3676	-3.06147	disrupted_AATAAA|AATAAA	Benign	['Spinocerebellar_ataxia_type_27']
310867	13	101721440	C	CTTTA	ITGBL1	+	extended_terminal_exon	101721396	44	0.998395	0.998241	-0.00015372	-7.36809	-8.49553	-1.12744	created_T-Rich|TTTATT,TTATTT	Benign	['Autosomal_dominant_cerebellar_ataxia']
310866	13	101721384	T	TAA	ITGBL1	+	extended_terminal_exon	101721407	-22	0.999567	0.999362	-0.000205159	-4.40835	-5.4685	-1.06016	modified_A-Rich|AAAAAG,AAATAA,AAAATA,ATAAAA,AAAAAA	Likely_benign	['Autosomal_dominant_cerebellar_ataxia']
1344936	14	22773464	CA	C	OXA1L	+	extended_terminal_exon	22773485	-20	0.99864	0.998778	0.00013876	-9.89143	-8.87708	1.01435	disrupted_A-Rich|AAAAAG	Likely_benign	['not_provided']
313316	14	50632992	T	C	SAV1	-	extended_terminal_exon	50632974	-18	0.985509	0.470177	-0.515332	-6.51388	-7.82959	-1.31571	disrupted_AATAAA|AATAAA	Uncertain_significance	['Hereditary_spastic_paraplegia_3A']
882388	14	50905314	C	T	ABHD12B	+	extended_terminal_exon	50905339	-24	0.0323485	0.913788	0.88144	-10.4082	-7.2409	3.16733	created_AATAAA|AATAAA	Uncertain_significance	['Glycogen_storage_disease_type_VI']
1229223	14	50905615	A	G	ABHD12B	+	extended_terminal_exon	50905684	-68	0.944415	0.974251	0.0298358	-6.87098	-5.86057	1.01042	disrupted_AATAAA|AATAAA	Benign	['not_provided']
314010	14	73223656	T	C	PSEN1	+	extended_terminal_exon	73223695	-38	0.999841	0.999762	-7.92146e-05	0.322938	-0.788599	-1.11154	disrupted_T-Rich|TTTTCT	Uncertain_significance	['Alzheimer_disease_type_3', 'Cardiomyopathy_dilated_1u']
886734	14	73223627	A	G	PSEN1	+	extended_terminal_exon	73223697	-69	0.999132	0.999387	0.000254929	-0.655324	0.476672	1.132	created_TGTA-Rich|GATGTA,TGTAAT,ATGTAA	Uncertain_significance	['Alzheimer_disease_type_3', 'Cardiomyopathy_dilated_1u']
314234	14	74262722	A	C	VSX2	+	extended_terminal_exon	74262739	-16	0.991603	0.0323485	-0.959255	-3.73128	-7.46735	-3.73607	disrupted_AATAAA|AATAAA	Likely_benign	['Microphthalmia_isolated_with_coloboma_3', 'Microphthalmia_isolated_2']
41364	15	44563294	G	GTTGT	EIF3J	+	extended_terminal_exon	44563337	-42	0.843855	0.907985	0.0641302	-9.65241	-8.57852	1.07389	modified_T-Rich|TTTTAT,TTGTTT,TGTTTT	Pathogenic	['Spastic_paraplegia_11_autosomal_recessive']
316484	15	53513763	C	T	WDR72	-	extended_terminal_exon	53513740	-23	0.97883	0.980317	0.00148618	0.121469	-0.938504	-1.05997	disrupted_TGTA-Rich|TTGTAT,ATTGTA,TGTATT	Likely_benign	['Amelogenesis_Imperfecta_Recessive']
316695	15	64155818	A	AT	PPIB	-	extended_terminal_exon	64155814	-4	0.999856	0.999854	-2.14577e-06	0.366884	-0.724561	-1.09144	modified_PAS Variant|TTTAAA,AATATA	Benign/Likely_benign	['Osteogenesis_Imperfecta_Recessive', 'not_provided']
1227913	15	89628902	C	G	TICRR	+	extended_terminal_exon	89628901	1	0.994071	0.996151	0.00207996	-6.84174	-7.91102	-1.06928	created_G-Rich|GGAGGG	Benign	['not_provided']
317663	15	98964483	T	TAGTAA	IGF1R	+	extended_terminal_exon	98964534	-50	0.999976	0.99996	-1.56164e-05	0.983092	2.04024	1.05715	created_PAS Variant|AGTAAA	Likely_benign	['Growth_delay_due_to_insulin-like_growth_factor_I_resistance']
402921	16	173736	A	G	HBA2	+	extended_terminal_exon	173712	24	0.999559	0.99956	5.96046e-07	2.07028	3.1377	1.06742	created_GT/CT-Rich|CTCTGT,TCTCTG,TGTCCC,CTGTCC,TCTGTC	Benign	['alpha_Thalassemia', 'not_specified', 'not_provided']
1287808	16	722600	A	C	ANTKMT	+	extended_terminal_exon	722592	8	0.949862	0.960274	0.0104123	-2.85782	-3.88301	-1.02519	created_GT/CT-Rich|TCCTGT,CTGTTT,CCTGTT	Benign	['not_provided']
317898	16	1363197	GACAAA	G	UNKL	-	extended_terminal_exon	1363204	2	0.986655	0.966321	-0.020335	-4.23734	-5.5938	-1.35646	disrupted_T-Rich|TTTGTT,TTGTTT,TGTTTT,TTTTGT	Uncertain_significance	['Mucolipidosis_type_III_gamma']
317974	16	1510515	G	A	TELO2	+	extended_terminal_exon	1510463	52	0.999814	0.999802	-1.26362e-05	-2.89399	-3.94492	-1.05093	modified_GT/CT-Rich|GGGTGT,AGGTGT	Likely_benign	['Saldino-Mainzer_syndrome']
318342	16	2088687	G	A	PKD1	-	extended_terminal_exon	2088702	14	0.999206	0.999363	0.000156999	2.55257	3.70105	1.14848	created_TGTA-Rich|TGTGTA,GTGTAC,TGTACT	Uncertain_significance	['Tuberous_sclerosis_syndrome']
1505935	16	4340342	T	C	PAM16	-	extended_terminal_exon	4340236	-106	0.999977	0.999978	1.54972e-06	-0.417977	0.757268	1.17525	disrupted_A-Rich|AAAAAG,AGAAAA	Uncertain_significance	['not_provided']
1505935	16	4340342	T	C	CORO7-PAM16	-	extended_terminal_exon	4340236	-106	0.999977	0.999978	1.54972e-06	-0.417977	0.757268	1.17525	disrupted_A-Rich|AAAAAG,AGAAAA	Uncertain_significance	['not_provided']
1262511	16	11275571	C	T	PRM2	-	extended_terminal_exon	11275634	62	0.999829	0.999642	-0.000186801	-0.848979	-1.91487	-1.06589	disrupted_G-Rich|GGCGGG	Benign	['not_provided']
318820	16	28939253	A	AGTGTGT	CD19	+	extended_terminal_exon	28939348	-94	0.999043	0.999001	-4.19617e-05	1.15888	-0.267261	-1.42614	retained_TGTA-Rich|GTGTAA,TGTAAG	Uncertain_significance	['Common_Variable_Immune_Deficiency_Recessive']
280589	16	56192574	G	A	DKFZP434H168	-	extended_terminal_exon	56192596	21	0.90556	0.908944	0.0033837	-6.04767	-5.03528	1.01239	modified_GT/CT-Rich|CTCTGT,CCTCTG,TCTGTT,CCCTGT,CCTGTT	Pathogenic	['not_provided']
1282914	16	56983884	G	A	CETP	+	extended_terminal_exon	56983858	26	0.976314	0.973154	-0.00315964	-3.50096	-4.67013	-1.16917	modified_G-Rich|GGGAGG,GGAGGG,GAGGGG,GGGGGG	Benign	['not_provided']
320018	16	57461246	A	G	COQ9	+	extended_terminal_exon	57461278	-31	0.999559	0.99961	5.05447e-05	-2.14874	-1.0857	1.06304	disrupted_A-Rich|AAATAA,AAAATA,AAAAAT	Uncertain_significance	['Coenzyme_Q10_deficiency_primary_5']
369121	16	57882339	A	T	CNGB1	-	extended_terminal_exon	57882320	-19	0.524363	0.900799	0.376435	-10.5706	-7.93485	2.63576	created_ATTAAA|ATTAAA	Likely_benign	['Retinitis_Pigmentosa_Recessive']
323963	17	4898146	G	A	MINK1	+	extended_terminal_exon	4898065	81	0.999898	0.999893	-5.24521e-06	-0.266766	0.782885	1.04965	disrupted_G-Rich|GGTGGG,GGGTGG	Uncertain_significance	['Congenital_myasthenic_syndrome']
323965	17	4898180	G	A	MINK1	+	extended_terminal_exon	4898095	85	0.953001	0.950668	-0.00233293	-7.56807	-6.44721	1.12086	disrupted_G-Rich|GGTGGG,GGGTGG,GGGGTG	Uncertain_significance	['Congenital_myasthenic_syndrome']
1167768	17	4945924	G	A	RNF167	+	extended_terminal_exon	4945839	85	0.999457	0.999376	-8.14199e-05	-2.09759	-1.03529	1.0623	disrupted_G-Rich|GGTGGG,GGGAGG	Benign	['not_provided']
555782	17	7224786	T	C	DVL2	-	extended_terminal_exon	7224767	-19	0.974598	0.101102	-0.873497	-8.79585	-13.1283	-4.3324	disrupted_AATAAA|AATAAA	Likely_benign	['Very_long_chain_acyl-CoA_dehydrogenase_deficiency']
555623	17	7224776	C	T	DVL2	-	extended_terminal_exon	7224781	4	0.952622	0.947518	-0.00510401	-7.8964	-6.38218	1.51423	disrupted_GT/CT-Rich|TCTGGG	Likely_benign	['Very_long_chain_acyl-CoA_dehydrogenase_deficiency']
1326473	17	14208804	C	T	COX10	+	extended_terminal_exon	14208838	-33	0.824743	0.92417	0.0994271	-9.84622	-8.80269	1.04354	created_T-Rich|TGTTTT,TTTTGT	Likely_benign	['not_provided']
1201671	17	42615284	G	T	TUBG1	+	extended_terminal_exon	42615274	10	0.950198	0.949824	-0.000374079	-6.82601	-5.76593	1.06009	disrupted_G-Rich|GTGGGG	Likely_benign	['not_provided']
323999	17	49990012	C	T	DLX3	-	extended_terminal_exon	49990003	-9	0.999955	0.999965	1.0252e-05	1.94091	0.890892	-1.05002	created_A-Rich|ACAAAA,AAAAAT	Uncertain_significance	['Amelogenesis_imperfecta_type_IV']
392195	17	58724033	C	T	LOC105371843	-	extended_terminal_exon	58724012	-21	0.445865	0.951998	0.506133	-6.22049	-3.04624	3.17425	created_AATAAA|AATAAA	Likely_benign	['Fanconi_anemia_complementation_group_O', 'Breast-ovarian_cancer_familial_3', 'Hereditary_cancer-predisposing_syndrome', 'not_provided']
324439	17	63498341	AAAG	A	ACE	+	extended_terminal_exon	63498377	-33	0.996117	0.997484	0.00136673	-3.7038	-4.89597	-1.19216	disrupted_PAS Variant|AAGAAA	Uncertain_significance	['Renal_tubular_dysgenesis']
1252202	17	63938510	C	A	SCN4A	-	extended_terminal_exon	63938550	39	0.999966	0.999961	-4.17233e-06	4.38038	3.3443	-1.03608	disrupted_G-Rich|GGGGGC	Benign	['not_provided']
1367372	17	64477846	T	C	POLG2	-	extended_terminal_exon	64477783	-63	0.99519	0.996819	0.00162947	-2.3129	-1.2783	1.0346	created_TGTA-Rich|ATGTAT,TGTATC,TATGTA	Uncertain_significance	['not_provided']
1275781	17	68420395	ACTCAGGACCCTTCAGTAACT	A	WIPI1	-	extended_terminal_exon	68420462	47	0.954245	0.8953	-0.0589443	-7.44809	-6.37574	1.07235	modified_TGTA-Rich|GGTGTA,GTGTAA,AGTGTA,TGTAAT	Likely_pathogenic	['not_provided']
573873	17	68529890	TTGTTTAGCTTTTTGGTGATTTTATTATAGGGGTCAGCTGC	T	FAM20A	-	extended_terminal_exon	68529888	-2	0.902268	0.101102	-0.801166	-8.63969	-10.7146	-2.07492	disrupted_AATAAA|AATAAA	Likely_pathogenic	['Carney_complex_type_1']
1015101	17	68529911	TTATTA	T	FAM20A	-	extended_terminal_exon	68529894	-17	0.92111	0.0323485	-0.888761	-8.36848	-11.7785	-3.41004	disrupted_AATAAA|AATAAA	Uncertain_significance	['Carney_complex_type_1']
798120	17	68529914	T	C	FAM20A	-	extended_terminal_exon	68529894	-20	0.92111	0.0323485	-0.888761	-8.36848	-10.5757	-2.20725	disrupted_AATAAA|AATAAA	Likely_benign	['Carney_complex_type_1']
536902	17	68529915	T	C	FAM20A	-	extended_terminal_exon	68529894	-21	0.92111	0.0323485	-0.888761	-8.36848	-10.5384	-2.16992	disrupted_AATAAA|AATAAA	Likely_benign	['Carney_complex_type_1']
1452556	17	68529951	AAAATG	A	FAM20A	-	extended_terminal_exon	68529900	-51	0.93576	0.922801	-0.0129586	-8.24019	-7.17675	1.06344	disrupted_T-Rich|TTTTCT	Pathogenic	['Carney_complex_type_1']
369225	17	75524743	T	A	TSEN54	+	extended_terminal_exon	75524737	6	0.970935	0.957352	-0.0135835	2.36411	-0.0377649	-2.40188	modified_TGTA-Rich|ACTGTA,TCTGTA	Likely_benign	['Pontoneocerebellar_hypoplasia']
325808	17	80119852	A	G	GAA	+	extended_terminal_exon	80119883	-30	0.999781	0.999818	3.65973e-05	1.178	2.45048	1.27248	modified_T-Rich|TATTTT,TTATTT,TTGTTT,TGTTTT	Uncertain_significance	['Glycogen_storage_disease_type_II']
1225304	19	856416	T	TA	ELANE	+	extended_terminal_exon	856435	-18	0.98568	0.983503	-0.00217676	-8.93719	-7.89785	1.03934	created_A-Rich|AAAAAA	Benign	['not_provided']
1271596	19	856430	T	TAAATA	ELANE	+	extended_terminal_exon	856465	-34	0.983151	0.978491	-0.00466079	-6.94982	-7.96567	-1.01585	modified_A-Rich|AAATAA,AAAATA,ATAAAA	Benign	['not_provided']
328245	19	1228261	C	A	CBARP	-	extended_terminal_exon	1228281	19	0.991043	0.99308	0.00203747	-8.44939	-7.41626	1.03313	disrupted_GT/CT-Rich|TCTGGG,TCTCTG	Benign	['Peutz-Jeghers_syndrome', 'not_provided']
328247	19	1228413	AAAGCTTGGG	A	STK11	+	extended_terminal_exon	1228437	-15	0.999945	0.999894	-5.1856e-05	-0.0593987	4.2622	4.3216	retained_AATAAA|AATAAA	Likely_benign	['Peutz-Jeghers_syndrome']
369299	19	7112253	C	T	INSR	-	extended_terminal_exon	7112241	-12	0.975007	0.965362	-0.00964463	-4.51399	-3.45257	1.06142	created_PAS Variant|AATACA	Likely_benign	['Leprechaunism_syndrome', 'Pineal_hyperplasia_AND_diabetes_mellitus_syndrome', 'Insulin-resistant_diabetes_mellitus_AND_acanthosis_nigricans']
328461	19	17824811	CA	C	JAK3	-	extended_terminal_exon	17824780	-31	0.999896	0.99992	2.40803e-05	6.84558	7.90859	1.06301	disrupted_T-Rich|TTTGTT	Uncertain_significance	['Severe_combined_immunodeficiency_disease']
328775	19	33387004	C	CAGAA	PEPD	-	extended_terminal_exon	33386949	-55	0.999978	0.999979	7.15256e-07	-1.06958	-2.62042	-1.55084	created_T-Rich|TTTCTT,TTCTTT	Uncertain_significance	['Prolidase_deficiency']
1238245	19	35904357	A	AC	TYROBP	-	extended_terminal_exon	35904400	42	0.993182	0.994356	0.00117356	-2.62747	-1.54231	1.08516	modified_G-Rich|GGGGGG,GGGGGT	Benign	['not_provided']
329789	19	48966866	A	T	FTL	+	extended_terminal_exon	48966880	-13	0.999372	0.468729	-0.530643	5.13933	-4.558	-9.69733	disrupted_AATAAA|AATAAA	Uncertain_significance	['Hereditary_hyperferritinemia_with_congenital_cataracts', 'Neuroferritinopathy']
1244428	19	49015973	T	G	LHB	-	extended_terminal_exon	49015976	2	0.998644	0.99896	0.000315845	3.60792	4.65615	1.04823	disrupted_GT/CT-Rich|AGGTGT	Benign	['not_provided']
1199784	19	55151712	T	C	TNNI3	-	extended_terminal_exon	55151755	42	0.999851	0.999853	1.3113e-06	-6.27773	-5.26109	1.01664	created_G-Rich|GGGTGG	Likely_benign	['not_provided']
102983	19	55881870	T	C	NLRP4	+	extended_terminal_exon	55881857	13	0.999452	0.999456	4.05312e-06	-1.5053	0.0245663	1.52987	modified_T-Rich|TCTTTT,TTTTTT	not_provided	['not_provided']
1115158	2	9517880	TTTAGAAATAAAAG	T	LOC107985850	+	extended_terminal_exon	9517913	-20	0.956308	0.860519	-0.0957889	-6.87424	-8.10586	-1.23163	disrupted_AATAAA|AATAAA	Likely_benign	['Inflammatory_skin_and_bowel_disease_neonatal_1']
335928	2	38069548	TG	T	RMDN2	+	extended_terminal_exon	38069587	-38	0.962786	0.946643	-0.0161432	-5.43623	-6.79304	-1.35681	disrupted_TGTA-Rich|CTGTAT,TCTGTA,TGTATT	Uncertain_significance	['Irido-corneo-trabecular_dysgenesis', 'Primary_congenital_glaucoma']
801674	2	47387064	C	CTTTTT	EPCAM	+	extended_terminal_exon	47387021	43	0.999851	0.999852	3.57628e-07	-2.78332	-1.71208	1.07124	modified_T-Rich|TTTCTT,TCTTTT,TTCTTT,TTTTTT,TTTTCT	Benign	['Diarrhea_5_with_tufting_enteropathy_congenital']
428421	2	47806495	C	CTATT	FBXO11	-	extended_terminal_exon	47806482	-13	0.101102	0.951733	0.850632	-11.4025	-7.92937	3.4731	created_AATAAA|AATAAA	Pathogenic	['Hereditary_cancer-predisposing_syndrome', 'Hereditary_nonpolyposis_colorectal_neoplasms']
234447	2	47806771	A	T	FBXO11	-	extended_terminal_exon	47806758	-13	0.101102	0.913406	0.812304	-6.83817	-5.68418	1.15399	created_AATAAA|AATAAA	Benign/Likely_benign	['Hereditary_nonpolyposis_colorectal_neoplasms', 'not_specified', 'not_provided']
378173	2	47806770	A	T	FBXO11	-	extended_terminal_exon	47806761	-9	0.101102	0.959973	0.858872	-6.85343	-5.79592	1.05751	created_AATAAA|AATAAA	Likely_benign	['Hereditary_cancer-predisposing_syndrome', 'Hereditary_nonpolyposis_colorectal_neoplasms', 'not_provided']
918537	2	47806831	A	AAATTGCTGACTTTGATTAAGGAATTATAGACTGACTACATTGGAAG	FBXO11	-	extended_terminal_exon	47806897	65	0.949575	0.937314	-0.0122606	-8.89202	-10.0023	-1.11033	created_TGTA-Rich|AATGTA,ATGTAG,TGTAGT	Uncertain_significance	['Hereditary_cancer-predisposing_syndrome']
925575	2	47806837	C	CTGACTTTGATTAAGGAATTATAGACTGACTACATTGGAAGCTT	FBXO11	-	extended_terminal_exon	47806897	59	0.949575	0.940627	-0.00894779	-8.89202	-10.4205	-1.52849	created_TGTA-Rich|AATGTA,ATGTAG,TGTAGT	Likely_benign	['Hereditary_cancer-predisposing_syndrome', 'not_provided']
439213	2	47806837	C	CTGACTTTGATTAAGGAATTATAGACTGACTACATTGGAAGCTTTGA	FBXO11	-	extended_terminal_exon	47806897	59	0.949575	0.932544	-0.0170305	-8.89202	-10.1335	-1.24153	created_TGTA-Rich|AATGTA,ATGTAG,TGTAGT	Uncertain_significance	['not_specified']
1524919	2	47806843	T	TTGATTAAGGAATTATAGACTGACTACATTGGAAGCTTTGAGTTG	FBXO11	-	extended_terminal_exon	47806897	53	0.949575	0.935588	-0.0139868	-8.89202	-9.97022	-1.0782	created_TGTA-Rich|AATGTA,ATGTAG,TGTAGT	Uncertain_significance	['Hereditary_nonpolyposis_colorectal_neoplasms']
651798	2	47806843	TTGATTAAGGAATTATAGAC	T	FBXO11	-	extended_terminal_exon	47806897	35	0.949575	0.941354	-0.00822055	-8.89202	-10.2055	-1.31353	disrupted_GT/CT-Rich|GTCTAT	Uncertain_significance	['Hereditary_nonpolyposis_colorectal_neoplasms']
455319	2	47806847	T	TTAAGGAATTATAGACTG	FBXO11	-	extended_terminal_exon	47806897	49	0.949575	0.937156	-0.0124184	-8.89202	-10.1113	-1.21932	created_GT/CT-Rich|GTCTAT	Conflicting_interpretations_of_pathogenicity	['Hereditary_cancer-predisposing_syndrome', 'Hereditary_nonpolyposis_colorectal_neoplasms', 'not_provided']
1006269	2	47806849	A	AAGGAATTATAGACTGACTACATTGGAAGCTTTGAGTTGACTTCT	FBXO11	-	extended_terminal_exon	47806897	47	0.949575	0.928101	-0.0214738	-8.89202	-10.4286	-1.53662	created_TGTA-Rich|AATGTA,ATGTAG,TGTAGT	Conflicting_interpretations_of_pathogenicity	['Hereditary_cancer-predisposing_syndrome', 'Hereditary_nonpolyposis_colorectal_neoplasms', 'not_provided']
927819	2	47806855	T	TTATAGACTGACTAC	FBXO11	-	extended_terminal_exon	47806897	41	0.949575	0.929157	-0.020418	-8.89202	-10.4549	-1.56288	created_GT/CT-Rich|GTCTAT	Conflicting_interpretations_of_pathogenicity	['Hereditary_cancer-predisposing_syndrome', 'Hereditary_nonpolyposis_colorectal_neoplasms']
801225	2	47806857	A	ATAGAC	FBXO11	-	extended_terminal_exon	47806897	39	0.949575	0.941614	-0.0079608	-8.89202	-10.1734	-1.28137	modified_GT/CT-Rich|TAGTCT,GTCTAT	Uncertain_significance	['Hereditary_cancer-predisposing_syndrome', 'not_provided']
422862	2	47806860	G	GCTAT	FBXO11	-	extended_terminal_exon	47806897	36	0.949575	0.936846	-0.0127283	-8.89202	-10.15	-1.258	disrupted_GT/CT-Rich|GTCTAT	Uncertain_significance	['not_specified']
630443	2	47806870	A	ATTGGAAGCTTT	FBXO11	-	extended_terminal_exon	47806897	26	0.949575	0.935065	-0.0145096	-8.89202	-10.4008	-1.5088	retained_TGTA-Rich|AATGTA,ATGTAG,TGTAGT	Likely_benign	['Hereditary_cancer-predisposing_syndrome']
1317417	2	47806858	T	TAGACTGACTA	FBXO11	-	extended_terminal_exon	47806903	44	0.960557	0.962243	0.00168604	-8.43234	-9.50869	-1.07635	modified_GT/CT-Rich|AGTCTT,GTCTTA,GTCTAT	Uncertain_significance	['Hereditary_nonpolyposis_colorectal_neoplasms', 'not_provided']
1461590	2	47806844	T	TGATTAAGGAATTATAGACTGACTACATTGGAAGCTTTG	FBXO11	-	extended_terminal_exon	47806913	68	0.944869	0.934854	-0.010015	-7.5494	-6.47479	1.07461	created_TGTA-Rich|AATGTA,ATGTAG,TGTAGT	Uncertain_significance	['Hereditary_nonpolyposis_colorectal_neoplasms']
336605	2	55865985	T	G	EFEMP1	-	extended_terminal_exon	55865965	-20	0.99968	0.997616	-0.00206363	-2.10568	-3.33163	-1.22595	disrupted_AATAAA|AATAAA	Uncertain_significance	['Doyne_honeycomb_retinal_dystrophy']
336622	2	55874936	AT	A	LOC112268416	+	extended_terminal_exon	55874957	-20	0.970497	0.101102	-0.869395	-5.37268	-7.04645	-1.67377	disrupted_AATAAA|AATAAA	Uncertain_significance	['Doyne_honeycomb_retinal_dystrophy']
1135461	2	55874937	T	A	LOC112268416	+	extended_terminal_exon	55874957	-19	0.970497	0.101102	-0.869395	-5.37268	-7.47398	-2.1013	disrupted_AATAAA|AATAAA	Likely_benign	['not_provided']
897747	2	72892144	A	C	SPR	+	extended_terminal_exon	72892164	-19	0.999777	0.999788	1.14441e-05	1.11775	-0.266753	-1.3845	disrupted_PAS Variant|AATACA	Uncertain_significance	['Dopa-responsive_dystonia_due_to_sepiapterin_reductase_deficiency']
337175	2	85545208	T	G	MAT2A	+	extended_terminal_exon	85545282	-73	0.999589	0.999638	4.84586e-05	-3.00037	-1.95508	1.04529	disrupted_T-Rich|TTTATT	Likely_benign	['Vitamin_K-dependent_clotting_factors_combined_deficiency_of_1']
330682	2	108894476	TTAATG	T	EDAR	-	extended_terminal_exon	108894457	-19	0.999218	0.999871	0.000653505	0.458948	2.7764	2.31745	created_A-Rich|AAACAA	Uncertain_significance	['Hypohidrotic_Ectodermal_Dysplasia_Dominant']
893683	2	113133941	T	G	IL1RN	+	extended_terminal_exon	113134023	-81	0.999521	0.998602	-0.000918925	0.858098	-0.547671	-1.40577	disrupted_TGTA-Rich|CTGTAT,GCTGTA,TGTATA	Uncertain_significance	['Osteomyelitis_sterile_multifocal_with_periostitis_and_pustulosis']
1076547	2	166036357	CCTAATGAAGGA	C	LOC102724058	+	extended_terminal_exon	166036402	-34	0.999534	0.999703	0.000169218	-3.56654	-2.13166	1.43488	disrupted_PAS Variant|AATGAA	Pathogenic	['Early_infantile_epileptic_encephalopathy_with_suppression_bursts']
68613	2	166036376	A	G	LOC102724058	+	extended_terminal_exon	166036402	-25	0.999534	0.564461	-0.435073	-3.56654	-7.60244	-4.0359	disrupted_AATAAA|AATAAA	Benign/Likely_benign	['Autistic_disorder', 'Early_infantile_epileptic_encephalopathy_with_suppression_bursts', 'not_specified', 'not_provided']
206796	2	166036379	A	G	LOC102724058	+	extended_terminal_exon	166036402	-22	0.999534	0.470919	-0.528615	-3.56654	-7.99893	-4.43239	disrupted_AATAAA|AATAAA	Uncertain_significance	['Generalized_epilepsy_with_febrile_seizures_plus_type_2', 'Familial_hemiplegic_migraine_type_3', 'Severe_myoclonic_epilepsy_in_infancy', 'not_provided']
524072	2	166036484	TCTGCACTAAATGAG	T	LOC102724058	+	extended_terminal_exon	166036421	63	0.996186	0.996696	0.00050956	-8.8959	-7.89563	1.00026	modified_GT/CT-Rich|GTTGTC,TGTCTG,TTGTCT,TGTCTC	Likely_pathogenic	['not_provided']
1197358	2	166036542	C	T	LOC102724058	+	extended_terminal_exon	166036564	-21	0.0323485	0.984772	0.952423	-10.2091	-7.37041	2.83873	created_AATAAA|AATAAA	Likely_benign	['not_provided']
1116337	2	181539273	A	G	ITGA4	+	extended_terminal_exon	181539291	-17	0.971858	0.0323485	-0.939509	-6.22273	-8.2235	-2.00076	disrupted_AATAAA|AATAAA	Likely_benign	['not_provided']
334423	2	218893712	C	T	LOC105373882	-	extended_terminal_exon	218893745	32	0.981087	0.980829	-0.000257194	1.5442	-0.239934	-1.78413	disrupted_GT/CT-Rich|TCTGGG	Uncertain_significance	['Tooth_agenesis_selective_4', 'Schopf-Schulz-Passarge_syndrome', 'Odonto-onycho-dermal_dysplasia']
1160740	20	2658763	A	G	NOP56	+	extended_terminal_exon	2658757	6	0.996616	0.99758	0.000963807	-4.8463	-3.80932	1.03698	modified_GT/CT-Rich|GGTCTG,TAGTCT,TGGTCT	Likely_benign	['not_provided']
1181992	20	3082515	T	C	AVP	-	extended_terminal_exon	3082546	30	0.999612	0.999685	7.30157e-05	-1.23792	-0.218652	1.01927	created_G-Rich|GGGGAG	Benign	['not_provided']
369355	20	31834708	T	A	MYLK2	+	extended_terminal_exon	31834685	23	0.999405	0.99914	-0.00026536	0.934043	-0.97334	-1.90738	modified_GT/CT-Rich|TGTGTG,TGTGAG,GTGTGC,GTGTGT,GTGTGA	Likely_benign	['Hypertrophic_cardiomyopathy']
895612	20	44619830	G	A	PKIG	+	extended_terminal_exon	44619810	20	0.951394	0.941494	-0.00989914	-6.92898	-7.94619	-1.01721	disrupted_GT/CT-Rich|GTCTTC,CGTCTT	Likely_benign	['Severe_combined_immunodeficiency_due_to_ADA_deficiency']
1380187	20	63698529	G	A	ARFRP1	-	extended_terminal_exon	63698543	13	0.995346	0.996915	0.00156838	-8.0249	-6.9187	1.1062	created_GT/CT-Rich|TCTGCT,CTCTGC	Uncertain_significance	['not_provided']
1249135	21	34371160	G	A	KCNE2	+	extended_terminal_exon	34371143	17	0.99297	0.99322	0.000249863	-1.75915	-0.290893	1.46825	disrupted_GT/CT-Rich|GGCTGT,GCTGTG	Benign	['not_provided']
339913	21	36751083	CACTT	C	SIM2	+	extended_terminal_exon	36751137	-50	0.988859	0.986063	-0.00279552	-2.45646	-0.802436	1.65403	disrupted_T-Rich|TTTATT,TTATTT	Uncertain_significance	['Holocarboxylase_synthetase_deficiency']
339915	21	36751103	A	AAT	SIM2	+	extended_terminal_exon	36751140	-36	0.989408	0.991857	0.00244868	-3.83206	-4.8641	-1.03203	modified_A-Rich|AAAATA,AAAAAT	Benign	['Holocarboxylase_synthetase_deficiency']
340740	22	17115587	GA	G	TMEM121B	-	extended_terminal_exon	17115576	-11	0.996277	0.999287	0.00301039	-9.55548	-8.40951	1.14597	modified_T-Rich|TTTCTT,TTTTTT,TTTTCT,TTTTTC	Uncertain_significance	['Familial_Candidiasis_Recessive']
340737	22	17115587	G	GA	TMEM121B	-	extended_terminal_exon	17115577	-10	0.99942	0.997068	-0.00235182	-7.83227	-8.98443	-1.15216	modified_T-Rich|TTTCTT,TTTTTT,TTTTCT,TTTTTC	Benign	['Familial_Candidiasis_Recessive']
340738	22	17115587	G	GAA	TMEM121B	-	extended_terminal_exon	17115578	-9	0.997108	0.996729	-0.000379264	-7.80847	-9.50196	-1.69349	modified_T-Rich|TTTCTT,TTTTTT,TTTTCT,TTTTTC	Uncertain_significance	['Familial_Candidiasis_Recessive']
340739	22	17115587	G	GAAAA	TMEM121B	-	extended_terminal_exon	17115599	11	0.995063	0.996511	0.00144875	-6.0821	-4.87738	1.20473	modified_T-Rich|TTTCTT,TTTTTT,TTTTCT,TTTTTC	Uncertain_significance	['Familial_Candidiasis_Recessive']
897513	22	17115617	A	C	TMEM121B	-	extended_terminal_exon	17115600	-17	0.993926	0.101102	-0.892825	-5.73778	-9.30966	-3.57188	disrupted_AATAAA|AATAAA	Uncertain_significance	['Immunodeficiency_51']
1289204	22	17592800	C	CTTTT	SLC25A18	+	extended_terminal_exon	17592792	8	0.994261	0.994452	0.000191033	-7.58463	-8.76153	-1.1769	modified_T-Rich|TCTTTT,TTTTTT	Benign	['not_provided']
962416	22	23573486	TA	T	LOC105372957	+	extended_terminal_exon	23573503	-16	0.923539	0.887292	-0.0362473	-1.50461	0.234418	1.73903	disrupted_A-Rich|ATAAAA	Uncertain_significance	['Agammaglobulinemia_2_autosomal_recessive']
538829	22	23573515	A	G	LOC105372957	+	extended_terminal_exon	23573505	10	0.878344	0.917381	0.0390368	3.80894	4.89615	1.08721	disrupted_TGTA-Rich|AGTGTA,GTGTAG	Benign/Likely_benign	['Agammaglobulinemia_2_autosomal_recessive', 'not_provided']
644108	22	23573523	T	G	LOC105372957	+	extended_terminal_exon	23573506	17	0.917958	0.841681	-0.0762776	0.850111	-0.548625	-1.39874	created_GT/CT-Rich|TGTGGG,TTGTGG,CTTGTG	Uncertain_significance	['Agammaglobulinemia_2_autosomal_recessive']
1266304	22	25231903	GGT	G	CRYBB2	+	extended_terminal_exon	25231875	28	0.999919	0.999919	3.57628e-07	0.925803	1.94557	1.01977	modified_GT/CT-Rich|TGTGTG,TGGTGT,GGTGTG,GTGTGT	Benign	['not_provided']
1267330	22	25231903	G	GGT	CRYBB2	+	extended_terminal_exon	25231877	26	0.999982	0.999982	-1.19209e-07	1.98701	0.940778	-1.04623	modified_GT/CT-Rich|TGTGTG,TGGTGT,GGTGTG,GTGTGT	Benign	['not_provided']
1244768	22	25231931	TGA	T	CRYBB2	+	extended_terminal_exon	25231886	45	0.999989	0.999988	-1.19209e-07	-3.35911	-2.03773	1.32138	retained_GT/CT-Rich|TGTGTG,TGTGAG,GTGTGT,GTGTGA	Benign	['not_provided']
1241294	22	25231931	T	TGA	CRYBB2	+	extended_terminal_exon	25231888	43	0.999924	0.999925	7.15256e-07	-1.78021	-3.11154	-1.33134	retained_GT/CT-Rich|TGTGTG,TGTGAG,GTGTGT,GTGTGA	Benign	['not_provided']
343092	3	12583765	CTGTT	C	MKRN2	+	extended_terminal_exon	12583726	39	0.983549	0.977764	-0.00578523	-6.48926	-5.43615	1.0531	disrupted_T-Rich|TTTGTT,TTGTTT	Uncertain_significance	['Noonan_syndrome_with_multiple_lentigines', 'Noonan_syndrome']
343091	3	12583765	C	CTGTT	MKRN2	+	extended_terminal_exon	12583730	35	0.980215	0.984663	0.00444829	-4.9892	-5.99358	-1.00438	created_T-Rich|TTTGTT,TTGTTT	Uncertain_significance	['Noonan_syndrome_with_multiple_lentigines', 'Noonan_syndrome']
902715	3	24190062	A	G	LOC101927854	+	extended_terminal_exon	24190078	-15	0.999271	0.0323485	-0.966922	-5.0802	-9.82339	-4.74319	disrupted_AATAAA|AATAAA	Likely_benign	['Thyroid_hormone_resistance_generalized_autosomal_dominant']
948608	3	50368186	T	C	CYB561D2	+	extended_terminal_exon	50368218	-31	0.999752	0.999708	-4.3869e-05	-0.909759	0.127317	1.03708	disrupted_T-Rich|TTTTTC	Uncertain_significance	['Early_infantile_epileptic_encephalopathy_with_suppression_bursts']
900515	3	164978889	C	T	SI	-	extended_terminal_exon	164978896	6	0.999642	0.999483	-0.000158906	0.346623	-0.783415	-1.13004	created_TGTA-Rich|ATGTAC,TGTACA,AATGTA	Uncertain_significance	['Sucrase-isomaltase_deficiency']
344343	3	184145296	AAG	A	EIF2B5	+	extended_terminal_exon	184145316	-18	0.967028	0.970204	0.00317639	-3.8824	-2.8718	1.0106	retained_ATTAAA|ATTAAA	Benign	['Leukoencephalopathy_with_vanishing_white_matter']
344476	3	190412134	T	G	CLDN16	+	extended_terminal_exon	190412155	-20	0.999307	0.999002	-0.000305593	-7.40025	-8.41887	-1.01863	modified_TGTA-Rich|TTGTAT,TGTATG,TGTAAT,ATGTAA,TATGTA,TTGTAG	Benign	['Primary_hypomagnesemia']
419817	3	193647123	GA	G	LOC102724808	-	extended_terminal_exon	193647169	45	0.915773	0.912109	-0.00366431	-8.25698	-9.40756	-1.15059	disrupted_GT/CT-Rich|TCTGAT	Pathogenic	['not_provided']
901221	4	25120061	T	A	SEPSECS	-	extended_terminal_exon	25120012	-49	0.968932	0.970363	0.00143152	-5.05321	-3.83202	1.22119	created_TGTA-Rich|GATGTA,TGTAAA,ATGTAA	Uncertain_significance	['Pontocerebellar_hypoplasia_type_2D']
369443	4	78544269	TTTTG	T	FRAS1	+	extended_terminal_exon	78544279	-6	0.999806	0.999122	-0.000683665	-1.75655	-0.641529	1.11502	modified_T-Rich|TTTGTT,TTGTTT,TTTTGT,TTTTTT,TTTTTG	Likely_benign	['Fraser_syndrome_1']
901087	4	109872279	T	C	LRIT3	+	extended_terminal_exon	109872316	-36	0.994519	0.986372	-0.00814676	-2.50208	-3.77314	-1.27106	disrupted_TGTA-Rich|CTTGTA,TGTAAG,TTGTAA	Likely_benign	['Congenital_stationary_night_blindness_type_1F']
1456129	4	158708372	G	T	PPID	-	extended_terminal_exon	158708349	-23	0.927533	0.994613	0.0670798	-7.40273	-5.18741	2.21532	created_AATAAA|AATAAA	Pathogenic	['Multiple_acyl-CoA_dehydrogenase_deficiency']
903041	4	185150365	A	G	SLC25A4	+	extended_terminal_exon	185150384	-18	0.978781	0.834025	-0.144757	-2.07818	-5.68954	-3.61136	disrupted_AATAAA|AATAAA	Uncertain_significance	['Autosomal_dominant_progressive_external_ophthalmoplegia_with_mitochondrial_DNA_deletions_2']
907849	5	13690332	G	A	DNAH5	-	extended_terminal_exon	13690317	-15	0.999396	0.99958	0.000183642	-5.58362	-4.50514	1.07848	created_ATTAAA|ATTAAA	Uncertain_significance	['Ciliary_dyskinesia_primary_3']
554354	5	74721092	A	AATATCTTTATTCATGTTAT	GFM2	-	extended_terminal_exon	74721082	-10	0.834297	0.984873	0.150577	-4.71973	-5.88056	-1.16083	created_AATAAA|AATAAA	Uncertain_significance	['Sandhoff_disease']
1509195	5	74721142	TTATGCTGGATATTG	T	GFM2	-	extended_terminal_exon	74721082	-60	0.834297	0.952313	0.118016	-4.71973	-3.45845	1.26128	disrupted_PAS Variant|CATAAA	Likely_pathogenic	['Sandhoff_disease']
809771	5	74721171	T	C	GFM2	-	extended_terminal_exon	74721184	12	0.970658	0.969684	-0.000973821	-9.08026	-8.03623	1.04404	created_GT/CT-Rich|CGTGTT,GTGTTC	Conflicting_interpretations_of_pathogenicity	['Sandhoff_disease', 'not_provided']
1060403	5	74721111	T	TCTACAGACGTGGAATAGCTGC	GFM2	-	extended_terminal_exon	74721190	78	0.977924	0.99094	0.0130162	-9.62704	-8.47849	1.14855	created_GT/CT-Rich|GTCTGT	Uncertain_significance	['Sandhoff_disease']
565742	5	74721101	A	ATTCATGTTATCTACAGACGTGGAAT	GFM2	-	extended_terminal_exon	74721193	91	0.98817	0.994026	0.00585651	-7.51028	-6.3901	1.12019	created_TGTA-Rich|TGTAGA,TCTGTA	Uncertain_significance	['Sandhoff_disease', 'not_provided']
904827	5	159314789	A	T	IL12B	-	extended_terminal_exon	159314777	-12	0.998775	0.998254	-0.000521183	0.773591	-0.538283	-1.31187	disrupted_T-Rich|TTCTTT	Uncertain_significance	['Immunodeficiency_29']
353036	5	179110916	C	T	ADAMTS2	-	extended_terminal_exon	179110847	-69	0.998703	0.994728	-0.00397509	-1.27568	-2.38061	-1.10493	created_PAS Variant|TATAAA,AATATA	Benign	['Ehlers-Danlos_syndrome_dermatosparaxis_type']
353034	5	179110915	A	T	ADAMTS2	-	extended_terminal_exon	179110850	-65	0.998062	0.996462	-0.00159931	-1.31038	-2.59124	-1.28085	created_PAS Variant|AATGAA	Benign	['Ehlers-Danlos_syndrome_dermatosparaxis_type']
353038	5	179110949	C	T	ADAMTS2	-	extended_terminal_exon	179110850	-99	0.998062	0.99783	-0.000231743	-1.31038	-2.31278	-1.00239	created_PAS Variant|AATACA	Benign	['Ehlers-Danlos_syndrome_dermatosparaxis_type']
12157	6	32041097	GG	C	TNXB	-	extended_terminal_exon	32041141	43	0.999595	0.99948	-0.000114799	-6.24364	-4.9374	1.30623	created_G-Rich|GGGGGC	Pathogenic	['Classic_congenital_adrenal_hyperplasia_due_to_21-hydroxylase_deficiency', 'not_provided']
356622	6	39905584	C	CTT	DAAM2	+	extended_terminal_exon	39905627	-42	0.994344	0.996061	0.00171763	-3.00203	-4.04469	-1.04266	created_T-Rich|TTTTTT,TTTTTC	Uncertain_significance	['Combined_molybdoflavoprotein_enzyme_deficiency']
356627	6	39905693	A	G	DAAM2	+	extended_terminal_exon	39905663	30	0.975337	0.977732	0.0023942	-7.54055	-6.49124	1.04931	modified_GT/CT-Rich|GTGTGT,ATGTGT,CGTGTG	Uncertain_significance	['Molybdenum_cofactor_deficiency_complementation_group_A']
910835	6	43620490	T	A	POLH	+	extended_terminal_exon	43620525	-34	0.989197	0.984436	-0.00476015	-2.33005	-3.52583	-1.19578	disrupted_TGTA-Rich|AGTGTA,TGTATT,GTGTAT	Benign	['Xeroderma_pigmentosum_variant_type']
754505	6	57190604	T	TATAA	BAG2	+	extended_terminal_exon	57190608	-3	0.555968	0.990194	0.434226	-6.04544	-4.58975	1.45569	created_AATAAA|AATAAA	Likely_benign	['Carpenter_syndrome', 'not_provided']
357898	6	73593447	C	A	SLC17A5	-	extended_terminal_exon	73593378	-69	0.999635	0.999596	-3.8445e-05	-0.0266589	-1.2984	-1.27174	created_PAS Variant|TTTAAA	Conflicting_interpretations_of_pathogenicity	['Sialic_acid_storage_disease_severe_infantile_type', 'Salla_disease']
908252	6	75919458	A	G	MYO6	+	extended_terminal_exon	75919538	-79	0.999623	0.999952	0.000328779	0.341424	1.58924	1.24781	disrupted_ATTAAA|ATTAAA	Conflicting_interpretations_of_pathogenicity	['Autosomal_dominant_nonsyndromic_deafness_22', 'Deafness_autosomal_recessive_37']
358062	6	75919476	C	T	MYO6	+	extended_terminal_exon	75919538	-61	0.999623	0.999619	-4.88758e-06	0.341424	1.43085	1.08942	created_T-Rich|TGTTTT,TTTTCT	Conflicting_interpretations_of_pathogenicity	['Autosomal_dominant_nonsyndromic_deafness_22', 'Deafness_autosomal_recessive_37', 'not_provided']
509653	6	129492300	A	G	LOC102723409	-	extended_terminal_exon	129492278	-22	0.998855	0.48213	-0.516725	-3.9147	-8.26007	-4.34537	disrupted_AATAAA|AATAAA	Likely_benign	['LAMA2-related_muscular_dystrophy', 'not_specified']
773210	7	26371815	A	T	LOC105375304	-	extended_terminal_exon	26371795	-20	0.101102	0.991218	0.890116	-7.70865	-6.61431	1.09435	created_AATAAA|AATAAA	Likely_benign	['not_provided']
359978	7	27100696	T	C	HOTAIRM1	+	extended_terminal_exon	27100685	11	0.99803	0.998228	0.000198007	-7.1381	-6.12159	1.01651	disrupted_T-Rich|TTTGTT,TTGTTT	Uncertain_significance	['Microtia_hearing_impairment_and_cleft_palate']
1208455	7	107923866	T	C	LAMB1	-	extended_terminal_exon	107923796	-70	0.997803	0.997178	-0.00062567	0.48196	1.68171	1.19975	disrupted_A-Rich|AAAACA	Likely_benign	['not_provided']
1099580	7	128773636	T	C	CALU	+	extended_terminal_exon	128773661	-24	0.996815	0.0323485	-0.964467	-7.40463	-11.386	-3.98134	disrupted_AATAAA|AATAAA	Likely_benign	['not_provided']
1169369	7	128773636	TAA	T	CALU	+	extended_terminal_exon	128773661	-23	0.996815	0.0323485	-0.964467	-7.40463	-11.2123	-3.80763	disrupted_AATAAA|AATAAA	Benign	['not_provided']
1195648	8	25419218	C	T	GNRH1	-	extended_terminal_exon	25419253	34	0.997506	0.997352	-0.00015384	-0.761883	-1.89451	-1.13262	disrupted_G-Rich|GGGGGA	Likely_benign	['not_provided']
128845	8	67624235	A	G	LOC105375886	+	extended_terminal_exon	67624255	-19	0.995071	0.556766	-0.438305	-6.8481	-10.5608	-3.71266	disrupted_AATAAA|AATAAA	Benign	['Epilepsy_familial_temporal_lobe_5', 'Febrile_seizures_familial_11', 'not_specified', 'not_provided']
915251	9	6532521	A	C	GLDC	-	extended_terminal_exon	6532462	-59	0.999168	0.999157	-1.01328e-05	-0.166475	0.941555	1.10803	modified_T-Rich|TTGTTT,TGTTTT,TTTTTT	Uncertain_significance	['Non-ketotic_hyperglycinemia']
1023948	9	35658071	TATG	T	ARHGEF39	-	extended_terminal_exon	35658048	-23	0.101102	0.980005	0.878903	-9.02635	-6.03502	2.99133	created_AATAAA|AATAAA	Uncertain_significance	['Anauxetic_dysplasia']
366867	9	37779725	C	T	EXOSC3	-	extended_terminal_exon	37779696	-29	0.476845	0.989547	0.512702	-8.06024	-5.40524	2.65501	created_AATAAA|AATAAA	Uncertain_significance	['Pontocerebellar_hypoplasia_type_1b']
1432342	9	37780764	A	G	TRMT10B	+	extended_terminal_exon	37780789	-24	0.907844	0.0394742	-0.86837	-2.45417	-6.80495	-4.35078	disrupted_ATTAAA|ATTAAA	Uncertain_significance	['Pontocerebellar_hypoplasia_type_1b']
915111	9	114402141	T	C	WHRN	-	extended_terminal_exon	114402071	-70	0.99997	0.999949	-2.02656e-05	0.697951	1.77935	1.0814	modified_TGTA-Rich|ATTGTA,GTTGTA	Uncertain_significance	['Deafness_autosomal_recessive_31', 'Usher_syndrome_type_2D']
1178876	9	128945498	TAAAA	T	DOLK	-	extended_terminal_exon	128945489	-9	0.930307	0.960439	0.030132	-9.61243	-8.60224	1.01019	modified_T-Rich|TTTTAT,TATTTT,TTTTTA,TTTATT,TTATTT,TTTTTT	Likely_benign	['not_provided']
365628	9	133575486	C	G	ADAMTSL2	+	extended_terminal_exon	133575528	-41	0.999976	0.999982	5.72205e-06	3.02094	4.03939	1.01845	created_TGTA-Rich|CATGTA,ATGTAC	Uncertain_significance	['Geleophysic_dysplasia_1']
1359642	X	9741335	TACCATAATAA	T	LOC105373126	+	extended_terminal_exon	9741347	-2	0.981879	0.977155	-0.00472403	-6.96107	-5.70689	1.25418	disrupted_AATAAA|AATAAA	Pathogenic	['not_provided']
1502929	X	9741453	CAACT	C	LOC105373126	+	extended_terminal_exon	9741441	12	0.922477	0.930222	0.00774491	-6.50228	-7.53011	-1.02784	disrupted_GT/CT-Rich|CTGTTA,ACTGTT	Likely_pathogenic	['not_provided']
1166050	X	9741456	C	CTGTT	LOC105373126	+	extended_terminal_exon	9741441	15	0.922477	0.957902	0.0354249	-6.50228	-4.94144	1.56084	created_T-Rich|TTTGTT	Benign	['not_provided']
1226375	X	19359941	CCCAGCCA	C	MAP3K15	-	extended_terminal_exon	19360028	80	0.937682	0.926134	-0.011548	-7.88948	-8.94565	-1.05617	retained_G-Rich|GGGGGC	Benign	['not_provided']
1293345	X	101397565	G	GC	GLA	-	extended_terminal_exon	101397593	27	0.998279	0.998609	0.000329554	-6.38906	-5.33558	1.05348	modified_G-Rich|GGGGGC,GGGGGG	Benign	['not_provided']
1326569	X	153798632	C	T	SSR4	+	extended_terminal_exon	153798530	102	0.990721	0.989228	-0.00149333	-5.78326	-6.80373	-1.02046	created_GT/CT-Rich|CCGTCT,CGTCTC,GTCTCT	Likely_benign	['not_provided']

## Sheet: ClinVar.intronic
variantID	chrom	position	reference	alternate	gene	geneStrand	geneFeature	pA_position	variant_pA_position	classification.REF	classification.ALT	delta.classification	strength.REF	strength.ALT	delta.Strength	composite_intronic_usage.REF	composite_intronic_usage.ALT	skipped_intronic_usage.REF	skipped_intronic_usage.ALT	affectedMotifs	clinical_significance	clinical_condition
1198449	1	3816165	A	G	CEP104	-	intron:composite	3816147	-18	0.998421	0.476577	-0.521844	-3.21491	-7.22558	-4.01067	0.952365	0.610607			disrupted_AATAAA|AATAAA	Likely_benign	['not_provided']
1296175	1	3816143	T	C	CEP104	-	intron:composite	3816148	4	0.997875	0.99801	0.000135243	-1.88783	-0.654225	1.23361	0.979	0.990291			created_GT/CT-Rich|CGTGTT,GTGTTC,TCGTGT	Benign	['not_provided']
291771	1	11025474	A	AT	TARDBP	+	intron:composite	11025494	-19	0.999475	0.999732	0.00025773	-0.770662	-1.96698	-1.19632	0.922657	0.847915			created_T-Rich|TTTTTT	Uncertain_significance	['Frontotemporal_dementia', 'Amyotrophic_Lateral_Sclerosis_Dominant']
1285202	1	17044760	C	T	SDHB	-	intron:composite	17044739	-21	0.0323485	0.989632	0.957284	-6.47163	-2.35774	4.11389	0.901708	0.992056			created_AATAAA|AATAAA	Pathogenic	['Pheochromocytoma', 'Gastrointestinal_stromal_tumor', 'Paragangliomas_4', 'not_provided']
218429	1	23863274	T	TAAACAGAA	FUCA1	-	intron:composite	23863304	29	0.99829	0.99909	0.000799835	0.382772	-1.97524	-2.35802	0.920781	0.724493			created_T-Rich|TTTTTC,TGTTTT,TTTTCT	Conflicting_interpretations_of_pathogenicity	['not_specified', 'not_provided']
1280409	1	24354218	C	T	GRHL3	+	intron:composite	24354213	5	0.855252	0.91105	0.0557986	-1.20988	0.229673	1.43955	0.79	0.903662			created_GT/CT-Rich|TTGTGG,TGTGGG,CTTGTG	Benign	['not_provided']
1232355	1	33012984	GCA	G	AK2	-	intron:composite	33013043	57	0.981504	0.978183	-0.00332105	-1.17761	-2.55726	-1.37966	0.992289	0.981677			modified_GT/CT-Rich|TGTGTG,GTGTGC,GTGTGT	Benign	['not_provided']
1502951	1	43415070	T	G	SZT2	+	intron:composite	43415047	23	0.999774	0.999693	-8.05259e-05	0.292233	-0.873278	-1.16551	0.965263	0.92988			disrupted_GT/CT-Rich|TGTGCT	Uncertain_significance	['not_provided']
226050	1	75728544	GT	G	ACADM	+	intron:composite	75728593	-48	0.960468	0.96181	0.00134188	-2.71056	-3.7148	-1.00424	0.985325	0.972739			disrupted_T-Rich|TGTTTT,TTTTGT	Benign	['Medium-chain_acyl-coenzyme_A_dehydrogenase_deficiency', 'not_provided']
298092	1	77942832	ACT	A	NEXN	+	intron:composite	77942830	2	0.993506	0.991383	-0.00212294	-7.37424	-8.41979	-1.04556	0.901063	0.823652			disrupted_T-Rich|TCTTTT	Conflicting_interpretations_of_pathogenicity	['Cardiomyopathy', 'Hypertrophic_cardiomyopathy', 'Dilated_Cardiomyopathy_Dominant', 'not_provided']
678753	1	94120899	T	C	ABCA4	-	intron:composite	94120923	23	0.99595	0.996202	0.000252187	-2.61109	-1.4659	1.14518	0.972515	0.986522			created_G-Rich|GGGTGG,GGTGGG,GGGGTG,GTGGGG	Benign	['not_provided']
1238382	1	99993907	C	CATTTT	SLC35A3	+	intron:composite	99993922	-14	0.946425	0.969829	0.0234042	-2.10814	-4.63842	-2.53028	0.983833	0.923183			created_T-Rich|TTTATT,TATTTT,TTTTAT,TTATTT	Benign	['not_provided']
1189795	1	102898272	A	C	COL11A1	-	intron:composite	102898212	-60	0.999989	0.99999	7.15256e-07	-0.683425	0.362056	1.04548	0.943334	0.969991			disrupted_T-Rich|TTGTTT,TTTGTT	Likely_benign	['not_provided']
291508	1	102914823	T	TAA	COL11A1	-	intron:composite	102914869	45	0.999641	0.999671	2.99215e-05	-2.1891	-0.334475	1.85462	0.740238	0.902484			modified_T-Rich|TTTTTA,TTTTTT	Conflicting_interpretations_of_pathogenicity	['Marshall_syndrome', 'Fibrochondrogenesis_1', 'not_specified', 'Stickler_Syndrome_Dominant', 'not_provided']
258455	1	102961851	T	C	COL11A1	-	intron:composite	102961824	-27	0.998221	0.77003	-0.228191	-3.92667	-7.14145	-3.21478	0.947572	0.701421			disrupted_AATAAA|AATAAA	Benign	['Fibrochondrogenesis_1', 'Stickler_syndrome_type_2', 'not_specified', 'not_provided']
1288650	1	111120418	A	G	DRAM2	-	intron:composite	111120431	12	0.921706	0.931792	0.0100864	-6.81056	-5.65202	1.15854	0.928411	0.964355			modified_T-Rich|TCTTTT,TTTTTT	Benign	['not_provided']
932026	1	114677346	C	T	AMPD1	-	intron:composite	114677233	-113	0.997846	0.996852	-0.000993431	-0.566556	-2.03191	-1.46535	0.991559	0.978878			disrupted_TGTA-Rich|ATGTAC,TGTACC,TATGTA	Uncertain_significance	['Muscle_AMP_deaminase_deficiency']
1229868	1	153816059	AACACAC	A	GATAD2B	-	intron:composite	153816156	91	0.910647	0.89006	-0.0205876	-3.58871	-4.62576	-1.03705	0.914036	0.846182			modified_GT/CT-Rich|TGTGTG,GTGTGT,TGTGTT,GTGTTT	Benign	['not_provided']
1241794	1	153816059	A	AACACACACAC	GATAD2B	-	intron:composite	153816159	99	0.915495	0.928578	0.0130826	-3.15831	-2.15226	1.00605	0.934117	0.964138			modified_GT/CT-Rich|TGTGTG,GTGTGT,TGTGTT,GTGTTT	Benign	['not_provided']
1220689	1	155910969	C	CA	RIT1	-	intron:composite	155911000	30	0.96752	0.965322	-0.00219828	-0.862224	0.146183	1.00841	0.966689	0.982167			created_GT/CT-Rich|ATGTGG,GATGTG,TGTGGG	Benign	['not_provided']
561454	1	155910963	A	AC	RIT1	-	intron:composite	155911004	40	0.945794	0.942517	-0.00327688	0.996667	2.14948	1.15281	0.989628	0.994986			modified_G-Rich|GGGGGT,GGGGGG	Benign	['not_provided']
368833	1	156137867	C	T	LMNA	+	intron:composite	156137856	11	0.997707	0.997708	1.43051e-06	1.51177	0.210313	-1.30146	0.991367	0.980497			created_T-Rich|TTTATT	Uncertain_significance	['Hutchinson-Gilford_syndrome', 'Lethal_tight_skin_contracture_syndrome', 'Congenital_muscular_dystrophy_LMNA-related', 'Mandibuloacral_dysplasia', 'Emery-Dreifuss_muscular_dystrophy', 'Charcot-Marie-Tooth_disease_type_2', 'Familial_partial_lipodystrophy', 'Lipoatrophy_with_Diabetes_Hepatic_Steatosis_Hypertrophic_Cardiomyopathy_and_Leukomelanodermic_Papules', 'Dilated_Cardiomyopathy_Dominant', 'L…
1165034	1	161912399	G	A	ATF6	+	intron:composite	161912389	10	0.989128	0.980445	-0.00868303	-3.94985	-5.12086	-1.17101	0.995571	0.990733			disrupted_TGTA-Rich|GATGTA,TGTATG,ATGTAT	Benign	['not_provided']
678746	1	169466032	T	C	SLC19A2	-	intron:composite	169465982	-50	0.998653	0.999192	0.000539124	-0.792696	0.347375	1.14007	0.960565	0.980477			created_TGTA-Rich|ATTGTA,TGTAGA,TTGTAG	Likely_benign	['not_provided']
964930	1	179904027	G	A	TOR1AIP1	+	intron:composite	179904047	-19	0.531331	0.992969	0.461639	-4.41356	-1.50826	2.9053	0.850628	0.972972			created_AATAAA|AATAAA	Uncertain_significance	['Muscular_dystrophy_limb-girdle_type_2y']
1241964	1	181793836	G	A	CACNA1E	+	intron:composite	181793938	-101	0.9951	0.991465	-0.00363505	-1.98635	-3.08429	-1.09794	0.947678	0.900226			disrupted_TGTA-Rich|CTGTAT,TGTATT,GCTGTA	Benign	['not_provided']
1240725	1	196830410	T	C	CFHR1	+	intron:composite	196830489	-78	0.998569	0.998726	0.000156939	-0.963869	-2.11161	-1.14774	0.93112	0.8671			modified_PAS Variant|TATAAA,CATAAA	Benign	['not_provided']
1292918	1	197128343	G	GAA	ASPM	-	intron:composite	197128366	22	0.999891	0.99993	3.86238e-05	-3.28962	-2.21395	1.07567	0.977832	0.988678			modified_T-Rich|TTTTTC,TTTTTT	Benign	['not_provided']
871212	1	197268475	C	A	CRB1	+	intron:composite	197268496	-20	0.507547	0.999454	0.491906	-6.57434	-4.01296	2.56138	0.93498	0.9865			created_AATAAA|AATAAA	Pathogenic	['not_provided']
1418878	1	207324755	G	A	CD55	+	intron:composite	207324773	-17	0.48521	0.983742	0.498532	-5.34621	-2.29296	3.05325	0.84803	0.974842			created_AATAAA|AATAAA	Uncertain_significance	['not_provided']
1339899	1	215670967	C	A	USH2A	-	intron:composite	215670952	-15	0.0323485	0.944244	0.911895	-8.53111	-4.04925	4.48186	0.745383	0.98052			created_AATAAA|AATAAA	not_provided	['USH2A-Related_Disorders']
1139245	1	216232146	A	C	LOC105372918	+	intron:composite	216232169	-22	0.996606	0.593162	-0.403444	-3.14784	-4.24565	-1.0978	0.916575	0.845526			disrupted_AATAAA|AATAAA	Likely_benign	['not_provided']
1201697	1	216418483	C	T	USH2A	-	intron:composite	216418471	-12	0.986173	0.990019	0.00384605	-4.44262	-3.13989	1.30272	0.956704	0.980588			created_ATTAAA|ATTAAA	Likely_benign	['not_provided']
295446	1	216418499	T	C	USH2A	-	intron:composite	216418480	-19	0.949188	0.949686	0.000498354	-2.98608	-1.93667	1.0494	0.984154	0.991796			modified_A-Rich|AAAGAA,AAAATA,AAAAAA,ATAAAA,AAAAAT	Uncertain_significance	['Retinitis_pigmentosa', 'Usher_syndrome_type_2A']
1282731	1	219927660	A	C	SLC30A10	-	intron:composite	219927609	-51	0.998992	0.998993	1.43051e-06	-3.78353	-2.73203	1.05151	0.929423	0.962502			modified_T-Rich|TTTTTG,TGTTTT,TTTTGT,TTGTTT,TTTGTT,TTTTTT	Benign	['not_provided']
1253940	1	219927663	A	C	SLC30A10	-	intron:composite	219927609	-54	0.998992	0.998998	6.07967e-06	-3.78353	-2.69884	1.08469	0.929423	0.963255			modified_T-Rich|TTTTTG,TGTTTT,TTTTGT,TTGTTT,TTTGTT,TTTTTT	Benign	['not_provided']
1244431	1	219927638	TAAAAAAAAAAAAA	T	SLC30A10	-	intron:composite	219927618	-20	0.999041	0.998937	-0.000103712	4.05375	5.41994	1.36619	0.99949	0.999794			modified_T-Rich|TTTTTA,TTTTTT	Benign	['not_provided']
1275940	1	219927683	A	C	SLC30A10	-	intron:composite	219927618	-65	0.999041	0.999084	4.30942e-05	4.05375	5.22749	1.17373	0.99949	0.999758			modified_T-Rich|TTTTTG,TGTTTT,TTTTGT,TTGTTT,TTTGTT,TTTTTT	Benign	['not_provided']
1265011	1	219927638	TAAAAAA	T	SLC30A10	-	intron:composite	219927619	-19	0.999238	0.999331	9.31025e-05	3.66543	4.74147	1.07604	0.99935	0.999677			modified_T-Rich|TTTTTA,TTTTTT	Benign	['not_provided']
1257960	1	219927638	TAAAAAAA	T	SLC30A10	-	intron:composite	219927619	-19	0.999238	0.999455	0.000216901	3.66543	5.34465	1.67922	0.99935	0.99978			modified_T-Rich|TTTTTA,TTTTTT	Benign	['not_provided']
1286532	1	219927682	A	AC	SLC30A10	-	intron:composite	219927619	-63	0.999238	0.999392	0.000154018	3.66543	5.37179	1.70636	0.99935	0.999779			modified_T-Rich|TTTTTG,TGTTTT,TTTTGT,TTGTTT,TTTGTT,TTTTTT	Benign	['not_provided']
1276633	1	219927683	A	AC	SLC30A10	-	intron:composite	219927619	-64	0.999238	0.999391	0.000153184	3.66543	5.12909	1.46366	0.99935	0.999742			modified_T-Rich|TTTTTG,TGTTTT,TTTTGT,TTGTTT,TTTGTT,TTTTTT	Benign	['not_provided']
1182906	1	219927687	A	AAC	SLC30A10	-	intron:composite	219927619	-68	0.999238	0.999417	0.000178695	3.66543	4.9902	1.32477	0.99935	0.999718			modified_T-Rich|TGTTTT,TTTTGT,TTGTTT,TTTGTT,TTTTTT	Benign	['not_provided']
1222500	1	219927687	A	AC	SLC30A10	-	intron:composite	219927619	-68	0.999238	0.99942	0.000182271	3.66543	5.02004	1.35462	0.99935	0.999724			modified_T-Rich|TGTTTT,TTTTGT,TTGTTT,TTTGTT,TTTTTT	Benign	['not_provided']
1232168	1	219927678	CAAAA	C	SLC30A10	-	intron:composite	219927620	-58	0.999682	0.999699	1.77622e-05	3.86155	5.10806	1.24651	0.999428	0.999744			modified_T-Rich|TTTTTG,TTTTGT,TTTGTT,TTTTTT	Benign	['not_provided']
1268756	1	219927687	A	AAAC	SLC30A10	-	intron:composite	219927620	-67	0.999682	0.999715	3.34382e-05	3.86155	5.10413	1.24258	0.999428	0.999738			modified_T-Rich|TGTTTT,TTTTGT,TTGTTT,TTTGTT,TTTTTT	Benign	['not_provided']
1237301	1	219927678	CA	C	SLC30A10	-	intron:composite	219927626	-52	0.999821	0.999821	-4.76837e-07	2.11054	3.18836	1.07783	0.998299	0.999144			modified_T-Rich|TTTTTG,TTTTGT,TTTGTT,TTTTTT	Benign	['not_provided']
1198653	1	219927663	A	AC	SLC30A10	-	intron:composite	219927628	-35	0.999398	0.99951	0.000111818	-1.66752	-0.527108	1.14041	0.981725	0.991028			modified_T-Rich|TTTTTG,TGTTTT,TTTTGT,TTGTTT,TTTGTT,TTTTTT	Likely_benign	['not_provided']
1230284	1	219927680	A	AC	SLC30A10	-	intron:composite	219927628	-52	0.999398	0.999508	0.000109434	-1.66752	-0.280488	1.38703	0.981725	0.992318			modified_T-Rich|TTTTTG,TTTTGT,TTTGTT,TTTTTT	Benign	['not_provided']
296158	1	231364974	TAAG	T	LOC107985360	+	intron:composite	231364996	-19	0.998869	0.999963	0.00109345	-6.06877	-2.19243	3.87634	0.725004	0.968634			created_AATAAA|AATAAA	Likely_benign	['Familial_erythrocytosis']
296160	1	231364991	CAAAAT	C	LOC107985360	+	intron:composite	231365014	-18	0.999084	0.837222	-0.161862	-3.73857	-6.04096	-2.30238	0.920177	0.727947			disrupted_AATAAA|AATAAA	Uncertain_significance	['Familial_erythrocytosis']
1010290	1	231367584	C	T	EGLN1	-	intron:composite	231367566	-18	0.0323485	0.900671	0.868323	-9.342	-7.52859	1.81341	0.763007	0.910535			created_AATAAA|AATAAA	Uncertain_significance	['Erythrocytosis_familial_3']
1219937	1	235489119	T	C	B3GALNT2	-	intron:composite	235489103	-16	0.961265	0.461814	-0.499451	-3.81369	-5.25933	-1.44563	0.907647	0.79701			disrupted_PAS Variant|AGTAAA	Likely_benign	['not_provided']
1441022	1	235712043	A	C	LYST	-	intron:composite	235712029	-14	0.998707	0.998841	0.000133812	-2.61044	-1.32301	1.28743	0.974781	0.988702			disrupted_T-Rich|TTATTT	Uncertain_significance	['Ch√©diak-Higashi_syndrome']
845974	1	235712048	T	C	LYST	-	intron:composite	235712029	-19	0.998707	0.620179	-0.378528	-2.61044	-8.24562	-5.63518	0.974781	0.519497			disrupted_AATAAA|AATAAA	Uncertain_significance	['Ch√©diak-Higashi_syndrome']
1277167	1	235743930	C	T	LYST	-	intron:composite	235743910	-20	0.101102	0.971381	0.870279	-8.00761	-2.44932	5.55829	0.473814	0.968414			created_AATAAA|AATAAA	Benign	['not_provided']
672392	1	237550803	G	A	RYR2	+	intron:composite	237550782	21	0.994407	0.992044	-0.00236326	-3.60231	-5.10478	-1.50247	0.985348	0.962847			disrupted_GT/CT-Rich|GGTGTG,TGTGGA,GTGTGG,AGGTGT	Benign	['not_provided']
1182490	1	241511939	C	CA	FH	-	intron:composite	241511953	13	0.998504	0.998859	0.000355601	-5.03609	-3.72679	1.3093	0.931161	0.968804			modified_T-Rich|TTTTTG,TTTTTT	Likely_benign	['not_provided']
1178234	1	241513735	T	A	FH	-	intron:composite	241513752	16	0.998326	0.998721	0.000394702	-1.02551	0.040342	1.06586	0.838079	0.91056			created_T-Rich|TTATTT	Benign	['not_specified', 'not_provided']
1496402	1	241513720	TTAATCAGAAAAATA	T	FH	-	intron:composite	241513753	19	0.994692	0.97982	-0.014872	-0.0768097	-3.17527	-3.09846	0.904335	0.56913			disrupted_T-Rich|TTTTTC,TATTTT,TTTTCT	Uncertain_significance	['Fumarase_deficiency']
4670	10	14936537	C	A	DCLRE1C	-	intron:composite	14936455	-82	0.999824	0.999796	-2.81334e-05	-1.3567	-2.41071	-1.05401	0.980473	0.962575			created_T-Rich|TTATTT	Pathogenic	['Severe_combined_immunodeficiency_due_to_DCLRE1C_deficiency']
299495	10	17068051	A	AACAT	CUBN	-	intron:composite	17068011	-40	0.995311	0.997161	0.00184971	-3.19083	-2.00728	1.18354	0.943716	0.971675			created_TGTA-Rich|TATGTA,TGTATG,ATGTAT	Uncertain_significance	['Megaloblastic_anemia']
1259253	10	17067975	AAC	A	CUBN	-	intron:composite	17068012	35	0.991113	0.987746	-0.00336659	-2.56208	-3.76818	-1.20611	0.961867	0.921435			disrupted_GT/CT-Rich|TTGTGT,TGTGTT,GTTGTG,GTGTTA	Benign	['not_provided']
1320587	10	18538956	T	TAAAAG	CACNB2	+	intron:composite	18538968	-11	0.999156	0.998784	-0.000372231	-1.92766	-3.31245	-1.3848	0.962698	0.914362			created_PAS Variant|AAGAAA	Likely_benign	['not_provided']
1373096	10	20880811	T	C	NEBL	-	intron:composite	20880787	-24	0.997224	0.0323485	-0.964875	-3.47138	-7.03245	-3.56107	0.99001	0.911809			disrupted_AATAAA|AATAAA	Uncertain_significance	['Primary_dilated_cardiomyopathy']
1288715	10	27086268	T	TTTC	ANKRD26	-	intron:composite	27086252	-16	0.99803	0.657752	-0.340279	-1.57609	-6.33854	-4.76245	0.909845	0.327992			disrupted_AATAAA|AATAAA	Benign	['not_provided']
1295258	10	30315856	A	G	MTPAP	-	intron:composite	30315868	11	0.995154	0.969963	-0.0251912	-4.69222	-5.70526	-1.01304	0.956805	0.92092			disrupted_T-Rich|TTTTGT	Benign	['not_provided']
445899	10	54528370	T	A	PCDH15	-	intron:composite	54528352	-18	0.997573	0.622194	-0.37538	-1.32368	-5.9379	-4.61422	0.933041	0.426969			disrupted_AATAAA|AATAAA	Benign/Likely_benign	['not_provided']
45870	10	71646747	T	C	CDH23	+	intron:composite	71646780	-32	0.998978	0.998863	-0.00011456	-2.94076	-4.31305	-1.37229	0.95165	0.891751			disrupted_T-Rich|TTTGTT	Benign	['Usher_syndrome_type_1D', 'Deafness_autosomal_recessive_12', 'not_specified']
162883	10	71646763	TAA	T	CDH23	+	intron:composite	71646783	-18	0.999123	0.883076	-0.116047	-3.3527	-8.9778	-5.62509	0.937463	0.298266			disrupted_AATAAA|AATAAA	not_provided	['not_specified']
300920	10	76884892	C	CT	KCNMA1	-	intron:composite	76884880	-12	0.984776	0.986899	0.00212353	-2.44991	-3.49315	-1.04324	0.965832	0.935506			modified_A-Rich|AAAAAA,AAAAAG	Uncertain_significance	['Paroxysmal_nonkinesigenic_dyskinesia_3_with_or_without_generalized_epilepsy']
820420	10	87925542	AC	A	PTEN	+	intron:composite	87925560	-17	0.748537	0.962613	0.214077	-6.06985	-0.915821	5.15403	0.894303	0.995496			created_ATTAAA|ATTAAA	Pathogenic	['Hereditary_cancer-predisposing_syndrome']
428269	10	87925543	C	A	PTEN	+	intron:composite	87925560	-16	0.748537	0.959469	0.210933	-6.06985	-0.658732	5.41112	0.894303	0.996203			created_ATTAAA|ATTAAA	Pathogenic	['Hereditary_cancer-predisposing_syndrome', 'PTEN_hamartoma_tumor_syndrome']
223961	10	87961229	T	C	PTEN	+	intron:composite	87961290	-60	0.998301	0.983533	-0.0147684	-1.2714	-2.73346	-1.46205	0.995921	0.989746			disrupted_TGTA-Rich|TGTATT,TATGTA,ATGTAT	Likely_benign	['Hereditary_cancer-predisposing_syndrome']
1262091	10	88775211	A	G	LIPN	+	intron:composite	88775233	-21	0.988121	0.47781	-0.510311	-3.07987	-6.80289	-3.72302	0.974481	0.78237			disrupted_AATAAA|AATAAA	Benign	['not_provided']
504442	10	89013353	CA	C	FAS	+	intron:composite	89013374	-20	0.989522	0.101102	-0.88842	-5.86731	-8.14649	-2.27918	0.91177	0.705557			disrupted_AATAAA|AATAAA	Likely_pathogenic	['not_provided']
855154	10	89013357	A	G	FAS	+	intron:composite	89013374	-16	0.989522	0.101102	-0.88842	-5.86731	-8.70322	-2.83591	0.91177	0.630771			disrupted_AATAAA|AATAAA	Uncertain_significance	['Autoimmune_lymphoproliferative_syndrome_type_1']
570775	10	89013358	A	C	FAS	+	intron:composite	89013374	-15	0.989522	0.101102	-0.88842	-5.86731	-8.53403	-2.66672	0.91177	0.65541			disrupted_AATAAA|AATAAA	Uncertain_significance	['Hepatoblastoma', 'Autoimmune_lymphoproliferative_syndrome_type_1']
1225335	10	89247846	TTTTA	T	LIPA	-	intron:composite	89247800	-46	0.963552	0.970355	0.00680327	-1.50689	-2.66414	-1.15725	0.953343	0.907468			retained_AATAAA|AATAAA	Benign	['not_provided']
1233418	10	89247846	T	TTTTA	LIPA	-	intron:composite	89247801	-45	0.968452	0.958891	-0.00956172	-1.79978	-0.726753	1.07303	0.944353	0.971029			retained_AATAAA|AATAAA	Benign	['not_provided']
1266880	10	89247846	T	TTTTATTTA	LIPA	-	intron:composite	89247801	-45	0.968452	0.950085	-0.0183671	-1.79978	-0.0649425	1.73484	0.944353	0.980766			retained_AATAAA|AATAAA	Benign	['not_provided']
1259598	10	89247846	T	TTTTATTTATTTA	LIPA	-	intron:composite	89247801	-45	0.968452	0.923171	-0.0452814	-1.79978	0.0708769	1.87066	0.944353	0.982319			retained_AATAAA|AATAAA	Benign	['not_provided']
1269781	10	89247846	TTTTATTTA	T	LIPA	-	intron:composite	89247801	-45	0.968452	0.986112	0.0176592	-1.79978	-2.87066	-1.07088	0.944353	0.895919			retained_AATAAA|AATAAA	Benign	['not_provided']
1224216	10	89247846	TTTTATTTATTTA	T	LIPA	-	intron:composite	89247801	-45	0.968452	0.992708	0.0242552	-1.79978	-3.60625	-1.80647	0.944353	0.843731			retained_AATAAA|AATAAA	Benign	['not_provided']
1200247	10	95620934	T	TA	ALDH18A1	-	intron:composite	95620994	59	0.981058	0.980123	-0.000935972	-5.33182	-6.66397	-1.33215	0.913727	0.819741			modified_T-Rich|TTTTTA,TTTTTT	Likely_benign	['not_provided']
671567	10	101011050	C	CTTAT	PDZD7	-	intron:composite	101011037	-13	0.999702	0.999887	0.000184715	-0.961571	-3.04423	-2.08266	0.942432	0.813229			created_AATAAA|AATAAA	Benign	['not_provided']
1199517	10	101011060	T	TATTC	PDZD7	-	intron:composite	101011038	-22	0.99974	0.999757	1.62125e-05	-0.349174	-2.03674	-1.68756	0.960275	0.892028			created_PAS Variant|AATGAA	Likely_benign	['not_provided']
667538	10	103100296	T	A	NT5C2	-	intron:composite	103100275	-21	0.999664	0.837513	-0.162151	-1.91195	-3.97035	-2.0584	0.901595	0.71272			disrupted_AATAAA|AATAAA	Benign	['not_provided']
159965	10	110584175	T	G	SMC3	+	intron:composite	110584160	15	0.957635	0.961329	0.00369334	-4.204	-3.00533	1.19866	0.900328	0.950811			disrupted_T-Rich|TATTTT,TTTTGT	Benign/Likely_benign	['Cornelia_de_Lange_syndrome_3', 'not_specified', 'not_provided']
234909	11	9808900	C	T	SBF2	-	intron:composite	9808875	-25	0.708055	0.999177	0.291122	-6.9507	-5.31204	1.63866	0.828038	0.931618			created_AATAAA|AATAAA	Likely_pathogenic	['not_provided']
1004636	11	10760324	A	G	CTR9	+	intron:composite	10760332	-7	0.992064	0.991799	-0.000265062	-4.85437	-3.81865	1.03572	0.900457	0.945816			modified_TGTA-Rich|GTGTAA,TGTGTA,ATGTAA,TATGTA	Uncertain_significance	['not_provided']
1188746	11	22221055	T	A	ANO5	+	intron:composite	22221071	-15	0.997793	0.594627	-0.403166	1.07338	-5.83488	-6.90826	0.967396	0.270041			disrupted_AATAAA|AATAAA	Likely_benign	['not_provided']
681444	11	22221078	T	C	ANO5	+	intron:composite	22221071	7	0.997793	0.99672	-0.00107211	1.07338	-0.834757	-1.90813	0.967396	0.898357			modified_GT/CT-Rich|TTGTGT,TGTGTC,TTGTGC,TGTCAT	Likely_benign	['not_provided']
507273	11	22221079	C	T	ANO5	+	intron:composite	22221073	6	0.989353	0.990039	0.000685632	0.531613	-0.502992	-1.0346	0.954601	0.915996			created_T-Rich|TTATTT	Likely_benign	['not_specified']
1466250	11	22221094	C	T	ANO5	+	intron:composite	22221074	20	0.99704	0.9972	0.0001598	-1.76205	-0.661146	1.10091	0.830585	0.907921			created_TGTA-Rich|TGTAGT,CCTGTA	Uncertain_significance	['Gnathodiaphyseal_dysplasia', 'Limb-girdle_muscular_dystrophy_type_2L']
1273686	11	26525382	ATAAT	A	ANO3	+	intron:composite	26525390	-4	0.992047	0.997638	0.0055908	-1.37865	0.0321953	1.41085	0.857412	0.936444			modified_A-Rich|AAATAA,AAAATA,AAAAAT	Benign	['not_provided']
1294262	11	34931536	G	GT	PDHX	+	intron:composite	34931596	-59	0.997085	0.996776	-0.000308514	-4.48533	-3.39815	1.08719	0.891151	0.942003			modified_T-Rich|TTTTTG,TGTTTT,TTTTGT,TTGTTT,TTTGTT	Benign	['not_provided']
1224755	11	34931541	G	GT	PDHX	+	intron:composite	34931596	-54	0.997085	0.996802	-0.000282824	-4.48533	-3.33193	1.15341	0.891151	0.944257			modified_T-Rich|TGTTTT,TTTTGT,TTGTTT,TTTGTT,TTTTTT	Benign	['not_provided']
1215154	11	34931543	T	TG	PDHX	+	intron:composite	34931596	-52	0.997085	0.996992	-9.30429e-05	-4.48533	-2.97512	1.51022	0.891151	0.955046			modified_T-Rich|TGTTTT,TTGTTT,TTTGTT,TTTTTT	Likely_benign	['not_provided']
1232631	11	34931541	G	T	PDHX	+	intron:composite	34931609	-67	0.997197	0.996973	-0.000223875	0.613641	-0.480723	-1.09436	0.994917	0.989872			modified_T-Rich|TGTTTT,TTTTGT,TTGTTT,TTTGTT,TTTTTT	Benign	['not_provided']
305375	11	65866803	C	T	EFEMP2	-	intron:composite	65866826	22	0.997846	0.997618	-0.000228107	-3.02363	-4.23382	-1.21018	0.996935	0.993417			disrupted_G-Rich|GGCGGG,GGGCGG	Conflicting_interpretations_of_pathogenicity	['Autosomal_recessive_cutis_laxa_type_1B', 'not_provided']
1367245	11	74161421	G	C	C2CD3	-	intron:composite	74161349	-72	0.991585	0.995074	0.00348967	-1.50788	-0.0598927	1.44799	0.992683	0.997068			created_TGTA-Rich|GTGTAA,TGTAAG	Uncertain_significance	['not_provided']
1218187	11	78113715	ACAAAAAC	A	ALG8	-	intron:composite	78113804	82	0.995877	0.99612	0.000243545	-4.34396	-2.95491	1.38906	0.81435	0.913564			modified_T-Rich|TTTTTG,TGTTTT,TTTTGT,TTGTTT,TTTTTA,TTTGTT,TTTTTT	Likely_benign	['not_provided']
1228162	11	78113717	AAAAAC	A	ALG8	-	intron:composite	78113804	82	0.995877	0.995428	-0.000449061	-4.34396	-3.12296	1.22101	0.81435	0.904816			modified_T-Rich|TTTTTG,TGTTTT,TTTTGT,TTGTTT,TTTGTT,TTTTTT	Benign	['not_provided']
262022	11	85655718	A	G	TMEM126A	+	intron:composite	85655733	-14	0.997441	0.101102	-0.896339	-4.38833	-9.3512	-4.96287	0.950444	0.451144			disrupted_AATAAA|AATAAA	Benign	['Optic_atrophy_7', 'not_specified', 'not_provided']
306425	11	88300524	T	A	CTSC	-	intron:composite	88300501	-23	0.477429	0.998819	0.52139	-5.88928	-0.470591	5.41869	0.850802	0.994404			created_AATAAA|AATAAA	Uncertain_significance	['Papillon-Lef√®vre_syndrome', 'Haim-Munk_syndrome']
957386	11	94445822	A	C	MRE11	-	intron:composite	94445927	104	0.999512	0.999426	-8.57115e-05	-1.49305	-0.474967	1.01809	0.870866	0.927896			disrupted_GT/CT-Rich|ATGTCT,GTCTAT,TATGTC,TGTCTA	Uncertain_significance	['Ataxia-telangiectasia-like_disorder']
820145	11	94445847	A	C	MRE11	-	intron:composite	94445927	79	0.999512	0.999404	-0.000107288	-1.49305	-0.382351	1.1107	0.870866	0.931731			modified_GT/CT-Rich|GGCTGT,TGCTGT	Likely_benign	['Hereditary_cancer-predisposing_syndrome']
407887	11	94445878	T	C	MRE11	-	intron:composite	94445927	48	0.999512	0.999592	8.05259e-05	-1.49305	-0.244235	1.24882	0.870866	0.9371			created_GT/CT-Rich|TCTGGG	Uncertain_significance	['Ataxia-telangiectasia-like_disorder', 'Hereditary_cancer-predisposing_syndrome']
1210925	11	103134539	CTAATA	C	DYNC2H1	+	intron:composite	103134545	-1	0.991439	0.981052	-0.0103863	-3.57594	-4.67943	-1.10349	0.911324	0.839019			disrupted_PAS Variant|AATATA	Likely_benign	['not_provided']
923254	11	108256358	A	G	ATM	+	intron:composite	108256380	-21	0.980501	0.101102	-0.879399	-3.45592	-7.92025	-4.46433	0.923895	0.416545			disrupted_AATAAA|AATAAA	Benign/Likely_benign	['Hereditary_cancer-predisposing_syndrome', 'not_provided']
627880	11	108256360	T	C	ATM	+	intron:composite	108256380	-19	0.980501	0.101102	-0.879399	-3.45592	-8.67178	-5.21586	0.923895	0.307047			disrupted_AATAAA|AATAAA	Benign/Likely_benign	['Hereditary_cancer-predisposing_syndrome', 'not_provided']
802744	11	108256362	A	C	ATM	+	intron:composite	108256380	-17	0.980501	0.101102	-0.879399	-3.45592	-8.37701	-4.92109	0.923895	0.34822			disrupted_AATAAA|AATAAA	Benign/Likely_benign	['Ataxia-telangiectasia_syndrome', 'not_specified', 'not_provided']
1099511	11	108301794	C	CTT	ATM	+	intron:composite	108301811	-16	0.986273	0.984589	-0.00168443	-8.4182	-7.33838	1.07982	0.844312	0.915367			created_T-Rich|TCTTTT	Likely_benign	['Ataxia-telangiectasia_syndrome']
919448	11	108301806	A	G	ATM	+	intron:composite	108301823	-16	0.987086	0.101102	-0.885984	-5.55693	-10.3374	-4.78045	0.962087	0.549765			disrupted_AATAAA|AATAAA	Likely_benign	['Hereditary_cancer-predisposing_syndrome']
629681	11	108325552	C	A	ATM	+	intron:composite	108325569	-16	0.489553	0.99936	0.509807	-7.2895	-3.5413	3.7482	0.585859	0.938533			created_AATAAA|AATAAA	Likely_benign	['Ataxia-telangiectasia_syndrome', 'Hereditary_cancer-predisposing_syndrome']
822761	11	108354856	T	A	C11orf65	-	intron:composite	108354866	9	0.953044	0.966711	0.0136674	-6.19296	-5.11778	1.07518	0.913207	0.954167			created_GT/CT-Rich|AGTGTT,GTGTTT	Likely_benign	['Hereditary_cancer-predisposing_syndrome']
1235729	11	110263868	C	CA	RDX	-	intron:composite	110263880	11	0.999812	0.99981	-2.5034e-06	-2.52991	-3.902	-1.37209	0.953523	0.895708			modified_T-Rich|TTTTTG,TTTTTT	Benign	['not_provided']
1123832	11	117993989	T	G	IL10RA	+	intron:composite	117993982	7	0.997118	0.997132	1.45435e-05	-2.25102	-1.22938	1.02165	0.846259	0.91325			disrupted_T-Rich|TTTTTG,TTTTGT,TTTGTT	Likely_benign	['Inflammatory_bowel_disease_28_autosomal_recessive']
728010	11	118481708	C	T	KMT2A	+	intron:composite	118481690	18	0.99986	0.999906	4.57764e-05	0.656711	1.67366	1.01695	0.970279	0.98419			modified_T-Rich|TTTTTC,TTTTTT	Likely_benign	['not_provided']
1206862	11	119271662	G	T	CBL	+	intron:composite	119271712	-49	0.999413	0.999327	-8.57115e-05	0.419306	-0.961245	-1.38055	0.905661	0.799881			created_T-Rich|TCTTTT,TTTTAT	Likely_benign	['not_provided']
259658	11	119274808	CTG	C	CBL	+	intron:composite	119274737	71	0.976828	0.976155	-0.000672817	-1.80683	-0.654642	1.15219	0.852741	0.923205			modified_GT/CT-Rich|TGTGAT,TAGTCT,TCTGAT,TCTGTG,GTCTGT	Likely_benign	['not_specified']
1254904	11	119276368	ATCTT	A	CBL	+	intron:composite	119276385	-13	0.990651	0.972236	-0.0184152	-4.25849	-3.22555	1.03293	0.827963	0.903443			disrupted_T-Rich|TTTCTT,TTCTTT	Likely_benign	['not_provided']
1242740	11	134140147	C	A	JAM3	+	intron:composite	134140163	-15	0.999795	0.999748	-4.69685e-05	0.00837609	-1.04429	-1.05266	0.956335	0.918224			modified_A-Rich|AAAATA,AACAAA,AAAAAA,ACAAAA,AAAAAT	Benign	['not_provided']
310463	12	7211474	G	A	PEX5	+	intron:composite	7211454	20	0.999849	0.999784	-6.49095e-05	-1.67262	-2.71827	-1.04566	0.920166	0.855813			disrupted_GT/CT-Rich|ATGTGG,GATGTG,TGTGGG	Uncertain_significance	['Peroxisome_biogenesis_disorder_2A_(Zellweger)']
[truncated: 575 more rows]

## Sheet: UKBB.terminal_exonic
variantID	chrom	position	reference	alternative	gene	geneStrand	geneFeature	pA_position	variant_pA_distance	classification.REF	classification.ALT	delta.classification	strength.REF	strength.ALT	delta.Strength	affectedMotifs	condition
[truncated: 1,045 more rows]

[truncated: 3 more sheets: UKBB.intronic, GWAS.terminal_exonic, GWAS.intronic]
